# Supplementary material for: The Natterin Proteins Diversity: A Review on Phylogeny, Structure, and Immune Function
Source: Toxins (Basel). 2021 Jul 31;13(8):538. doi: 10.3390/toxins13080538 (PMC8402412; doi:10.3390/toxins13080538)
Supplement: Supplementary file 1 [file toxins-13-00538-s001.zip]

Archive with 5 entries (5 files):
- Figure S1.tif
- Figure S2.tif
- Supplementary Table S1_List of all the species..._Lima et al. 2021.xlsx
- Supplementary Table S2_List of the fish species included_Lima et al. 2021.xlsx
- toxins-1252858 Supplementary Materials.pdf
