# Supplementary material for: The Natterin Proteins Diversity: A Review on Phylogeny, Structure, and Immune Function
Source: Toxins (Basel). 2021 Jul 31;13(8):538. doi: 10.3390/toxins13080538 (PMC8402412; doi:10.3390/toxins13080538)
Supplement: Supplementary file 1 [file toxins-13-00538-s001.zip › Supplementary Table S1_List of all the species..._Lima et al. 2021.xlsx]

## Sheet: COMPILED LIST (331)
Organism	Common name	Gene number *	Gene ID	Gene description	Habitat **	Lineage	Source ***
Acanthisitta chloris	rifleman	1	LOC103805013	natterin-3-like	T	Eukaryota; Metazoa; Chordata; Craniata; Vertebrata; Euteleostomi; Archelosauria; Archosauria; Dinosauria; Saurischia; Theropoda; Coelurosauria; Aves; Neognathae; Passeriformes; Acanthisittidae; Acanthisitta
Acanthochromis polyacanthus	spiny chromis	10	LOC110972886	natterin-3-like	A	Eukaryota; Metazoa; Chordata; Craniata; Vertebrata; Euteleostomi; Actinopterygii; Neopterygii; Teleostei; Neoteleostei; Acanthomorphata; Ovalentaria; Pomacentridae; Acanthochromis
			LOC110971679	natterin-3-like
			LOC110965958	natterin-3-like
			LOC110965957	natterin-3-like
			LOC110965951	natterin-3-like
			LOC110965950	natterin-4-like
			LOC110965949	natterin-3-like
			LOC110965948	natterin-3-like
			LOC110965947	natterin-3-like
			LOC110945731	natterin-2-like
Acipenser ruthenus	sterlet	6	LOC117965185	natterin-3-like	A	Eukaryota; Metazoa; Chordata; Craniata; Vertebrata; Euteleostomi; Actinopterygii; Chondrostei; Acipenseriformes; Acipenseridae; Acipenser
			LOC117422504	natterin-3-like
			LOC117422503	natterin-3-like
			LOC117401683	natterin-3-like
			LOC117396711	natterin-3-like
			LOC117396710	natterin-3-like
Acromyrmex echinatior	Panamanian leafcutter ant	1	LOC105148830	natterin-3-like	T	Eukaryota; Metazoa; Ecdysozoa; Arthropoda; Hexapoda; Insecta; Pterygota; Neoptera; Holometabola; Hymenoptera; Apocrita; Aculeata; Formicoidea; Formicidae; Myrmicinae; Acromyrmex
Acropora digitifera		1	LOC107333913	natterin-4-like	A	Eukaryota; Metazoa; Cnidaria; Anthozoa; Hexacorallia; Scleractinia; Astrocoeniina; Acroporidae; Acropora
Acropora millepora		1	LOC114967519	natterin-4-like	A	Eukaryota; Metazoa; Cnidaria; Anthozoa; Hexacorallia; Scleractinia; Astrocoeniina; Acroporidae; Acropora
Actinia tenebrosa	Australian red waratah sea anemone	1	LOC116306141	natterin-4-like	A	Eukaryota; Metazoa; Cnidaria; Anthozoa; Hexacorallia; Actiniaria; Actiniidae; Actinia
Aedes aegypti	yellow fever mosquito	1	LOC5566225	natterin-4	T	Eukaryota; Metazoa; Ecdysozoa; Arthropoda; Hexapoda; Insecta; Pterygota; Neoptera; Holometabola; Diptera; Nematocera; Culicoidea; Culicidae; Culicinae; Aedini; Aedes; Stegomyia
Aedes albopictus	Asian tiger mosquito	3	LOC109409968	natterin-4-like	T	Eukaryota; Metazoa; Ecdysozoa; Arthropoda; Hexapoda; Insecta; Pterygota; Neoptera; Holometabola; Diptera; Nematocera; Culicoidea; Culicidae; Culicinae; Aedini; Aedes; Stegomyia
			LOC109420225	natterin-4
			LOC115261565	natterin-4-like
Agrilus planipennis	emerald ash borer	1	LOC108734724	natterin-3	T	Eukaryota; Metazoa; Ecdysozoa; Arthropoda; Hexapoda; Insecta; Pterygota; Neoptera; Holometabola; Coleoptera; Polyphaga; Elateriformia; Buprestoidea; Buprestidae; Agrilinae; Agrilus
Amphimedon queenslandica		1	LOC105316181	natterin-like protein	A	Eukaryota; Metazoa; Porifera; Demospongiae; Heteroscleromorpha; Haplosclerida; Niphatidae; Amphimedon
Amphiprion ocellaris	clown anemonefish	4	LOC111584976	natterin-1-like/natterin-3-like	A	Eukaryota; Metazoa; Chordata; Craniata; Vertebrata; Euteleostomi; Actinopterygii; Neopterygii; Teleostei; Neoteleostei; Acanthomorphata; Ovalentaria; Pomacentridae; Amphiprion
			LOC111584981	natterin-3-like
			LOC111584980	natterin-3-like
			LOC111584977	natterin-3-like
Anabas testudineus	climbing perch	25	LOC113150921	natterin-3-like	A	Eukaryota; Metazoa; Chordata; Craniata; Vertebrata; Euteleostomi; Actinopterygii; Neopterygii; Teleostei; Neoteleostei; Acanthomorphata; Anabantaria; Anabantiformes; Anabantoidei; Anabantidae; Anabas
			LOC113150359	natterin-3-like
			LOC113150357	natterin-3-like
			LOC113151032	natterin-3-like
			LOC113151031	natterin-3-like
			LOC113151025	natterin-3-like
			LOC113150512	natterin-3-like
			LOC113150511	natterin-4-like
			LOC113150506	natterin-3-like
			LOC113150505	natterin-3-like
			LOC113150496	natterin-3-like
			LOC113150356	natterin-3-like
			LOC113150355	natterin-3-like
			LOC113150354	natterin-3-like
			LOC113151081	natterin-3-like
			LOC113151043	natterin-3-like
			LOC113151040	natterin-3-like
			LOC113150967	natterin-4-like
			LOC113150509	natterin-3-like
			LOC113150508	natterin-3-like
			LOC113150507	natterin-3-like
			LOC113150503	natterin-3-like
			LOC113150502	natterin-4-like
			LOC113150360	natterin-4-like
			LOC113150353	natterin-3-like
Anarrhichthys ocellatus	wolf-eel	9	LOC116400752	natterin-3-like	A	Eukaryota; Metazoa; Chordata; Craniata; Vertebrata; Euteleostomi; Actinopterygii; Neopterygii; Teleostei; Neoteleostei; Acanthomorphata; Eupercaria; Perciformes; Cottioidei; Zoarcales; Anarhichadidae; Anarrhichthys
			LOC116396188	natterin-3-like
			LOC116396186	natterin-3-like
			LOC116396185	natterin-3-like
			LOC116396179	natterin-3-like
			LOC116396120	natterin-3-like
			LOC116378516	natterin-3-like
			LOC116378017	natterin-3-like
			LOC116378016	natterin-3-like
Anolis carolinensis	green anole	4	LOC103279772	natterin-3	T	Eukaryota; Metazoa; Chordata; Craniata; Vertebrata; Euteleostomi; Lepidosauria; Squamata; Bifurcata; Unidentata; Episquamata; Toxicofera; Iguania; Dactyloidae; Anolis
			LOC103279770	natterin-1
			LOC100561972	natterin-3-like
			LOC100561776	natterin-4
Anopheles gambiae str. PEST		1	AgaP_AGAP006398	AGAP006398-PA	T	Eukaryota; Metazoa; Ecdysozoa; Arthropoda; Hexapoda; Insecta; Pterygota; Neoptera; Holometabola; Diptera; Nematocera; Culicoidea; Culicidae; Anophelinae; Anopheles
Anoplophora glabripennis	Asian longhorned beetle	3	LOC111692120	natterin-4-like	T	Eukaryota; Metazoa; Ecdysozoa; Arthropoda; Hexapoda; Insecta; Pterygota; Neoptera; Holometabola; Coleoptera; Polyphaga; Cucujiformia; Chrysomeloidea; Cerambycidae; Lamiinae; Lamiini; Anoplophora
			LOC108915193	natterin-4-like
			LOC108911688	natterin-3
Anser cygnoides domesticus		1	LOC106049617	natterin-4-like	T	Eukaryota; Metazoa; Chordata; Craniata; Vertebrata; Euteleostomi; Archelosauria; Archosauria; Dinosauria; Saurischia; Theropoda; Coelurosauria; Aves; Neognathae; Galloanserae; Anseriformes; Anatidae; Anserinae; Anser
Antrostomus carolinensis	chuck-will's-widow	1	LOC104531105	natterin-4	T	Eukaryota; Metazoa; Chordata; Craniata; Vertebrata; Euteleostomi; Archelosauria; Archosauria; Dinosauria; Saurischia; Theropoda; Coelurosauria; Aves; Neognathae; Caprimulgimorphae; Caprimulgiformes; Caprimulgidae; Antrostomus
Aphis gossypii	cotton aphid	1	LOC114127373	natterin-3-like	T	Eukaryota; Metazoa; Ecdysozoa; Arthropoda; Hexapoda; Insecta; Pterygota; Neoptera; Paraneoptera; Hemiptera; Sternorrhyncha; Aphidomorpha; Aphidoidea; Aphididae; Aphidini; Aphis; Aphis
Apis cerana	Asiatic honeybee	2	LOC108003613	natterin-3-like	T	Eukaryota; Metazoa; Ecdysozoa; Arthropoda; Hexapoda; Insecta; Pterygota; Neoptera; Holometabola; Hymenoptera; Apocrita; Aculeata; Apoidea; Apidae; Apis
			LOC107999583	natterin-3-like
Apis dorsata	giant honeybee	1	LOC102672546	natterin-3-like	T	Eukaryota; Metazoa; Ecdysozoa; Arthropoda; Hexapoda; Insecta; Pterygota; Neoptera; Holometabola; Hymenoptera; Apocrita; Aculeata; Apoidea; Apidae; Apis
Apis florea	little honeybee	1	LOC100863909	natterin-3-like	T	Eukaryota; Metazoa; Ecdysozoa; Arthropoda; Hexapoda; Insecta; Pterygota; Neoptera; Holometabola; Hymenoptera; Apocrita; Aculeata; Apoidea; Apidae; Apis
Apis mellifera	honey bee	1	LOC726292	natterin-3	T	Eukaryota; Metazoa; Ecdysozoa; Arthropoda; Hexapoda; Insecta; Pterygota; Neoptera; Holometabola; Hymenoptera; Apocrita; Aculeata; Apoidea; Apidae; Apis
Aptenodytes forsteri	emperor penguin	1	LOC103904095	natterin-3	T	Eukaryota; Metazoa; Chordata; Craniata; Vertebrata; Euteleostomi; Archelosauria; Archosauria; Dinosauria; Saurischia; Theropoda; Coelurosauria; Aves; Neognathae; Sphenisciformes; Spheniscidae; Aptenodytes
Apteryx mantelli mantelli		1	LOC106485714	natterin-3-like	T	Eukaryota; Metazoa; Chordata; Craniata; Vertebrata; Euteleostomi; Archelosauria; Archosauria; Dinosauria; Saurischia; Theropoda; Coelurosauria; Aves; Palaeognathae; Apterygiformes; Apterygidae; Apteryx; Apteryx mantelli
Apteryx rowi	Okarito brown kiwi	2	LOC112964568	natterin-3-like	T	Eukaryota; Metazoa; Chordata; Craniata; Vertebrata; Euteleostomi; Archelosauria; Archosauria; Dinosauria; Saurischia; Theropoda; Coelurosauria; Aves; Palaeognathae; Apterygiformes; Apterygidae; Apteryx
			LOC112963746	natterin-3-like
Aquila chrysaetos chrysaetos		1	LOC115337809	natterin-4-like	T	Eukaryota; Metazoa; Chordata; Craniata; Vertebrata; Euteleostomi; Archelosauria; Archosauria; Dinosauria; Saurischia; Theropoda; Coelurosauria; Aves; Neognathae; Accipitriformes; Accipitridae; Accipitrinae; Aquila
Archocentrus centrarchus	flier cichlid	3	LOC115776052	natterin-3-like	A	Eukaryota; Metazoa; Chordata; Craniata; Vertebrata; Euteleostomi; Actinopterygii; Neopterygii; Teleostei; Neoteleostei; Acanthomorphata; Ovalentaria; Cichlomorphae; Cichliformes; Cichlidae; New World cichlids; Cichlasomatinae; Heroini; Archocentrus
			LOC115776086	natterin-3-like
			LOC115775888	natterin-3-like
Aspergillus tubingensis		1	AtWU_00800	natterin-like protein	Fungi	Eukaryota; Fungi; Dikarya; Ascomycota; Pezizomycotina; Eurotiomycetes; Eurotiomycetidae; Eurotiales; Aspergillaceae; Aspergillus
Astatotilapia calliptera	eastern happy	5	LOC113033714	natterin-3-like	A	Eukaryota; Metazoa; Chordata; Craniata; Vertebrata; Euteleostomi; Actinopterygii; Neopterygii; Teleostei; Neoteleostei; Acanthomorphata; Ovalentaria; Cichlomorphae; Cichliformes; Cichlidae; African cichlids; Pseudocrenilabrinae; Haplochromini; Astatotilapia
			LOC113034237	natterin-3-like
			LOC113032999	natterin-3-like
			LOC113034238	natterin-3-like
			LOC113034196	natterin-3-like
Astyanax mexicanus	Mexican tetra	4	LOC103027322	natterin-3-like	A	Eukaryota; Metazoa; Chordata; Craniata; Vertebrata; Euteleostomi; Actinopterygii; Neopterygii; Teleostei; Ostariophysi; Characiformes; Characoidei; Characidae; Astyanax
			LOC111191763	natterin-3-like
			LOC111194308	natterin-3-like
			LOC103027025	natterin-3-like
Athalia rosae	coleseed sawfly	1	LOC105690373	natterin-3-like	T	Eukaryota; Metazoa; Ecdysozoa; Arthropoda; Hexapoda; Insecta; Pterygota; Neoptera; Holometabola; Hymenoptera; Tenthredinoidea; Tenthredinidae; Allantinae; Athalia
Athene cunicularia	burrowing owl	1	LOC113490631	natterin-3-like	T	Eukaryota; Metazoa; Chordata; Craniata; Vertebrata; Euteleostomi; Archelosauria; Archosauria; Dinosauria; Saurischia; Theropoda; Coelurosauria; Aves; Neognathae; Strigiformes; Strigidae; Athene
Austrofundulus limnaeus		3	LOC106521840	natterin-3-like	A	Eukaryota; Metazoa; Chordata; Craniata; Vertebrata; Euteleostomi; Actinopterygii; Neopterygii; Teleostei; Neoteleostei; Acanthomorphata; Ovalentaria; Atherinomorphae; Cyprinodontiformes; Rivulidae; Austrofundulus
			LOC106521839	natterin-3-like
			LOC106521842	natterin-3-like
Aythya fuligula		1	LOC116500181	natterin-3-like	T	Eukaryota; Metazoa; Chordata; Craniata; Vertebrata; Euteleostomi; Archelosauria; Archosauria; Dinosauria; Saurischia; Theropoda; Coelurosauria; Aves; Neognathae; Galloanserae; Anseriformes; Anatidae; Aythyinae; Aythya
Bactrocera dorsalis		1	LOC105229392	uncharacterized LOC105229392	T	Eukaryota; Metazoa; Ecdysozoa; Arthropoda; Hexapoda; Insecta; Pterygota; Neoptera; Holometabola; Diptera; Brachycera; Muscomorpha; Tephritoidea; Tephritidae; Bactrocera; Bactrocera
Bactrocera latifrons		1	LOC108965202	natterin-1-like	T	Eukaryota; Metazoa; Ecdysozoa; Arthropoda; Hexapoda; Insecta; Pterygota; Neoptera; Holometabola; Diptera; Brachycera; Muscomorpha; Tephritoidea; Tephritidae; Bactrocera; Bactrocera
Balearica regulorum gibbericeps	East African grey crowned-crane	1	LOC104641865	natterin-4-like	T	Eukaryota; Metazoa; Chordata; Craniata; Vertebrata; Euteleostomi; Archelosauria; Archosauria; Dinosauria; Saurischia; Theropoda; Coelurosauria; Aves; Neognathae; Gruiformes; Gruidae; Balearica
Belonocnema treatae		1	LOC117178005	natterin-4-like	T	Eukaryota; Metazoa; Ecdysozoa; Arthropoda; Hexapoda; Insecta; Pterygota; Neoptera; Holometabola; Hymenoptera; Apocrita; Parasitoida; Cynipoidea; Cynipidae; Cynipinae; Cynipini; Belonocnema
Betta splendens	Siamese fighting fish	4	LOC114870628	natterin-3-like	A	Eukaryota; Metazoa; Chordata; Craniata; Vertebrata; Euteleostomi; Actinopterygii; Neopterygii; Teleostei; Neoteleostei; Acanthomorphata; Anabantaria; Anabantiformes; Anabantoidei; Osphronemidae; Betta
			LOC114862698	natterin-3-like
			LOC114862699	natterin-3-like
			LOC114862486	natterin-3-like
Boleophthalmus pectinirostris	great blue-spotted mudskipper	1	LOC110172491	natterin-3-like	A	Eukaryota; Metazoa; Chordata; Craniata; Vertebrata; Euteleostomi; Actinopterygii; Neopterygii; Teleostei; Neoteleostei; Acanthomorphata; Gobiaria; Gobiiformes; Gobioidei; Gobiidae; Oxudercinae; Boleophthalmus
Bombyx mandarina	wild silkworm	1	LOC114253081	natterin-3-like	T	Eukaryota; Metazoa; Ecdysozoa; Arthropoda; Hexapoda; Insecta; Pterygota; Neoptera; Holometabola; Lepidoptera; Glossata; Ditrysia; Bombycoidea; Bombycidae; Bombycinae; Bombyx
Calidris pugnax	ruff	1	LOC106896728	natterin-4-like	T	Eukaryota; Metazoa; Chordata; Craniata; Vertebrata; Euteleostomi; Archelosauria; Archosauria; Dinosauria; Saurischia; Theropoda; Coelurosauria; Aves; Neognathae; Charadriiformes; Scolopacidae; Calidris
Camarhynchus parvulus		1	LOC115916511	natterin-3-like	T	Eukaryota; Metazoa; Chordata; Craniata; Vertebrata; Euteleostomi; Archelosauria; Archosauria; Dinosauria; Saurischia; Theropoda; Coelurosauria; Aves; Neognathae; Passeriformes; Thraupidae; Camarhynchus
Camellia sinensis		1	LOC114262286	natterin-3-like	T	Eukaryota; Viridiplantae; Streptophyta; Embryophyta; Tracheophyta; Spermatophyta; Magnoliopsida; eudicotyledons; Gunneridae; Pentapetalae; asterids; Ericales; Theaceae; Camellia
Carassius auratus	goldfish	3	LOC113118046	natterin-4-like	A	Eukaryota; Metazoa; Chordata; Craniata; Vertebrata; Euteleostomi; Actinopterygii; Neopterygii; Teleostei; Ostariophysi; Cypriniformes; Cyprinidae; Cyprininae; Carassius
			LOC113067465	natterin-3-like
			LOC113037668	natterin-3-like
Cariama cristata	Red-legged seriema	1	LOC104162892	natterin-3-like	T	Eukaryota; Metazoa; Chordata; Craniata; Vertebrata; Euteleostomi; Archelosauria; Archosauria; Dinosauria; Saurischia; Theropoda; Coelurosauria; Aves; Neognathae; Cariamiformes; Cariamidae; Cariama
Centruroides sculpturatus	bark scorpion	1	LOC111629521	natterin-3-like	T	Eukaryota; Metazoa; Ecdysozoa; Arthropoda; Chelicerata; Arachnida; Scorpiones; Buthida; Buthoidea; Buthidae; Centruroides
Ceratosolen solmsi marchali		1	LOC105365603	natterin-3-like	T	Eukaryota; Metazoa; Ecdysozoa; Arthropoda; Hexapoda; Insecta; Pterygota; Neoptera; Holometabola; Hymenoptera; Apocrita; Parasitoida; Chalcidoidea; Agaonidae; Agaoninae; Ceratosolen
Chaetura pelagica	chimney swift	1	LOC104397842	uncharacterized LOC104397842	T	Eukaryota; Metazoa; Chordata; Craniata; Vertebrata; Euteleostomi; Archelosauria; Archosauria; Dinosauria; Saurischia; Theropoda; Coelurosauria; Aves; Neognathae; Caprimulgimorphae; Apodiformes; Apodidae; Apodinae; Chaetura
Chanos chanos	milkfish	2	LOC115827962	natterin-3-like	A	Eukaryota; Metazoa; Chordata; Craniata; Vertebrata; Euteleostomi; Actinopterygii; Neopterygii; Teleostei; Ostariophysi; Gonorynchiformes; Chanidae; Chanos
			LOC115827961	natterin-3-like
Charadrius vociferus		1	CHMP2A	charged multivesicular body protein 2A	T	Eukaryota; Metazoa; Chordata; Craniata; Vertebrata; Euteleostomi; Archelosauria; Archosauria; Dinosauria; Saurischia; Theropoda; Coelurosauria; Aves; Neognathae; Charadriiformes; Charadriidae; Charadrius
Chelonia mydas	Green sea turtle	1	LOC114021425	natterin-3-like	A	Eukaryota; Metazoa; Chordata; Craniata; Vertebrata; Euteleostomi; Archelosauria; Testudines; Cryptodira; Durocryptodira; Americhelydia; Chelonioidea; Cheloniidae; Chelonia
Chelonus insularis		1	LOC118073372	natterin-3-like	T	Eukaryota; Metazoa; Ecdysozoa; Arthropoda; Hexapoda; Insecta; Pterygota; Neoptera; Holometabola; Hymenoptera; Apocrita; Parasitoida; Ichneumonoidea; Braconidae; Cheloninae; Chelonus
Chiroxiphia lanceolata	lance-tailed manakin	1	LOC116799957	natterin-3-like	T	Eukaryota; Metazoa; Chordata; Craniata; Vertebrata; Euteleostomi; Archelosauria; Archosauria; Dinosauria; Saurischia; Theropoda; Coelurosauria; Aves; Neognathae; Passeriformes; Pipridae; Chiroxiphia
Chlamydotis macqueenii	Macqueen's bustard	1	LOC104475639	natterin-4-like	T	Eukaryota; Metazoa; Chordata; Craniata; Vertebrata; Euteleostomi; Archelosauria; Archosauria; Dinosauria; Saurischia; Theropoda; Coelurosauria; Aves; Neognathae; Gruiformes; Otididae; Chlamydotis
Chrysemys picta	Painted turtle	2	LOC101941125	natterin-3-like	A	Eukaryota; Metazoa; Chordata; Craniata; Vertebrata; Euteleostomi; Archelosauria; Testudines; Cryptodira; Durocryptodira; Testudinoidea; Emydidae; Chrysemys
			LOC101940668	natterin-3-like
Cimex lectularius	bed bug	1	LOC106663616	natterin-4-like	T	Eukaryota; Metazoa; Ecdysozoa; Arthropoda; Hexapoda; Insecta; Pterygota; Neoptera; Paraneoptera; Hemiptera; Heteroptera; Panheteroptera; Cimicomorpha; Cimicidae; Cimex
Clupea harengus	Atlantic herring	7	LOC116220761	natterin-3-like	A	Eukaryota; Metazoa; Chordata; Craniata; Vertebrata; Euteleostomi; Actinopterygii; Neopterygii; Teleostei; Clupei; Clupeiformes; Clupeoidei; Clupeidae; Clupea
			LOC105901666	natterin-3-like
			LOC116217906	natterin-3-like
			LOC105906341	natterin-4-like
			LOC105906166	natterin-3-like
			LOC105901667	natterin-3-like
			LOC116222550	natterin-4-like
Colletotrichum higginsianum		1	CH63R_13943	natterin-like protein	Fungi	Eukaryota; Fungi; Dikarya; Ascomycota; Pezizomycotina; Sordariomycetes; Hypocreomycetidae; Glomerellales; Glomerellaceae; Colletotrichum
Columba livia	rock pigeon	2	LOC102089228	natterin-4	T	Eukaryota; Metazoa; Chordata; Craniata; Vertebrata; Euteleostomi; Archelosauria; Archosauria; Dinosauria; Saurischia; Theropoda; Coelurosauria; Aves; Neognathae; Columbiformes; Columbidae; Columba
			LOC102088961	natterin-4
Corapipo altera	White-ruffed manakin	2	LOC113960551	natterin-3-like	T	Eukaryota; Metazoa; Chordata; Craniata; Vertebrata; Euteleostomi; Archelosauria; Archosauria; Dinosauria; Saurischia; Theropoda; Coelurosauria; Aves; Neognathae; Passeriformes; Pipridae; Corapipo
			LOC113960536	natterin-3-like
Corvus brachyrhynchos	American crow	1	LOC103613803	natterin-3	T	Eukaryota; Metazoa; Chordata; Craniata; Vertebrata; Euteleostomi; Archelosauria; Archosauria; Dinosauria; Saurischia; Theropoda; Coelurosauria; Aves; Neognathae; Passeriformes; Corvoidea; Corvidae; Corvus
Corvus moneduloides	New Caledonian crow	1	LOC116437158	natterin-3-like	T	Eukaryota; Metazoa; Chordata; Craniata; Vertebrata; Euteleostomi; Archelosauria; Archosauria; Dinosauria; Saurischia; Theropoda; Coelurosauria; Aves; Neognathae; Passeriformes; Corvoidea; Corvidae; Corvus
Cottoperca gobio		5	LOC115013931	natterin-3-like	A	Eukaryota; Metazoa; Chordata; Craniata; Vertebrata; Euteleostomi; Actinopterygii; Neopterygii; Teleostei; Neoteleostei; Acanthomorphata; Eupercaria; Perciformes; Notothenioidei; Bovichtidae; Cottoperca
			LOC115013914	natterin-3-like
			LOC115013894	natterin-3-like
			LOC115013596	natterin-3-like
			LOC115013910	natterin-4-like
Coturnix japonica	Japanese quail	1	LOC107325896	natterin-3-like	T	Eukaryota; Metazoa; Chordata; Craniata; Vertebrata; Euteleostomi; Archelosauria; Archosauria; Dinosauria; Saurischia; Theropoda; Coelurosauria; Aves; Neognathae; Galloanserae; Galliformes; Phasianidae; Perdicinae; Coturnix
Crassostrea gigas	Pacific oyster	4	LOC105330780	natterin-3-like	A	Eukaryota; Metazoa; Spiralia; Lophotrochozoa; Mollusca; Bivalvia; Pteriomorphia; Ostreoida; Ostreoidea; Ostreidae; Crassostrea
			LOC105327353	natterin-4
			LOC105327371	hypothetical protein
			LOC105324352	uncharacterized LOC105324352
Cryptotermes secundus		1	LOC111861653	natterin-3	T	Eukaryota; Metazoa; Ecdysozoa; Arthropoda; Hexapoda; Insecta; Pterygota; Neoptera; Polyneoptera; Dictyoptera; Blattodea; Blattoidea; Termitoidae; Kalotermitidae; Cryptotermitinae; Cryptotermes
Ctenocephalides felis	cat flea	1	LOC113376435	natterin-3-like	T	Eukaryota; Metazoa; Ecdysozoa; Arthropoda; Hexapoda; Insecta; Pterygota; Neoptera; Holometabola; Siphonaptera; Pulicidae; Archaeopsyllinae; Ctenocephalides
Cuculus canorus	common cuckoo	1	LOC104060469	natterin-4-like	T	Eukaryota; Metazoa; Chordata; Craniata; Vertebrata; Euteleostomi; Archelosauria; Archosauria; Dinosauria; Saurischia; Theropoda; Coelurosauria; Aves; Neognathae; Cuculiformes; Cuculidae; Cuculus
Cucurbita moschata	crookneck pumpkin	1	LOC111435453	natterin-1-like	T	Eukaryota; Viridiplantae; Streptophyta; Embryophyta; Tracheophyta; Spermatophyta; Magnoliopsida; eudicotyledons; Gunneridae; Pentapetalae; rosids; fabids; Cucurbitales; Cucurbitaceae; Cucurbiteae; Cucurbita
Cucurbita pepo subsp. pepo	vegetable marrow	1	LOC111803436	natterin-1-like	T	Eukaryota; Viridiplantae; Streptophyta; Embryophyta; Tracheophyta; Spermatophyta; Magnoliopsida; eudicotyledons; Gunneridae; Pentapetalae; rosids; fabids; Cucurbitales; Cucurbitaceae; Cucurbiteae; Cucurbita
Cyanistes caeruleus	blue tit	1	LOC111942895	natterin-4-like	T	Eukaryota; Metazoa; Chordata; Craniata; Vertebrata; Euteleostomi; Archelosauria; Archosauria; Dinosauria; Saurischia; Theropoda; Coelurosauria; Aves; Neognathae; Passeriformes; Paridae; Cyanistes
Cyclopterus lumpus	lumpfish	8	LOC117736445	natterin-3-like	A	Eukaryota; Metazoa; Chordata; Craniata; Vertebrata; Euteleostomi; Actinopterygii; Neopterygii; Teleostei; Neoteleostei; Acanthomorphata; Eupercaria; Perciformes; Cottioidei; Cottales; Cyclopteridae; Cyclopterus
			LOC117736998	natterin-3-like
			LOC117736987	natterin-3-like
			LOC117736986	natterin-3-like
			LOC117735835	natterin-3-like
			LOC117735834	natterin-3-like
			LOC117735833	natterin-3-like
			LOC117735832	natterin-3-like
Cynoglossus semilaevis	tongue sole	3	LOC107988277	natterin-3-like	A	Eukaryota; Metazoa; Chordata; Craniata; Vertebrata; Euteleostomi; Actinopterygii; Neopterygii; Teleostei; Neoteleostei; Acanthomorphata; Carangaria; Pleuronectiformes; Pleuronectoidei; Cynoglossidae; Cynoglossinae; Cynoglossus
			LOC103398022	natterin-3-like
			LOC103398021	natterin-3-like
Cyprinodon variegatus	sheepshead minnow	5	LOC107092866	natterin-3-like	A	Eukaryota; Metazoa; Chordata; Craniata; Vertebrata; Euteleostomi; Actinopterygii; Neopterygii; Teleostei; Neoteleostei; Acanthomorphata; Ovalentaria; Atherinomorphae; Cyprinodontiformes; Cyprinodontidae; Cyprinodon
			LOC107091596	natterin-3-like
			LOC107091586	natterin-3-like
			LOC107087858	natterin-3-like
			LOC107087312	natterin-3-like
Cyprinus carpio	common carp	8	LOC109093544	natterin-like protein	A	Eukaryota; Metazoa; Chordata; Craniata; Vertebrata; Euteleostomi; Actinopterygii; Neopterygii; Teleostei; Ostariophysi; Cypriniformes; Cyprinidae; Cyprininae; Cyprinus
			LOC109075233	natterin-like protein
			LOC109059965	natterin-3-like
			LOC109048558	natterin-3-like
			LOC109048500	natterin-3-like
			LOC109095792	natterin-like protein
			LOC109072820	natterin-like protein
			LOC109054861	natterin-like protein
Danaus plexippus plexippus		1	LOC116779196	natterin-3-like	T	Eukaryota; Metazoa; Ecdysozoa; Arthropoda; Hexapoda; Insecta; Pterygota; Neoptera; Holometabola; Lepidoptera; Glossata; Ditrysia; Papilionoidea; Nymphalidae; Danainae; Danaini; Danaina; Danaus; Danaus
Danio rerio	zebrafish	10	LOC101882550	natterin-3-like	A	Eukaryota; Metazoa; Chordata; Craniata; Vertebrata; Euteleostomi; Actinopterygii; Neopterygii; Teleostei; Ostariophysi; Cypriniformes; Danionidae; Danioninae; Danio
			LOC795232	natterin-like protein
			LOC564660	hypothetical protein LOC564660
			LOC564481	hypothetical protein LOC564481
			aep1	aerolysin-like protein
			si:dkeyp-32g11.8	si:dkeyp-32g11.8
			jac1	jacalin 1
			jac2	jacalin 2
			jac3	jacalin 3
			jac4	jacalin 4
Denticeps clupeoides	denticle herring	2	LOC114785644	natterin-4-like	A	Eukaryota; Metazoa; Chordata; Craniata; Vertebrata; Euteleostomi; Actinopterygii; Neopterygii; Teleostei; Clupei; Clupeiformes; Denticipitoidei; Denticipitidae; Denticeps
			LOC114785590	natterin-3-like
Diabrotica virgifera virgifera	western corn rootworm	1	LOC114342765	natterin-4-like	T	Eukaryota; Metazoa; Ecdysozoa; Arthropoda; Hexapoda; Insecta; Pterygota; Neoptera; Holometabola; Coleoptera; Polyphaga; Cucujiformia; Chrysomeloidea; Chrysomelidae; Galerucinae; Diabroticina; Diabroticites; Diabrotica
Diachasma alloeum		1	LOC107041765	natterin-3	T	Eukaryota; Metazoa; Ecdysozoa; Arthropoda; Hexapoda; Insecta; Pterygota; Neoptera; Holometabola; Hymenoptera; Apocrita; Parasitoida; Ichneumonoidea; Braconidae; Opiinae; Diachasma
Dinoponera quadriceps		2	LOC106747241	natterin-3-like	T	Eukaryota; Metazoa; Ecdysozoa; Arthropoda; Hexapoda; Insecta; Pterygota; Neoptera; Holometabola; Hymenoptera; Apocrita; Aculeata; Formicoidea; Formicidae; Ponerinae; Ponerini; Dinoponera
			LOC106744804	natterin-3-like
Diplodia corticola		1	BKCO1_1000568	natterin-like protein	Fungi	Eukaryota; Fungi; Dikarya; Ascomycota; Pezizomycotina; Dothideomycetes; Dothideomycetes incertae sedis; Botryosphaeriales; Botryosphaeriaceae; Diplodia
Dromaius novaehollandiae	emu	1	LOC112980256	natterin-3-like	T	Eukaryota; Metazoa; Chordata; Craniata; Vertebrata; Euteleostomi; Archelosauria; Archosauria; Dinosauria; Saurischia; Theropoda; Coelurosauria; Aves; Palaeognathae; Casuariiformes; Dromaiidae; Dromaius
Drosophila albomicans		1	LOC117574156	natterin-3	T	Eukaryota; Metazoa; Ecdysozoa; Arthropoda; Hexapoda; Insecta; Pterygota; Neoptera; Holometabola; Diptera; Brachycera; Muscomorpha; Ephydroidea; Drosophilidae; Drosophila
Drosophila ananassae		3	LOC26514872	natterin-4	T	Eukaryota; Metazoa; Ecdysozoa; Arthropoda; Hexapoda; Insecta; Pterygota; Neoptera; Holometabola; Diptera; Brachycera; Muscomorpha; Ephydroidea; Drosophilidae; Drosophila; Sophophora
			LOC6505654	natterin-4
			LOC26515029	natterin-3
Drosophila bipectinata		1	LOC108131142	natterin-4-like	T	Eukaryota; Metazoa; Ecdysozoa; Arthropoda; Hexapoda; Insecta; Pterygota; Neoptera; Holometabola; Diptera; Brachycera; Muscomorpha; Ephydroidea; Drosophilidae; Drosophila; Sophophora
Drosophila busckii		1	LOC108604187	natterin-3	T	Eukaryota; Metazoa; Ecdysozoa; Arthropoda; Hexapoda; Insecta; Pterygota; Neoptera; Holometabola; Diptera; Brachycera; Muscomorpha; Ephydroidea; Drosophilidae; Drosophila
Drosophila grimshawi		1	LOC6563478	natterin-3	T	Eukaryota; Metazoa; Ecdysozoa; Arthropoda; Hexapoda; Insecta; Pterygota; Neoptera; Holometabola; Diptera; Brachycera; Muscomorpha; Ephydroidea; Drosophilidae; Drosophila; Hawaiian Drosophila
Drosophila innubila		1	LOC117789853	natterin-3	T	Eukaryota; Metazoa; Ecdysozoa; Arthropoda; Hexapoda; Insecta; Pterygota; Neoptera; Holometabola; Diptera; Brachycera; Muscomorpha; Ephydroidea; Drosophilidae; Drosophila
Drosophila miranda		2	LOC117190981	natterin-1-like	T	Eukaryota; Metazoa; Ecdysozoa; Arthropoda; Hexapoda; Insecta; Pterygota; Neoptera; Holometabola; Diptera; Brachycera; Muscomorpha; Ephydroidea; Drosophilidae; Drosophila; Sophophora
			LOC108156600	natterin-3
Drosophila navojoa		1	LOC108660303	natterin-3	T	Eukaryota; Metazoa; Ecdysozoa; Arthropoda; Hexapoda; Insecta; Pterygota; Neoptera; Holometabola; Diptera; Brachycera; Muscomorpha; Ephydroidea; Drosophilidae; Drosophila
Drosophila novamexicana		1	LOC115765658	natterin-3	T	Eukaryota; Metazoa; Ecdysozoa; Arthropoda; Hexapoda; Insecta; Pterygota; Neoptera; Holometabola; Diptera; Brachycera; Muscomorpha; Ephydroidea; Drosophilidae; Drosophila
Drosophila persimilis		1	LOC6591495	natterin-3	T	Eukaryota; Metazoa; Ecdysozoa; Arthropoda; Hexapoda; Insecta; Pterygota; Neoptera; Holometabola; Diptera; Brachycera; Muscomorpha; Ephydroidea; Drosophilidae; Drosophila; Sophophora
Drosophila pseudoobscura		1	LOC4802188	natterin-3	T	Eukaryota; Metazoa; Ecdysozoa; Arthropoda; Hexapoda; Insecta; Pterygota; Neoptera; Holometabola; Diptera; Brachycera; Muscomorpha; Ephydroidea; Drosophilidae; Drosophila; Sophophora
Drosophila subobscura		1	LOC117890344	natterin-3	T	Eukaryota; Metazoa; Ecdysozoa; Arthropoda; Hexapoda; Insecta; Pterygota; Neoptera; Holometabola; Diptera; Brachycera; Muscomorpha; Ephydroidea; Drosophilidae; Drosophila; Sophophora
Drosophila takahashii		1	LOC108069258	natterin-3-like	T	Eukaryota; Metazoa; Ecdysozoa; Arthropoda; Hexapoda; Insecta; Pterygota; Neoptera; Holometabola; Diptera; Brachycera; Muscomorpha; Ephydroidea; Drosophilidae; Drosophila; Sophophora
Drosophila virilis		1	LOC6630997	natterin-3	T	Eukaryota; Metazoa; Ecdysozoa; Arthropoda; Hexapoda; Insecta; Pterygota; Neoptera; Holometabola; Diptera; Brachycera; Muscomorpha; Ephydroidea; Drosophilidae; Drosophila
Drosophila willistoni		4	LOC6638251	natterin-1	T	Eukaryota; Metazoa; Ecdysozoa; Arthropoda; Hexapoda; Insecta; Pterygota; Neoptera; Holometabola; Diptera; Brachycera; Muscomorpha; Ephydroidea; Drosophilidae; Drosophila; Sophophora
			LOC6638250	natterin-3
			LOC111518874	natterin-3-like
			LOC26529318	natterin-3
Echeneis naucrates	live sharksucker	2	LOC115048490	natterin-3-like	A	Eukaryota; Metazoa; Chordata; Craniata; Vertebrata; Euteleostomi; Actinopterygii; Neopterygii; Teleostei; Neoteleostei; Acanthomorphata; Carangaria; Carangiformes; Echeneidae; Echeneis
			LOC115048489	natterin-3-like
Egretta garzetta	little egret	2	LOC118451816	natterin-4-like	T	Eukaryota; Metazoa; Chordata; Craniata; Vertebrata; Euteleostomi; Archelosauria; Archosauria; Dinosauria; Saurischia; Theropoda; Coelurosauria; Aves; Neognathae; Pelecaniformes; Ardeidae; Egretta
			CHMP2A	charged multivesicular body protein 2A
Electrophorus electricus	electric eel	3	LOC113572950	natterin-3-like	A	Eukaryota; Metazoa; Chordata; Craniata; Vertebrata; Euteleostomi; Actinopterygii; Neopterygii; Teleostei; Ostariophysi; Gymnotiformes; Gymnotoidei; Gymnotidae; Electrophorus
			LOC113572946	natterin-3-like
			LOC118242386	natterin-4-like
Epinephelus lanceolatus	giant grouper	9	LOC117253166	natterin-3-like	A	Eukaryota; Metazoa; Chordata; Craniata; Vertebrata; Euteleostomi; Actinopterygii; Neopterygii; Teleostei; Neoteleostei; Acanthomorphata; Eupercaria; Perciformes; Serranoidei; Serranidae; Epinephelinae; Epinephelini; Epinephelus
			LOC117253049	natterin-3-like
			LOC117253206	natterin-3-like
			LOC117253205	natterin-3-like
			LOC117253120	natterin-4-like
			LOC117252549	natterin-3-like
			LOC117252547	natterin-3-like
			LOC117252363	natterin-3-like
			LOC117252343	natterin-3-like
Erpetoichthys calabaricus	reedfish	7	LOC114660653	natterin-4-like	A	Eukaryota; Metazoa; Chordata; Craniata; Vertebrata; Euteleostomi; Actinopterygii; Polypteriformes; Polypteridae; Erpetoichthys
			LOC114661331	natterin-1-like
			LOC114657151	natterin-3-like
			LOC114657149	natterin-3-like
			LOC114657148	natterin-3-like
			LOC114657147	natterin-3-like
			LOC114657145	natterin-4-like
Esox lucius	northern pike	4	LOC105012483	natterin-4	A	Eukaryota; Metazoa; Chordata; Craniata; Vertebrata; Euteleostomi; Actinopterygii; Neopterygii; Teleostei; Protacanthopterygii; Esociformes; Esocidae; Esox
			LOC105014671	natterin-3
			LOC105014670	natterin-3
			LOC105009886	natterin-like protein
Etheostoma cragini	Arkansas darter	5	LOC117944414	natterin-3-like	A	Eukaryota; Metazoa; Chordata; Craniata; Vertebrata; Euteleostomi; Actinopterygii; Neopterygii; Teleostei; Neoteleostei; Acanthomorphata; Eupercaria; Perciformes; Percoidei; Percidae; Etheostomatinae; Etheostoma
			LOC117944419	natterin-3-like
			LOC117944417	natterin-3-like
			LOC117944416	natterin-3-like
			LOC117944415	natterin-3-like
Etheostoma spectabile	orangethroat darter	6	LOC116689688	natterin-3-like	A	Eukaryota; Metazoa; Chordata; Craniata; Vertebrata; Euteleostomi; Actinopterygii; Neopterygii; Teleostei; Neoteleostei; Acanthomorphata; Eupercaria; Perciformes; Percoidei; Percidae; Etheostomatinae; Etheostoma
			LOC116689878	natterin-3-like
			LOC116689689	natterin-3-like
			LOC116689515	natterin-3-like
			LOC116689372	natterin-3-like
			LOC116689687	natterin-3-like
Eurypyga helias	sunbittern	1	LOC104510242	natterin-4-like	T	Eukaryota; Metazoa; Chordata; Craniata; Vertebrata; Euteleostomi; Archelosauria; Archosauria; Dinosauria; Saurischia; Theropoda; Coelurosauria; Aves; Neognathae; Gruiformes; Eurypygidae; Eurypyga
Exaiptasia diaphana		2	LOC110246982	natterin-1	A	Eukaryota; Metazoa; Cnidaria; Anthozoa; Hexacorallia; Actiniaria; Aiptasiidae; Exaiptasia
			LOC110240776	natterin-4
Falco cherrug	saker falcon	1	LOC102052249	natterin-3-like	T	Eukaryota; Metazoa; Chordata; Craniata; Vertebrata; Euteleostomi; Archelosauria; Archosauria; Dinosauria; Saurischia; Theropoda; Coelurosauria; Aves; Neognathae; Falconiformes; Falconidae; Falco
Falco peregrinus	peregrine falcon	1	LOC101910568	natterin-3-like	T	Eukaryota; Metazoa; Chordata; Craniata; Vertebrata; Euteleostomi; Archelosauria; Archosauria; Dinosauria; Saurischia; Theropoda; Coelurosauria; Aves; Neognathae; Falconiformes; Falconidae; Falco
Ficedula albicollis	Collared flycatcher	1	LOC101806216	natterin-3-like	T	Eukaryota; Metazoa; Chordata; Craniata; Vertebrata; Euteleostomi; Archelosauria; Archosauria; Dinosauria; Saurischia; Theropoda; Coelurosauria; Aves; Neognathae; Passeriformes; Muscicapidae; Ficedula
Folsomia candida		6	LOC110861953	natterin-4	T	Eukaryota; Metazoa; Ecdysozoa; Arthropoda; Hexapoda; Collembola; Entomobryomorpha; Isotomoidea; Isotomidae; Proisotominae; Folsomia
			LOC110853774	natterin-3
			LOC110849819	natterin-3
			LOC110861924	uncharacterized LOC110861924
			LOC110853773	uncharacterized LOC110853773
			LOC110841586	uncharacterized LOC110841586
Fopius arisanus		1	LOC105264883	natterin-3-like	T	Eukaryota; Metazoa; Ecdysozoa; Arthropoda; Hexapoda; Insecta; Pterygota; Neoptera; Holometabola; Hymenoptera; Apocrita; Parasitoida; Ichneumonoidea; Braconidae; Opiinae; Fopius
Formica exsecta		1	LOC115238248	natterin-3-like	T	Eukaryota; Metazoa; Ecdysozoa; Arthropoda; Hexapoda; Insecta; Pterygota; Neoptera; Holometabola; Hymenoptera; Apocrita; Aculeata; Formicoidea; Formicidae; Formicinae; Formica
Fulmarus glacialis	Northern fulmar	1	LOC104080974	natterin-4-like	T	Eukaryota; Metazoa; Chordata; Craniata; Vertebrata; Euteleostomi; Archelosauria; Archosauria; Dinosauria; Saurischia; Theropoda; Coelurosauria; Aves; Neognathae; Procellariiformes; Procellariidae; Fulmarus
Fundulus heteroclitus	mummichog	6	LOC105921682	natterin-3	A	Eukaryota; Metazoa; Chordata; Craniata; Vertebrata; Euteleostomi; Actinopterygii; Neopterygii; Teleostei; Neoteleostei; Acanthomorphata; Ovalentaria; Atherinomorphae; Cyprinodontiformes; Fundulidae; Fundulus
			LOC105922588	natterin-3
			LOC105922613	natterin-3
			LOC105922611	natterin-3
			LOC105922587	natterin-3
			LOC118564905	natterin-3-like
Gadus morhua	Atlantic cod	3	LOC115548330	natterin-3-like	A	Eukaryota; Metazoa; Chordata; Craniata; Vertebrata; Euteleostomi; Actinopterygii; Neopterygii; Teleostei; Neoteleostei; Acanthomorphata; Zeiogadaria; Gadariae; Gadiformes; Gadoidei; Gadidae; Gadus
			LOC115549398	natterin-3-like
			LOC115550779	aerolysin-like protein
Galendromus occidentalis	western predatory mite	1	LOC100905186	natterin-3	T	Eukaryota; Metazoa; Ecdysozoa; Arthropoda; Chelicerata; Arachnida; Acari; Parasitiformes; Mesostigmata; Gamasina; Phytoseioidea; Phytoseiidae; Typhlodrominae; Galendromus
Gallus gallus	chicken	2	LOC101748084	natterin-3-like	T	Eukaryota; Metazoa; Chordata; Craniata; Vertebrata; Euteleostomi; Archelosauria; Archosauria; Dinosauria; Saurischia; Theropoda; Coelurosauria; Aves; Neognathae; Galloanserae; Galliformes; Phasianidae; Phasianinae; Gallus
			LOC107049733	natterin-3-like
Gavia stellata	red-throated loon	1	LOC104254711	natterin-4-like	T	Eukaryota; Metazoa; Chordata; Craniata; Vertebrata; Euteleostomi; Archelosauria; Archosauria; Dinosauria; Saurischia; Theropoda; Coelurosauria; Aves; Neognathae; Gaviiformes; Gaviidae; Gavia
Gekko japonicus		3	LOC107122668	natterin-3-like	T	Eukaryota; Metazoa; Chordata; Craniata; Vertebrata; Euteleostomi; Lepidosauria; Squamata; Bifurcata; Gekkota; Gekkonidae; Gekkoninae; Gekko
			LOC107122667	natterin-3-like
			LOC107115004	natterin-3-like
Gopherus evgoodei	Goodes thornscrub tortoise	1	LOC115640592	natterin-3-like	T	Eukaryota; Metazoa; Chordata; Craniata; Vertebrata; Euteleostomi; Archelosauria; Testudines; Cryptodira; Durocryptodira; Testudinoidea; Testudinidae; Gopherus
Gossypium hirsutum	cotton	1	LOC107927378	natterin-3-like	T	Eukaryota; Viridiplantae; Streptophyta; Embryophyta; Tracheophyta; Spermatophyta; Magnoliopsida; eudicotyledons; Gunneridae; Pentapetalae; rosids; malvids; Malvales; Malvaceae; Malvoideae; Gossypium
Gouania willdenowi	blunt-snouted clingfish	4	LOC114470242	natterin-3-like	A	Eukaryota; Metazoa; Chordata; Craniata; Vertebrata; Euteleostomi; Actinopterygii; Neopterygii; Teleostei; Neoteleostei; Acanthomorphata; Ovalentaria; Blenniimorphae; Blenniiformes; Gobiesocoidei; Gobiesocidae; Gobiesocinae; Gouania
			LOC114470241	natterin-3-like
			LOC114469859	natterin-3-like
			LOC114469797	natterin-3-like
Gymnodraco acuticeps		3	LOC117555386	natterin-3-like	A	Eukaryota; Metazoa; Chordata; Craniata; Vertebrata; Euteleostomi; Actinopterygii; Neopterygii; Teleostei; Neoteleostei; Acanthomorphata; Eupercaria; Perciformes; Notothenioidei; Bathydraconidae; Gymnodraco
			LOC117555367	natterin-3-like
			LOC117555398	natterin-3-like
Haliaeetus albicilla	white-tailed eagle	1	LOC104323112	natterin-4-like	T	Eukaryota; Metazoa; Chordata; Craniata; Vertebrata; Euteleostomi; Archelosauria; Archosauria; Dinosauria; Saurischia; Theropoda; Coelurosauria; Aves; Neognathae; Accipitriformes; Accipitridae; Accipitrinae; Haliaeetus
Haliaeetus leucocephalus	bald eagle	1	LOC104833788	natterin-4-like	T	Eukaryota; Metazoa; Chordata; Craniata; Vertebrata; Euteleostomi; Archelosauria; Archosauria; Dinosauria; Saurischia; Theropoda; Coelurosauria; Aves; Neognathae; Accipitriformes; Accipitridae; Accipitrinae; Haliaeetus
Halyomorpha halys	brown marmorated stink bug	1	LOC106691471	natterin-4	T	Eukaryota; Metazoa; Ecdysozoa; Arthropoda; Hexapoda; Insecta; Pterygota; Neoptera; Paraneoptera; Hemiptera; Heteroptera; Panheteroptera; Pentatomomorpha; Pentatomoidea; Pentatomidae; Pentatominae; Halyomorpha
Haplochromis burtoni	Burton's mouthbrooder	3	LOC102304550	natterin-3-like	A	Eukaryota; Metazoa; Chordata; Craniata; Vertebrata; Euteleostomi; Actinopterygii; Neopterygii; Teleostei; Neoteleostei; Acanthomorphata; Ovalentaria; Cichlomorphae; Cichliformes; Cichlidae; African cichlids; Pseudocrenilabrinae; Haplochromini; Haplochromis
			LOC102304044	natterin-3-like
			LOC102303736	natterin-3-like
Harpegnathos saltator	Jerdon's jumping ant	1	LOC105191495	natterin-3	T	Eukaryota; Metazoa; Ecdysozoa; Arthropoda; Hexapoda; Insecta; Pterygota; Neoptera; Holometabola; Hymenoptera; Apocrita; Aculeata; Formicoidea; Formicidae; Ponerinae; Ponerini; Harpegnathos
Hippocampus comes	tiger tail seahorse	6	LOC109524652	natterin-3-like	A	Eukaryota; Metazoa; Chordata; Craniata; Vertebrata; Euteleostomi; Actinopterygii; Neopterygii; Teleostei; Neoteleostei; Acanthomorphata; Syngnathiaria; Syngnathiformes; Syngnathoidei; Syngnathidae; Hippocampus
			LOC109524648	natterin-3-like
			LOC109524650	natterin-3-like
			LOC109524649	natterin-3-like
			LOC109524643	natterin-3-like
			LOC109524642	natterin-3-like
Hippoglossus hippoglossus	Atlantic halibut	2	LOC117768410	natterin-3-like	A	Eukaryota; Metazoa; Chordata; Craniata; Vertebrata; Euteleostomi; Actinopterygii; Neopterygii; Teleostei; Neoteleostei; Acanthomorphata; Carangaria; Pleuronectiformes; Pleuronectoidei; Pleuronectidae; Hippoglossus
			LOC117768415	natterin-3-like
Hippoglossus stenolepis	Pacific halibut	2	LOC118115226	natterin-3-like	A	Eukaryota; Metazoa; Chordata; Craniata; Vertebrata; Euteleostomi; Actinopterygii; Neopterygii; Teleostei; Neoteleostei; Acanthomorphata; Carangaria; Pleuronectiformes; Pleuronectoidei; Pleuronectidae; Hippoglossus
			LOC118115225	natterin-3-like
Hyposmocoma kahamanoa		1	LOC113240479	natterin-3-like	T	Eukaryota; Metazoa; Ecdysozoa; Arthropoda; Hexapoda; Insecta; Pterygota; Neoptera; Holometabola; Lepidoptera; Glossata; Ditrysia; Gelechioidea; Cosmopterigidae; Cosmopteriginae; Hyposmocoma
Ictalurus punctatus	channel catfish	8	LOC108277208	natterin-like protein	A	Eukaryota; Metazoa; Chordata; Craniata; Vertebrata; Euteleostomi; Actinopterygii; Neopterygii; Teleostei; Ostariophysi; Siluriformes; Ictaluridae; Ictalurus
			LOC108256021	natterin-3-like
			LOC108256022	natterin-3-like
			LOC108281066	natterin-like protein
			LOC108281062	natterin-like protein
			LOC108254749	natterin-like protein
			LOC108254737	natterin-like protein
			LOC108277228	natterin-like protein
Ixodes scapularis	black-legged tick	2	LOC115332909	natterin-1-like	T	Eukaryota; Metazoa; Ecdysozoa; Arthropoda; Chelicerata; Arachnida; Acari; Parasitiformes; Ixodida; Ixodoidea; Ixodidae; Ixodinae; Ixodes
			LOC8039771	natterin-3
Kryptolebias marmoratus	mangrove rivulus	4	LOC108242784	natterin-3-like	A	Eukaryota; Metazoa; Chordata; Craniata; Vertebrata; Euteleostomi; Actinopterygii; Neopterygii; Teleostei; Neoteleostei; Acanthomorphata; Ovalentaria; Atherinomorphae; Cyprinodontiformes; Rivulidae; Kryptolebias
			LOC108242761	natterin-3-like
			LOC108242759	natterin-3-like
			LOC108242786	natterin-3-like
Labrus bergylta	ballan wrasse	8	LOC110004881	natterin-3-like	A	Eukaryota; Metazoa; Chordata; Craniata; Vertebrata; Euteleostomi; Actinopterygii; Neopterygii; Teleostei; Neoteleostei; Acanthomorphata; Eupercaria; Labriformes; Labridae; Labrus
			LOC110004595	natterin-3-like
			LOC110004882	natterin-3-like
			LOC110003748	natterin-3-like
			LOC110003723	natterin-3-like
			LOC110002607	natterin-3-like
			LOC110005408	natterin-3-like
			LOC110003747	natterin-3-like
Larimichthys crocea	large yellow croaker	2	LOC104935236	natterin-3	A	Eukaryota; Metazoa; Chordata; Craniata; Vertebrata; Euteleostomi; Actinopterygii; Neopterygii; Teleostei; Neoteleostei; Acanthomorphata; Eupercaria; Sciaenidae; Larimichthys
			LOC104934802	natterin-3
Lasiodiplodia theobromae		2	LTHEOB_977	natterin-like protein	Fungi	Eukaryota; Fungi; Dikarya; Ascomycota; Pezizomycotina; Dothideomycetes; Dothideomycetes incertae sedis; Botryosphaeriales; Botryosphaeriaceae; Lasiodiplodia
			LTHEOB_7029	natterin-like protein
Lates calcarifer	barramundi perch	6	LOC108881648	natterin-3-like	A	Eukaryota; Metazoa; Chordata; Craniata; Vertebrata; Euteleostomi; Actinopterygii; Neopterygii; Teleostei; Neoteleostei; Acanthomorphata; Carangaria; Carangaria incertae sedis; Centropomidae; Lates
			LOC108881647	natterin-3-like
			LOC108881649	natterin-3-like
			LOC108881646	natterin-3-like
			LOC108881644	natterin-3-like
			LOC108881593	natterin-3-like
Latimeria chalumnae	coelacanth	1	LOC102351619	natterin-3-like	A (Sarcopterygii)	Eukaryota; Metazoa; Chordata; Craniata; Vertebrata; Euteleostomi; Coelacanthiformes; Coelacanthidae; Latimeria
Lepidothrix coronata	blue-crowned manakin	1	LOC108509827	natterin-3-like	T	Eukaryota; Metazoa; Chordata; Craniata; Vertebrata; Euteleostomi; Archelosauria; Archosauria; Dinosauria; Saurischia; Theropoda; Coelurosauria; Aves; Neognathae; Passeriformes; Pipridae; Lepidothrix
Lepisosteus oculatus	spotted gar	9	LOC102686741	natterin-like protein	A	Eukaryota; Metazoa; Chordata; Craniata; Vertebrata; Euteleostomi; Actinopterygii; Neopterygii; Holostei; Semionotiformes; Lepisosteidae; Lepisosteus
			LOC102686534	natterin-like protein
			LOC102685725	natterin-like protein
			LOC102685516	natterin-like protein
			LOC102685315	natterin-like protein
			LOC102685116	natterin-like protein
			LOC102684513	natterin-like protein
			LOC102683468	natterin-like protein
			LOC102685926	natterin-like protein
Leptinotarsa decemlineata	Colorado potato beetle	1	LOC111503078	natterin-4-like	T	Eukaryota; Metazoa; Ecdysozoa; Arthropoda; Hexapoda; Insecta; Pterygota; Neoptera; Holometabola; Coleoptera; Polyphaga; Cucujiformia; Chrysomeloidea; Chrysomelidae; Chrysomelinae; Doryphorini; Leptinotarsa
Leptosomus discolor	cuckoo roller	1	LOC104342208	natterin-4-like	T	Eukaryota; Metazoa; Chordata; Craniata; Vertebrata; Euteleostomi; Archelosauria; Archosauria; Dinosauria; Saurischia; Theropoda; Coelurosauria; Aves; Neognathae; Coraciiformes; Leptosomidae; Leptosomus
Limulus polyphemus	Atlantic horseshoe crab	3	LOC106465357	natterin-3-like	A	Eukaryota; Metazoa; Ecdysozoa; Arthropoda; Chelicerata; Merostomata; Xiphosura; Limulidae; Limulus
			LOC106464121	natterin-4-like
			LOC106461657	natterin-4-like
Manacus vitellinus	golden-collared manakin	1	LOC103766820	natterin-3	T	Eukaryota; Metazoa; Chordata; Craniata; Vertebrata; Euteleostomi; Archelosauria; Archosauria; Dinosauria; Saurischia; Theropoda; Coelurosauria; Aves; Neognathae; Passeriformes; Pipridae; Manacus
Manduca sexta	tobacco hornworm	1	LOC115440169	natterin-3-like	T	Eukaryota; Metazoa; Ecdysozoa; Arthropoda; Hexapoda; Insecta; Pterygota; Neoptera; Holometabola; Lepidoptera; Glossata; Ditrysia; Bombycoidea; Sphingidae; Sphinginae; Sphingini; Manduca
Mastacembelus armatus	zig-zag eel	5	LOC113139048	natterin-3-like	A	Eukaryota; Metazoa; Chordata; Craniata; Vertebrata; Euteleostomi; Actinopterygii; Neopterygii; Teleostei; Neoteleostei; Acanthomorphata; Anabantaria; Synbranchiformes; Mastacembelidae; Mastacembelus
			LOC113139041	natterin-3-like
			LOC113138598	natterin-3-like
			LOC113138597	natterin-3-like
			LOC113138594	natterin-3-like
Maylandia zebra	zebra mbuna	5	LOC101480981	natterin-3	A	Eukaryota; Metazoa; Chordata; Craniata; Vertebrata; Euteleostomi; Actinopterygii; Neopterygii; Teleostei; Neoteleostei; Acanthomorphata; Ovalentaria; Cichlomorphae; Cichliformes; Cichlidae; African cichlids; Pseudocrenilabrinae; Haplochromini; Maylandia; Maylandia zebra complex
			LOC101486334	natterin-3-like
			LOC101485557	natterin-3
			LOC101480698	natterin-3-like
			LOC101485828	protein FAM163B
Megachile rotundata	alfalfa leafcutting bee	1	LOC100881640	natterin-3-like	T	Eukaryota; Metazoa; Ecdysozoa; Arthropoda; Hexapoda; Insecta; Pterygota; Neoptera; Holometabola; Hymenoptera; Apocrita; Aculeata; Apoidea; Megachilidae; Megachilinae; Megachile
Melanaphis sacchari		1	LOC112598849	natterin-3-like	T	Eukaryota; Metazoa; Ecdysozoa; Arthropoda; Hexapoda; Insecta; Pterygota; Neoptera; Paraneoptera; Hemiptera; Sternorrhyncha; Aphidomorpha; Aphidoidea; Aphididae; Aphidini; Melanaphis
Meleagris gallopavo	turkey	1	LOC104916160	natterin-3-like	T	Eukaryota; Metazoa; Chordata; Craniata; Vertebrata; Euteleostomi; Archelosauria; Archosauria; Dinosauria; Saurischia; Theropoda; Coelurosauria; Aves; Neognathae; Galloanserae; Galliformes; Phasianidae; Meleagridinae; Meleagris
Mesitornis unicolor	brown roatelo	1	LOC104544015	natterin-4-like	T	Eukaryota; Metazoa; Chordata; Craniata; Vertebrata; Euteleostomi; Archelosauria; Archosauria; Dinosauria; Saurischia; Theropoda; Coelurosauria; Aves; Neognathae; Gruiformes; Mesitornithidae; Mesitornis
Microplitis demolitor		1	LOC103580138	natterin-3-like	T	Eukaryota; Metazoa; Ecdysozoa; Arthropoda; Hexapoda; Insecta; Pterygota; Neoptera; Holometabola; Hymenoptera; Apocrita; Parasitoida; Ichneumonoidea; Braconidae; Microgastrinae; Microplitis
Momordica charantia	bitter melon	1	LOC111018554	natterin-2-like	T	Eukaryota; Viridiplantae; Streptophyta; Embryophyta; Tracheophyta; Spermatophyta; Magnoliopsida; eudicotyledons; Gunneridae; Pentapetalae; rosids; fabids; Cucurbitales; Cucurbitaceae; Momordiceae; Momordica
Monopterus albus	swamp eel	4	LOC109957452	natterin-3-like	A	Eukaryota; Metazoa; Chordata; Craniata; Vertebrata; Euteleostomi; Actinopterygii; Neopterygii; Teleostei; Neoteleostei; Acanthomorphata; Anabantaria; Synbranchiformes; Synbranchidae; Monopterus
			LOC109957451	natterin-3-like
			LOC109957450	natterin-3-like
			LOC109957449	natterin-3-like
Morone saxatilis	striped sea-bass	4	LOC118326119	natterin-3-like	A	Eukaryota; Metazoa; Chordata; Craniata; Vertebrata; Euteleostomi; Actinopterygii; Neopterygii; Teleostei; Neoteleostei; Acanthomorphata; Eupercaria; Moronidae; Morone
			LOC118326022	natterin-3-like
			LOC118325584	natterin-3-like
			LOC118325583	natterin-3-like
Myripristis murdjan	pinecone soldierfish	2	LOC115365642	natterin-3-like	A	Eukaryota; Metazoa; Chordata; Craniata; Vertebrata; Euteleostomi; Actinopterygii; Neopterygii; Teleostei; Neoteleostei; Acanthomorphata; Holocentriformes; Holocentridae; Myripristis
			LOC115365590	natterin-3-like
Myzus persicae	green peach aphid	1	LOC111026258	natterin-3-like	T	Eukaryota; Metazoa; Ecdysozoa; Arthropoda; Hexapoda; Insecta; Pterygota; Neoptera; Paraneoptera; Hemiptera; Sternorrhyncha; Aphidomorpha; Aphidoidea; Aphididae; Macrosiphini; Myzus
Nasonia vitripennis	jewel wasp	1	LOC100120718	natterin-3	T	Eukaryota; Metazoa; Ecdysozoa; Arthropoda; Hexapoda; Insecta; Pterygota; Neoptera; Holometabola; Hymenoptera; Apocrita; Parasitoida; Chalcidoidea; Pteromalidae; Pteromalinae; Nasonia
Neodiprion lecontei	redheaded pine sawfly	1	LOC107223646	natterin-3-like	T	Eukaryota; Metazoa; Ecdysozoa; Arthropoda; Hexapoda; Insecta; Pterygota; Neoptera; Holometabola; Hymenoptera; Tenthredinoidea; Diprionidae; Diprioninae; Neodiprion
Neolamprologus brichardi		4	LOC102791442	natterin-3-like	A	Eukaryota; Metazoa; Chordata; Craniata; Vertebrata; Euteleostomi; Actinopterygii; Neopterygii; Teleostei; Neoteleostei; Acanthomorphata; Ovalentaria; Cichlomorphae; Cichliformes; Cichlidae; African cichlids; Pseudocrenilabrinae; Lamprologini; Neolamprologus
			LOC102791148	natterin-3-like
			LOC102790584	natterin-3-like
			LOC102790864	natterin-3-like
Neopelma chrysocephalum	saffron-crested tyrant-manakin	2	LOC113962967	natterin-3-like	T	Eukaryota; Metazoa; Chordata; Craniata; Vertebrata; Euteleostomi; Archelosauria; Archosauria; Dinosauria; Saurischia; Theropoda; Coelurosauria; Aves; Neognathae; Passeriformes; Pipridae; Neopelma
			LOC113962966	natterin-3-like
Nicrophorus vespilloides		2	LOC108567411	natterin-1-like	T	Eukaryota; Metazoa; Ecdysozoa; Arthropoda; Hexapoda; Insecta; Pterygota; Neoptera; Holometabola; Coleoptera; Polyphaga; Staphyliniformia; Silphidae; Nicrophorinae; Nicrophorus
			LOC108567389	natterin-4-like
Nipponia nippon	crested ibis	1	LOC104022471	natterin-4-like	T	Eukaryota; Metazoa; Chordata; Craniata; Vertebrata; Euteleostomi; Archelosauria; Archosauria; Dinosauria; Saurischia; Theropoda; Coelurosauria; Aves; Neognathae; Pelecaniformes; Threskiornithidae; Nipponia
Nomia melanderi	Alkali bee	1	LOC116430383	natterin-3-like	T	Eukaryota; Metazoa; Ecdysozoa; Arthropoda; Hexapoda; Insecta; Pterygota; Neoptera; Holometabola; Hymenoptera; Apocrita; Aculeata; Apoidea; Halictidae; Nomiinae; Nomia; Acunomia
Notechis scutatus	mainland tiger snake	2	LOC113424390	natterin-3-like	T	Eukaryota; Metazoa; Chordata; Craniata; Vertebrata; Euteleostomi; Lepidosauria; Squamata; Bifurcata; Unidentata; Episquamata; Toxicofera; Serpentes; Colubroidea; Elapidae; Acanthophiinae; Notechis
			LOC113424399	natterin-3-like
Nothobranchius furzeri	turquoise killifish	2	LOC107395310	natterin-3-like	A	Eukaryota; Metazoa; Chordata; Craniata; Vertebrata; Euteleostomi; Actinopterygii; Neopterygii; Teleostei; Neoteleostei; Acanthomorphata; Ovalentaria; Atherinomorphae; Cyprinodontiformes; Nothobranchiidae; Nothobranchius
			LOC107395311	natterin-3-like
Notolabrus celidotus	New Zealand spotty	11	LOC117819157	natterin-3-like	A	Eukaryota; Metazoa; Chordata; Craniata; Vertebrata; Euteleostomi; Actinopterygii; Neopterygii; Teleostei; Neoteleostei; Acanthomorphata; Eupercaria; Labriformes; Labridae; Notolabrus
			LOC117819219	natterin-3-like
			LOC117818360	natterin-3-like
			LOC117819218	natterin-3-like
			LOC117819388	natterin-3-like
			LOC117819291	natterin-3-like
			LOC117819186	natterin-3-like
			LOC117818989	natterin-3-like
			LOC117818538	natterin-3-like
			LOC117818536	natterin-4-like
			LOC117818361	natterin-3-like
Notothenia coriiceps	black rockcod	2	LOC104957312	natterin-3-like	A	Eukaryota; Metazoa; Chordata; Craniata; Vertebrata; Euteleostomi; Actinopterygii; Neopterygii; Teleostei; Neoteleostei; Acanthomorphata; Eupercaria; Perciformes; Notothenioidei; Nototheniidae; Notothenia
			LOC104943620	natterin-3-like
Numida meleagris	helmeted guineafowl	1	LOC110391003	natterin-4-like	T	Eukaryota; Metazoa; Chordata; Craniata; Vertebrata; Euteleostomi; Archelosauria; Archosauria; Dinosauria; Saurischia; Theropoda; Coelurosauria; Aves; Neognathae; Galloanserae; Galliformes; Numididae; Numida
Nylanderia fulva		1	LOC114931460	natterin-3-like	T	Eukaryota; Metazoa; Ecdysozoa; Arthropoda; Hexapoda; Insecta; Pterygota; Neoptera; Holometabola; Hymenoptera; Apocrita; Aculeata; Formicoidea; Formicidae; Formicinae; Nylanderia
Odontomachus brunneus		1	LOC116843540	natterin-3-like	T	Eukaryota; Metazoa; Ecdysozoa; Arthropoda; Hexapoda; Insecta; Pterygota; Neoptera; Holometabola; Hymenoptera; Apocrita; Aculeata; Formicoidea; Formicidae; Ponerinae; Ponerini; Odontomachus
Oncorhynchus keta	chum salmon	3	LOC118393021	natterin-3-like	A	Eukaryota; Metazoa; Chordata; Craniata; Vertebrata; Euteleostomi; Actinopterygii; Neopterygii; Teleostei; Protacanthopterygii; Salmoniformes; Salmonidae; Salmoninae; Oncorhynchus
			LOC118358151	natterin-3-like
			LOC118357833	natterin-3-like
Oncorhynchus kisutch	coho salmon	3	LOC109895078	natterin-3	A	Eukaryota; Metazoa; Chordata; Craniata; Vertebrata; Euteleostomi; Actinopterygii; Neopterygii; Teleostei; Protacanthopterygii; Salmoniformes; Salmonidae; Salmoninae; Oncorhynchus
			LOC109873336	natterin-3-like
			LOC109875722	aerolysin-like protein
Oncorhynchus mykiss	rainbow trout	11	LOC110492680	natterin-like protein	A	Eukaryota; Metazoa; Chordata; Craniata; Vertebrata; Euteleostomi; Actinopterygii; Neopterygii; Teleostei; Protacanthopterygii; Salmoniformes; Salmonidae; Salmoninae; Oncorhynchus
			LOC110492679	natterin-like protein
			LOC110492684	natterin-like protein
			LOC110535045	natterin-3-like
			LOC110525452	natterin-3-like
			LOC110492682	natterin-like protein
			LOC110492676	natterin-like protein
			LOC110535046	natterin-3-like
			LOC110492916	natterin-like protein
			LOC110492683	natterin-like protein
			LOC110492677	natterin-like protein
Oncorhynchus nerka	sockeye salmon	3	LOC115140663	natterin-3-like	A	Eukaryota; Metazoa; Chordata; Craniata; Vertebrata; Euteleostomi; Actinopterygii; Neopterygii; Teleostei; Protacanthopterygii; Salmoniformes; Salmonidae; Salmoninae; Oncorhynchus
			LOC115139847	natterin-3-like
			LOC115111420	natterin-3-like
Oncorhynchus tshawytscha	Chinook salmon	3	LOC112264105	natterin-3-like	A	Eukaryota; Metazoa; Chordata; Craniata; Vertebrata; Euteleostomi; Actinopterygii; Neopterygii; Teleostei; Protacanthopterygii; Salmoniformes; Salmonidae; Salmoninae; Oncorhynchus
			LOC112263122	natterin-3-like
			LOC112232814	natterin-3-like
Onthophagus taurus		1	LOC111414644	natterin-3-like	T	Eukaryota; Metazoa; Ecdysozoa; Arthropoda; Hexapoda; Insecta; Pterygota; Neoptera; Holometabola; Coleoptera; Polyphaga; Scarabaeiformia; Scarabaeidae; Scarabaeinae; Scarabaeinae incertae sedis; Onthophagus
Ooceraea biroi	clonal raider ant	2	LOC105277163	natterin-3	T	Eukaryota; Metazoa; Ecdysozoa; Arthropoda; Hexapoda; Insecta; Pterygota; Neoptera; Holometabola; Hymenoptera; Apocrita; Aculeata; Formicoidea; Formicidae; Dorylinae; Ooceraea
			LOC105277428	uncharacterized LOC105277428
Opisthocomus hoazin		1	LOC104327287	natterin-4-like	T	Eukaryota; Metazoa; Chordata; Craniata; Vertebrata; Euteleostomi; Archelosauria; Archosauria; Dinosauria; Saurischia; Theropoda; Coelurosauria; Aves; Neognathae; Opisthocomiformes; Opisthocomidae; Opisthocomus
Oreochromis aureus		3	LOC116333913	natterin-3-like	A	Eukaryota; Metazoa; Chordata; Craniata; Vertebrata; Euteleostomi; Actinopterygii; Neopterygii; Teleostei; Neoteleostei; Acanthomorphata; Ovalentaria; Cichlomorphae; Cichliformes; Cichlidae; African cichlids; Pseudocrenilabrinae; Oreochromini; Oreochromis
			LOC116316320	natterin-3-like
			LOC116316319	natterin-3-like
Oreochromis niloticus	Nile tilapia	12	LOC109204646	natterin-3	A	Eukaryota; Metazoa; Chordata; Craniata; Vertebrata; Euteleostomi; Actinopterygii; Neopterygii; Teleostei; Neoteleostei; Acanthomorphata; Ovalentaria; Cichlomorphae; Cichliformes; Cichlidae; African cichlids; Pseudocrenilabrinae; Oreochromini; Oreochromis
			LOC102078591	natterin-3
			LOC100690731	natterin-3
			LOC112848328	natterin-3-like
			LOC112848327	natterin-3-like
			LOC109204627	natterin-3-like
			LOC109204394	natterin-3-like
			LOC106098185	natterin-3-like
			LOC100712276	natterin-3-like
			LOC100699724	natterin-3-like
			LOC100699185	natterin-4-like
			LOC102076794	natterin-3
Orussus abietinus		1	LOC105703892	natterin-4	T	Eukaryota; Metazoa; Ecdysozoa; Arthropoda; Hexapoda; Insecta; Pterygota; Neoptera; Holometabola; Hymenoptera; Orussoidea; Orussidae; Orussus
Oryzias latipes	Japanese medaka	4	LOC110017492	natterin-2	A	Eukaryota; Metazoa; Chordata; Craniata; Vertebrata; Euteleostomi; Actinopterygii; Neopterygii; Teleostei; Neoteleostei; Acanthomorphata; Ovalentaria; Atherinomorphae; Beloniformes; Adrianichthyidae; Oryziinae; Oryzias
			LOC101156471	natterin-3
			LOC110017491	natterin-2-like
			LOC105354800	natterin-3-like
Oryzias melastigma	Indian medaka	4	LOC112148938	natterin-3-like	A	Eukaryota; Metazoa; Chordata; Craniata; Vertebrata; Euteleostomi; Actinopterygii; Neopterygii; Teleostei; Neoteleostei; Acanthomorphata; Ovalentaria; Atherinomorphae; Beloniformes; Adrianichthyidae; Oryziinae; Oryzias
			LOC112148433	natterin-1-like
			LOC112141888	natterin-4-like
			LOC112140920	natterin-4-like
Osmia bicornis bicornis		1	LOC114872505	natterin-3-like	T	Eukaryota; Metazoa; Ecdysozoa; Arthropoda; Hexapoda; Insecta; Pterygota; Neoptera; Holometabola; Hymenoptera; Apocrita; Aculeata; Apoidea; Megachilidae; Megachilinae; Osmia
Osmia lignaria	orchard mason bee	1	LOC117601635	natterin-3-like	T	Eukaryota; Metazoa; Ecdysozoa; Arthropoda; Hexapoda; Insecta; Pterygota; Neoptera; Holometabola; Hymenoptera; Apocrita; Aculeata; Apoidea; Megachilidae; Megachilinae; Osmia
Oxyura jamaicensis	ruddy duck	1	LOC118159009	natterin-3-like	T	Eukaryota; Metazoa; Chordata; Craniata; Vertebrata; Euteleostomi; Archelosauria; Archosauria; Dinosauria; Saurischia; Theropoda; Coelurosauria; Aves; Neognathae; Galloanserae; Anseriformes; Anatidae; Anatinae; Oxyura
Pangasianodon hypophthalmus	striped catfish	2	LOC113537151	natterin-3-like	A	Eukaryota; Metazoa; Chordata; Craniata; Vertebrata; Euteleostomi; Actinopterygii; Neopterygii; Teleostei; Ostariophysi; Siluriformes; Pangasiidae; Pangasianodon
			LOC113537127	natterin-3-like
Pantherophis guttatus		2	LOC117668958	natterin-3-like	T	Eukaryota; Metazoa; Chordata; Craniata; Vertebrata; Euteleostomi; Lepidosauria; Squamata; Bifurcata; Unidentata; Episquamata; Toxicofera; Serpentes; Colubroidea; Colubridae; Colubrinae; Pantherophis
			LOC117669035	natterin-3-like
Papaver somniferum	opium poppy	3	LOC113327996	natterin-3-like	T	Eukaryota; Viridiplantae; Streptophyta; Embryophyta; Tracheophyta; Spermatophyta; Magnoliopsida; Ranunculales; Papaveraceae; Papaveroideae; Papaver
			LOC113316291	natterin-3-like
			LOC113274339	natterin-1-like
Papilio xuthus	Asian swallowtail	1	LOC106122633	natterin-3-like	T	Eukaryota; Metazoa; Ecdysozoa; Arthropoda; Hexapoda; Insecta; Pterygota; Neoptera; Holometabola; Lepidoptera; Glossata; Ditrysia; Papilionoidea; Papilionidae; Papilioninae; Papilio
Paralichthys olivaceus	Japanese flounder	2	LOC109646373	natterin-3-like	A	Eukaryota; Metazoa; Chordata; Craniata; Vertebrata; Euteleostomi; Actinopterygii; Neopterygii; Teleostei; Neoteleostei; Acanthomorphata; Carangaria; Pleuronectiformes; Pleuronectoidei; Paralichthyidae; Paralichthys
			LOC109623586	natterin-3-like
Parambassis ranga	Indian glassy fish	9	LOC114442039	natterin-3-like	A	Eukaryota; Metazoa; Chordata; Craniata; Vertebrata; Euteleostomi; Actinopterygii; Neopterygii; Teleostei; Neoteleostei; Acanthomorphata; Ovalentaria; Ambassidae; Parambassis
			LOC114441490	natterin-3-like
			LOC114442043	natterin-3-like
			LOC114442041	natterin-3-like
			LOC114441673	natterin-3-like
			LOC114442042	natterin-3-like
			LOC114441719	natterin-3-like
			LOC114441718	natterin-3-like
			LOC114441612	natterin-3-like
Paramormyrops kingsleyae		1	LOC111838587	natterin-4-like	A	Eukaryota; Metazoa; Chordata; Craniata; Vertebrata; Euteleostomi; Actinopterygii; Neopterygii; Teleostei; Osteoglossocephala; Osteoglossomorpha; Osteoglossiformes; Mormyridae; Paramormyrops
Parasteatoda tepidariorum	common house spider	1	LOC107441160	natterin-4-like	T	Eukaryota; Metazoa; Ecdysozoa; Arthropoda; Chelicerata; Arachnida; Araneae; Araneomorphae; Entelegynae; Araneoidea; Theridiidae; Parasteatoda
Parus major	Great Tit	1	LOC107199146	natterin-4-like	T	Eukaryota; Metazoa; Chordata; Craniata; Vertebrata; Euteleostomi; Archelosauria; Archosauria; Dinosauria; Saurischia; Theropoda; Coelurosauria; Aves; Neognathae; Passeriformes; Paridae; Parus
Pelecanus crispus	Dalmatian pelican	1	LOC104027197	natterin-3-like	T	Eukaryota; Metazoa; Chordata; Craniata; Vertebrata; Euteleostomi; Archelosauria; Archosauria; Dinosauria; Saurischia; Theropoda; Coelurosauria; Aves; Neognathae; Pelecaniformes; Pelecanidae; Pelecanus
Penaeus vannamei		1	LOC113807908	uncharacterized LOC113807908	A	Eukaryota; Metazoa; Ecdysozoa; Arthropoda; Crustacea; Multicrustacea; Malacostraca; Eumalacostraca; Eucarida; Decapoda; Dendrobranchiata; Penaeoidea; Penaeidae; Penaeus
Perca flavescens	yellow perch	11	LOC114555804	natterin-3-like	A	Eukaryota; Metazoa; Chordata; Craniata; Vertebrata; Euteleostomi; Actinopterygii; Neopterygii; Teleostei; Neoteleostei; Acanthomorphata; Eupercaria; Perciformes; Percoidei; Percidae; Percinae; Perca
			LOC114556283	natterin-3-like
			LOC114556282	natterin-3-like
			LOC114556281	natterin-3-like
			LOC114556279	natterin-3-like
			LOC114556278	natterin-3-like
			LOC114556277	natterin-3-like
			LOC114556276	natterin-3-like
			LOC114556275	natterin-3-like
			LOC114556273	natterin-3-like
			LOC114556272	natterin-3-like
Periophthalmus magnuspinnatus		2	LOC117376833	natterin-3-like	A	Eukaryota; Metazoa; Chordata; Craniata; Vertebrata; Euteleostomi; Actinopterygii; Neopterygii; Teleostei; Neoteleostei; Acanthomorphata; Gobiaria; Gobiiformes; Gobioidei; Gobiidae; Oxudercinae; Periophthalmus
			LOC117376832	natterin-3-like
Phaethon lepturus	White-tailed tropicbird	1	LOC104621641	natterin-3-like	T	Eukaryota; Metazoa; Chordata; Craniata; Vertebrata; Euteleostomi; Archelosauria; Archosauria; Dinosauria; Saurischia; Theropoda; Coelurosauria; Aves; Neognathae; Pelecaniformes; Phaethontidae; Phaethon
Phalacrocorax carbo	great cormorant	1	LOC104041822	natterin-4-like	T	Eukaryota; Metazoa; Chordata; Craniata; Vertebrata; Euteleostomi; Archelosauria; Archosauria; Dinosauria; Saurischia; Theropoda; Coelurosauria; Aves; Neognathae; Pelecaniformes; Phalacrocoracidae; Phalacrocorax
Photinus pyralis	common eastern firefly	1	LOC116163413	natterin-3-like	T	Eukaryota; Metazoa; Ecdysozoa; Arthropoda; Hexapoda; Insecta; Pterygota; Neoptera; Holometabola; Coleoptera; Polyphaga; Elateriformia; Elateroidea; Lampyridae; Lampyrinae; Photinus
Picoides pubescens	Downy woodpecker	1	LOC104306942	natterin-3-like	T	Eukaryota; Metazoa; Chordata; Craniata; Vertebrata; Euteleostomi; Archelosauria; Archosauria; Dinosauria; Saurischia; Theropoda; Coelurosauria; Aves; Neognathae; Piciformes; Picidae; Picoides
Pipra filicauda	Wire-tailed manakin	1	LOC113984186	natterin-3-like	T	Eukaryota; Metazoa; Chordata; Craniata; Vertebrata; Euteleostomi; Archelosauria; Archosauria; Dinosauria; Saurischia; Theropoda; Coelurosauria; Aves; Neognathae; Passeriformes; Pipridae; Pipra
Poecilia formosa	Amazon molly	7	LOC107833069	natterin-3-like	A	Eukaryota; Metazoa; Chordata; Craniata; Vertebrata; Euteleostomi; Actinopterygii; Neopterygii; Teleostei; Neoteleostei; Acanthomorphata; Ovalentaria; Atherinomorphae; Cyprinodontiformes; Poeciliidae; Poeciliinae; Poecilia
			LOC107832875	natterin-3-like
			LOC103152651	natterin-3-like
			LOC103152639	natterin-3-like
			LOC103152638	natterin-3-like
			LOC103152637	natterin-3-like
			LOC103131408	natterin-3-like
Poecilia latipinna	sailfin molly	7	LOC106964481	natterin-3-like	A	Eukaryota; Metazoa; Chordata; Craniata; Vertebrata; Euteleostomi; Actinopterygii; Neopterygii; Teleostei; Neoteleostei; Acanthomorphata; Ovalentaria; Atherinomorphae; Cyprinodontiformes; Poeciliidae; Poeciliinae; Poecilia
			LOC106962433	natterin-3-like
			LOC106936032	natterin-3-like
			LOC106936031	natterin-3-like
			LOC106936024	natterin-3-like
			LOC106936023	natterin-4-like
			LOC106936025	natterin-3-like
Poecilia mexicana		7	LOC106929144	natterin-3-like	A	Eukaryota; Metazoa; Chordata; Craniata; Vertebrata; Euteleostomi; Actinopterygii; Neopterygii; Teleostei; Neoteleostei; Acanthomorphata; Ovalentaria; Atherinomorphae; Cyprinodontiformes; Poeciliidae; Poeciliinae; Poecilia
			LOC106929143	natterin-3-like
			LOC106929142	natterin-3-like
			LOC106929132	natterin-3-like
			LOC106929131	natterin-3-like
			LOC106929128	natterin-3-like
			LOC106913515	natterin-3-like
Poecilia reticulata	guppy	4	LOC103470712	natterin-3-like	A	Eukaryota; Metazoa; Chordata; Craniata; Vertebrata; Euteleostomi; Actinopterygii; Neopterygii; Teleostei; Neoteleostei; Acanthomorphata; Ovalentaria; Atherinomorphae; Cyprinodontiformes; Poeciliidae; Poeciliinae; Poecilia
			LOC103470711	natterin-3-like
			LOC103470710	natterin-3-like
			LOC108166572	natterin-3-like
Pogonomyrmex barbatus	red harvester ant	1	LOC105423506	natterin-4-like	T	Eukaryota; Metazoa; Ecdysozoa; Arthropoda; Hexapoda; Insecta; Pterygota; Neoptera; Holometabola; Hymenoptera; Apocrita; Aculeata; Formicoidea; Formicidae; Myrmicinae; Pogonomyrmex
Polistes canadensis		1	LOC106790793	natterin-3-like	T	Eukaryota; Metazoa; Ecdysozoa; Arthropoda; Hexapoda; Insecta; Pterygota; Neoptera; Holometabola; Hymenoptera; Apocrita; Aculeata; Vespoidea; Vespidae; Polistinae; Polistini; Polistes
Polistes dominula	European paper wasp	1	LOC107068291	natterin-3-like	T	Eukaryota; Metazoa; Ecdysozoa; Arthropoda; Hexapoda; Insecta; Pterygota; Neoptera; Holometabola; Hymenoptera; Apocrita; Aculeata; Vespoidea; Vespidae; Polistinae; Polistini; Polistes
Protobothrops mucrosquamatus		2	LOC107282366	natterin-3-like	T	Eukaryota; Metazoa; Chordata; Craniata; Vertebrata; Euteleostomi; Lepidosauria; Squamata; Bifurcata; Unidentata; Episquamata; Toxicofera; Serpentes; Colubroidea; Viperidae; Crotalinae; Protobothrops
			LOC107282365	natterin-3-like
Prunus persica	peach	1	LOC109947135	natterin-like protein	T	Eukaryota; Viridiplantae; Streptophyta; Embryophyta; Tracheophyta; Spermatophyta; Magnoliopsida; eudicotyledons; Gunneridae; Pentapetalae; rosids; fabids; Rosales; Rosaceae; Amygdaloideae; Amygdaleae; Prunus
Pseudochaenichthys georgianus	South Georgia icefish	2	LOC117451939	natterin-3-like	A	Eukaryota; Metazoa; Chordata; Craniata; Vertebrata; Euteleostomi; Actinopterygii; Neopterygii; Teleostei; Neoteleostei; Acanthomorphata; Eupercaria; Perciformes; Notothenioidei; Channichthyidae; Pseudochaenichthys
			LOC117451873	natterin-3-like
Pseudomyrmex gracilis		1	LOC109858992	natterin-3-like	T	Eukaryota; Metazoa; Ecdysozoa; Arthropoda; Hexapoda; Insecta; Pterygota; Neoptera; Holometabola; Hymenoptera; Apocrita; Aculeata; Formicoidea; Formicidae; Pseudomyrmecinae; Pseudomyrmex
Pseudonaja textilis		2	LOC113450801	natterin-3-like	T	Eukaryota; Metazoa; Chordata; Craniata; Vertebrata; Euteleostomi; Lepidosauria; Squamata; Bifurcata; Unidentata; Episquamata; Toxicofera; Serpentes; Colubroidea; Elapidae; Acanthophiinae; Pseudonaja
			LOC113450807	natterin-3-like
Pundamilia nyererei		3	LOC102196904	natterin-3-like	A	Eukaryota; Metazoa; Chordata; Craniata; Vertebrata; Euteleostomi; Actinopterygii; Neopterygii; Teleostei; Neoteleostei; Acanthomorphata; Ovalentaria; Cichlomorphae; Cichliformes; Cichlidae; African cichlids; Pseudocrenilabrinae; Haplochromini; Pundamilia
			LOC102215630	natterin-3-like
			LOC102215341	natterin-3-like
Pygocentrus nattereri	red-bellied piranha	8	LOC108440524	natterin-like protein	A	Eukaryota; Metazoa; Chordata; Craniata; Vertebrata; Euteleostomi; Actinopterygii; Neopterygii; Teleostei; Ostariophysi; Characiformes; Characoidei; Pygocentrus
			LOC108440525	natterin-like protein
			LOC108440519	natterin-like protein
			LOC108440513	natterin-like protein
			LOC108431588	natterin-like protein
			LOC108416907	natterin-like protein
			LOC108412640	natterin-3-like
			LOC108412639	natterin-3-like
Pygoscelis adeliae	Adelie penguin	1	LOC103922160	natterin-4-like	T	Eukaryota; Metazoa; Chordata; Craniata; Vertebrata; Euteleostomi; Archelosauria; Archosauria; Dinosauria; Saurischia; Theropoda; Coelurosauria; Aves; Neognathae; Sphenisciformes; Spheniscidae; Pygoscelis
Python bivittatus	Burmese python	3	LOC112541091	natterin-3-like	T	Eukaryota; Metazoa; Chordata; Craniata; Vertebrata; Euteleostomi; Lepidosauria; Squamata; Bifurcata; Unidentata; Episquamata; Toxicofera; Serpentes; Henophidia; Pythonidae; Python
			LOC103053900	natterin-3-like
			LOC103048930	natterin-3-like
Rhagoletis zephyria	snowberry fruit fly	1	LOC108356267	natterin-3-like	T	Eukaryota; Metazoa; Ecdysozoa; Arthropoda; Hexapoda; Insecta; Pterygota; Neoptera; Holometabola; Diptera; Brachycera; Muscomorpha; Tephritoidea; Tephritidae; Rhagoletis
Salarias fasciatus	jewelled blenny	4	LOC115398569	natterin-3-like	A	Eukaryota; Metazoa; Chordata; Craniata; Vertebrata; Euteleostomi; Actinopterygii; Neopterygii; Teleostei; Neoteleostei; Acanthomorphata; Ovalentaria; Blenniimorphae; Blenniiformes; Blennioidei; Blenniidae; Salariinae; Salarias
			LOC115397816	natterin-3-like
			LOC115385734	natterin-3-like
			LOC115385726	natterin-3-like
Salmo salar	Atlantic salmon	13	nattl	Natterin-like protein	A	Eukaryota; Metazoa; Chordata; Craniata; Vertebrata; Euteleostomi; Actinopterygii; Neopterygii; Teleostei; Protacanthopterygii; Salmoniformes; Salmonidae; Salmoninae; Salmo
			LOC106585406	natterin-3-like
			LOC106592833	Natterin-like protein
			LOC106598085	Natterin-like protein
			LOC106597996	Natterin-like protein
			LOC106585404	natterin-3-like
			LOC106580260	natterin-3-like
			LOC106566391	Natterin-like protein
			LOC106597753	Natterin-like protein
			LOC106590951	Natterin-like protein
			LOC106566392	Natterin-like protein
			LOC106566390	Natterin-like protein
			LOC106566389	Natterin-like protein
Salmo trutta	river trout	5	LOC115164743	natterin-3-like	A	Eukaryota; Metazoa; Chordata; Craniata; Vertebrata; Euteleostomi; Actinopterygii; Neopterygii; Teleostei; Protacanthopterygii; Salmoniformes; Salmonidae; Salmoninae; Salmo
			LOC115199896	natterin-3-like
			LOC115199582	natterin-3-like
			LOC115195641	natterin-3-like
			LOC115164744	natterin-3-like
Salvelinus alpinus	Arctic char	3	LOC111974875	natterin-3	A	Eukaryota; Metazoa; Chordata; Craniata; Vertebrata; Euteleostomi; Actinopterygii; Neopterygii; Teleostei; Protacanthopterygii; Salmoniformes; Salmonidae; Salmoninae; Salvelinus
			LOC111974874	natterin-3
			LOC111953291	natterin-3
Sander lucioperca	pike-perch	9	LOC116054306	natterin-3-like	A	Eukaryota; Metazoa; Chordata; Craniata; Vertebrata; Euteleostomi; Actinopterygii; Neopterygii; Teleostei; Neoteleostei; Acanthomorphata; Eupercaria; Perciformes; Percoidei; Percidae; Luciopercinae; Sander
			LOC116054307	natterin-3-like
			LOC118496505	natterin-3-like
			LOC116054478	natterin-3-like
			LOC116054465	natterin-3-like
			LOC116054065	natterin-3-like
			LOC116054064	natterin-3-like
			LOC116054063	natterin-3-like
			LOC116054062	natterin-3-like
Scleropages formosus	Asian bonytongue	4	LOC114912550	natterin-4-like	A	Eukaryota; Metazoa; Chordata; Craniata; Vertebrata; Euteleostomi; Actinopterygii; Neopterygii; Teleostei; Osteoglossocephala; Osteoglossomorpha; Osteoglossiformes; Osteoglossidae; Scleropages
			LOC108923642	natterin-4-like
			LOC108930950	natterin-3-like
			LOC108930949	natterin-3-like
Scophthalmus maximus	turbot	4	LOC118314101	natterin-3-like	A	Eukaryota; Metazoa; Chordata; Craniata; Vertebrata; Euteleostomi; Actinopterygii; Neopterygii; Teleostei; Neoteleostei; Acanthomorphata; Carangaria; Pleuronectiformes; Pleuronectoidei; Scophthalmidae; Scophthalmus
			LOC118314103	natterin-3-like
			LOC118314102	natterin-3-like
			LOC118313943	natterin-4-like
Selaginella moellendorffii		1	LOC9641738	natterin-3	T	Eukaryota; Viridiplantae; Streptophyta; Embryophyta; Tracheophyta; Lycopodiopsida; Selaginellales; Selaginellaceae; Selaginella
Seriola dumerili	greater amberjack	6	LOC111238558	natterin-3-like	A	Eukaryota; Metazoa; Chordata; Craniata; Vertebrata; Euteleostomi; Actinopterygii; Neopterygii; Teleostei; Neoteleostei; Acanthomorphata; Carangaria; Carangiformes; Carangidae; Seriola
			LOC111238552	natterin-4-like
			LOC111238550	natterin-3-like
			LOC111238561	natterin-3-like
			LOC111238559	natterin-3-like
			LOC111238554	natterin-3-like
Seriola lalandi dorsalis		4	LOC111645714	natterin-3-like	A	Eukaryota; Metazoa; Chordata; Craniata; Vertebrata; Euteleostomi; Actinopterygii; Neopterygii; Teleostei; Neoteleostei; Acanthomorphata; Carangaria; Carangiformes; Carangidae; Seriola
			LOC111645706	natterin-3-like
			LOC111645703	natterin-3-like
			LOC111645701	natterin-3-like
Sinocyclocheilus anshuiensis		9	LOC107685410	natterin-like protein	A	Eukaryota; Metazoa; Chordata; Craniata; Vertebrata; Euteleostomi; Actinopterygii; Neopterygii; Teleostei; Ostariophysi; Cypriniformes; Cyprinidae; Cyprininae; Sinocyclocheilus
			LOC107685411	natterin-like protein
			LOC107703886	natterin-3-like
			LOC107685416	natterin-like protein
			LOC107697465	natterin-like protein
			LOC107685415	natterin-like protein
			LOC107685412	natterin-like protein
			LOC107676233	natterin-3-like
			LOC107675366	natterin-like protein
Sinocyclocheilus grahami		14	LOC107580454	natterin-3-like	A	Eukaryota; Metazoa; Chordata; Craniata; Vertebrata; Euteleostomi; Actinopterygii; Neopterygii; Teleostei; Ostariophysi; Cypriniformes; Cyprinidae; Cyprininae; Sinocyclocheilus
			LOC107572566	natterin-like protein
			LOC107572132	natterin-like protein
			LOC107571304	natterin-like protein
			LOC107568250	natterin-3-like
			LOC107568249	natterin-3-like
			LOC107553807	natterin-like protein
			LOC107553787	natterin-like protein
			LOC107553785	natterin-like protein
			LOC107574143	natterin-3-like
			LOC107553768	natterin-like protein
			LOC107553767	natterin-like protein
			LOC107553766	natterin-like protein
			LOC107553765	natterin-like protein
Sinocyclocheilus rhinocerous		12	LOC107745953	natterin-like protein	A	Eukaryota; Metazoa; Chordata; Craniata; Vertebrata; Euteleostomi; Actinopterygii; Neopterygii; Teleostei; Ostariophysi; Cypriniformes; Cyprinidae; Cyprininae; Sinocyclocheilus
			LOC107750790	natterin-like protein
			LOC107745964	natterin-like protein
			LOC107745955	natterin-like protein
			LOC107745954	natterin-like protein
			LOC107732150	natterin-like protein
			LOC107715051	natterin-3-like
			LOC107750780	natterin-like protein
			LOC107750779	natterin-like protein
			LOC107735655	natterin-like protein
			LOC107735617	natterin-like protein
			LOC107729343	natterin-3-like
Sitophilus oryzae	rice weevil	2	LOC115886768	natterin-4-like	T	Eukaryota; Metazoa; Ecdysozoa; Arthropoda; Hexapoda; Insecta; Pterygota; Neoptera; Holometabola; Coleoptera; Polyphaga; Cucujiformia; Curculionidae; Dryophthorinae; Sitophilus
			LOC115886739	natterin-4-like
Sparus aurata	gilthead seabream	7	LOC115581715	natterin-3-like	A	Eukaryota; Metazoa; Chordata; Craniata; Vertebrata; Euteleostomi; Actinopterygii; Neopterygii; Teleostei; Neoteleostei; Acanthomorphata; Eupercaria; Spariformes; Sparidae; Sparus
			LOC115582173	natterin-3-like
			LOC115581714	natterin-3-like
			LOC115581676	natterin-3-like
			LOC115581675	natterin-3-like
			LOC115581674	natterin-3-like
			LOC115581671	natterin-3-like
Sphaeramia orbicularis	orbiculate cardinalfish	4	LOC115426097	natterin-3-like	A	Eukaryota; Metazoa; Chordata; Craniata; Vertebrata; Euteleostomi; Actinopterygii; Neopterygii; Teleostei; Neoteleostei; Acanthomorphata; Gobiaria; Kurtiformes; Apogonoidei; Apogonidae; Apogoninae; Sphaeramia
			LOC115425776	natterin-3-like
			LOC115425773	natterin-3-like
			LOC115425537	natterin-3-like
Spinacia oleracea	spinach	1	LOC110774959	natterin-3-like	T	Eukaryota; Viridiplantae; Streptophyta; Embryophyta; Tracheophyta; Spermatophyta; Magnoliopsida; eudicotyledons; Gunneridae; Pentapetalae; Caryophyllales; Chenopodiaceae; Chenopodioideae; Anserineae; Spinacia
Stegastes partitus	bicolor damselfish	5	LOC103375365	natterin-3-like	A	Eukaryota; Metazoa; Chordata; Craniata; Vertebrata; Euteleostomi; Actinopterygii; Neopterygii; Teleostei; Neoteleostei; Acanthomorphata; Ovalentaria; Pomacentridae; Stegastes
			LOC103374718	natterin-4-like
			LOC103368923	natterin-3-like
			LOC103368914	natterin-3-like
			LOC103375367	natterin-3-like
Stegodyphus dumicola		2	LOC118196135	natterin-4-like	T	Eukaryota; Metazoa; Ecdysozoa; Arthropoda; Chelicerata; Arachnida; Araneae; Araneomorphae; Entelegynae; Eresoidea; Eresidae; Stegodyphus
			LOC118181492	natterin-4-like
Strigops habroptila	kakapo	1	LOC115618932	natterin-3-like	T	Eukaryota; Metazoa; Chordata; Craniata; Vertebrata; Euteleostomi; Archelosauria; Archosauria; Dinosauria; Saurischia; Theropoda; Coelurosauria; Aves; Neognathae; Psittaciformes; Psittacidae; Strigops
Struthio camelus australis		3	LOC104152668	natterin-3-like	T	Eukaryota; Metazoa; Chordata; Craniata; Vertebrata; Euteleostomi; Archelosauria; Archosauria; Dinosauria; Saurischia; Theropoda; Coelurosauria; Aves; Palaeognathae; Struthioniformes; Struthionidae; Struthio
			LOC104138023	natterin-3-like
			LOC104138014	natterin-3-like
Sturnus vulgaris	Common starling	1	LOC106864096	natterin-3-like	T	Eukaryota; Metazoa; Chordata; Craniata; Vertebrata; Euteleostomi; Archelosauria; Archosauria; Dinosauria; Saurischia; Theropoda; Coelurosauria; Aves; Neognathae; Passeriformes; Sturnidae; Sturnus
Tachysurus fulvidraco	yellow catfish	4	LOC113637608	natterin-3-like	A	Eukaryota; Metazoa; Chordata; Craniata; Vertebrata; Euteleostomi; Actinopterygii; Neopterygii; Teleostei; Ostariophysi; Siluriformes; Bagridae; Tachysurus
			LOC113637596	natterin-3-like
			LOC113637595	natterin-3-like
			LOC113637543	natterin-4-like
Taeniopygia guttata		1	LOC115491526	natterin-4-like	T	Eukaryota; Metazoa; Chordata; Craniata; Vertebrata; Euteleostomi; Archelosauria; Archosauria; Dinosauria; Saurischia; Theropoda; Coelurosauria; Aves; Neognathae; Passeriformes; Passeroidea; Estrildidae; Estrildinae; Taeniopygia
Takifugu rubripes	torafugu	2	LOC101080080	natterin-3-like	A	Eukaryota; Metazoa; Chordata; Craniata; Vertebrata; Euteleostomi; Actinopterygii; Neopterygii; Teleostei; Neoteleostei; Acanthomorphata; Eupercaria; Tetraodontiformes; Tetradontoidea; Tetraodontidae; Takifugu
			LOC101061072	natterin-3-like
Tauraco erythrolophus	red-crested turaco	1	LOC104372853	natterin-4-like	T	Eukaryota; Metazoa; Chordata; Craniata; Vertebrata; Euteleostomi; Archelosauria; Archosauria; Dinosauria; Saurischia; Theropoda; Coelurosauria; Aves; Neognathae; Musophagiformes; Musophagidae; Tauraco
Tetranychus urticae	two-spotted spider mite	1	LOC107360041	natterin-3	T	Eukaryota; Metazoa; Ecdysozoa; Arthropoda; Chelicerata; Arachnida; Acari; Acariformes; Trombidiformes; Prostigmata; Eleutherengona; Raphignathae; Tetranychoidea; Tetranychidae; Tetranychus
Thalassophryne amazonica		26	LOC117507937	natterin-3-like	A	Eukaryota; Metazoa; Chordata; Craniata; Vertebrata; Euteleostomi; Actinopterygii; Neopterygii; Teleostei; Neoteleostei; Acanthomorphata; Batrachoidaria; Batrachoididae; Thalassophryne
			LOC117507935	natterin-3-like
			LOC117506200	natterin-3-like
			LOC117502539	natterin-3-like
			LOC117511181	natterin-4-like
			LOC117511179	natterin-4-like
			LOC117511178	natterin-4-like
			LOC117511154	natterin-3-like
			LOC117509998	natterin-1-like
			LOC117509997	natterin-2-like
			LOC117509883	natterin-4
			LOC117509882	natterin-2-like
			LOC117509876	natterin-3-like
			LOC117509873	natterin-2-like
			LOC117509872	natterin-2-like
			LOC117509871	natterin-2-like
			LOC117509869	natterin-2-like
			LOC117509868	natterin-2-like
			LOC117509867	natterin-2-like
			LOC117509866	natterin-2
			LOC117509865	natterin-2-like
			LOC117507942	natterin-3-like
			LOC117507938	natterin-3-like
			LOC117507762	natterin-4-like
			LOC117507040	natterin-3-like
			LOC117506750	natterin-3-like
Thamnophis elegans	Western terrestrial garter snake	2	LOC116521014	natterin-4-like	T	Eukaryota; Metazoa; Chordata; Craniata; Vertebrata; Euteleostomi; Lepidosauria; Squamata; Bifurcata; Unidentata; Episquamata; Toxicofera; Serpentes; Colubroidea; Colubridae; Natricinae; Thamnophis
			LOC116521013	natterin-3-like
Thamnophis sirtalis		1	LOC106542183	natterin-3-like	T	Eukaryota; Metazoa; Chordata; Craniata; Vertebrata; Euteleostomi; Lepidosauria; Squamata; Bifurcata; Unidentata; Episquamata; Toxicofera; Serpentes; Colubroidea; Colubridae; Natricinae; Thamnophis
Thrips palmi		1	LOC117641171	natterin-4-like	T	Eukaryota; Metazoa; Ecdysozoa; Arthropoda; Hexapoda; Insecta; Pterygota; Neoptera; Paraneoptera; Thysanoptera; Terebrantia; Thripoidea; Thripidae; Thrips
Trachemys scripta elegans		1	LOC117869627	natterin-3-like	A (semi-aquatica)	Eukaryota; Metazoa; Chordata; Craniata; Vertebrata; Euteleostomi; Archelosauria; Testudines; Cryptodira; Durocryptodira; Testudinoidea; Emydidae; Trachemys
Trachymyrmex cornetzi		1	LOC108769162	uncharacterized LOC108769162	T	Eukaryota; Metazoa; Ecdysozoa; Arthropoda; Hexapoda; Insecta; Pterygota; Neoptera; Holometabola; Hymenoptera; Apocrita; Aculeata; Formicoidea; Formicidae; Myrmicinae; Trachymyrmex
Trachymyrmex septentrionalis		1	LOC108751364	uncharacterized LOC108751364	T	Eukaryota; Metazoa; Ecdysozoa; Arthropoda; Hexapoda; Insecta; Pterygota; Neoptera; Holometabola; Hymenoptera; Apocrita; Aculeata; Formicoidea; Formicidae; Myrmicinae; Trachymyrmex
Trachymyrmex zeteki		1	LOC108729983	uncharacterized LOC108729983	T	Eukaryota; Metazoa; Ecdysozoa; Arthropoda; Hexapoda; Insecta; Pterygota; Neoptera; Holometabola; Hymenoptera; Apocrita; Aculeata; Formicoidea; Formicidae; Myrmicinae; Trachymyrmex
Trematomus bernacchii	emerald rockcod	3	LOC117499337	natterin-3-like	A	Eukaryota; Metazoa; Chordata; Craniata; Vertebrata; Euteleostomi; Actinopterygii; Neopterygii; Teleostei; Neoteleostei; Acanthomorphata; Eupercaria; Perciformes; Notothenioidei; Nototheniidae; Trematomus
			LOC117473203	natterin-3-like
			LOC117472357	natterin-3-like
Tribolium castaneum	red flour beetle	1	LOC103313785	natterin-4-like	T	Eukaryota; Metazoa; Ecdysozoa; Arthropoda; Hexapoda; Insecta; Pterygota; Neoptera; Holometabola; Coleoptera; Polyphaga; Cucujiformia; Tenebrionidae; Tenebrionidae incertae sedis; Tribolium
Trichogramma pretiosum		1	LOC106650349	natterin-1-like	T	Eukaryota; Metazoa; Ecdysozoa; Arthropoda; Hexapoda; Insecta; Pterygota; Neoptera; Holometabola; Hymenoptera; Apocrita; Parasitoida; Chalcidoidea; Trichogrammatidae; Trichogramma
Tyto alba	Barn owl	1	LOC116963021	natterin-4-like	T	Eukaryota; Metazoa; Chordata; Craniata; Vertebrata; Euteleostomi; Archelosauria; Archosauria; Dinosauria; Saurischia; Theropoda; Coelurosauria; Aves; Neognathae; Strigiformes; Tytonidae; Tyto
Varroa destructor	honeybee mite	2	LOC111251018	natterin-4-like	T	Eukaryota; Metazoa; Ecdysozoa; Arthropoda; Chelicerata; Arachnida; Acari; Parasitiformes; Mesostigmata; Gamasina; Dermanyssoidea; Varroidae; Varroa
			LOC111251569	natterin-3-like
Varroa jacobsoni		2	LOC111274016	natterin-4-like	T	Eukaryota; Metazoa; Ecdysozoa; Arthropoda; Chelicerata; Arachnida; Acari; Parasitiformes; Mesostigmata; Gamasina; Dermanyssoidea; Varroidae; Varroa
			LOC111258543	natterin-3-like
Vespa mandarinia	Asian giant hornet	1	LOC118450321	natterin-3-like	T	Eukaryota; Metazoa; Ecdysozoa; Arthropoda; Hexapoda; Insecta; Pterygota; Neoptera; Holometabola; Hymenoptera; Apocrita; Aculeata; Vespoidea; Vespidae; Vespinae; Vespa
Vollenhovia emeryi		1	LOC105563625	natterin-3-like	T	Eukaryota; Metazoa; Ecdysozoa; Arthropoda; Hexapoda; Insecta; Pterygota; Neoptera; Holometabola; Hymenoptera; Apocrita; Aculeata; Formicoidea; Formicidae; Myrmicinae; Vollenhovia
Wasmannia auropunctata	little fire ant	2	LOC105451901	natterin-3-like	T	Eukaryota; Metazoa; Ecdysozoa; Arthropoda; Hexapoda; Insecta; Pterygota; Neoptera; Holometabola; Hymenoptera; Apocrita; Aculeata; Formicoidea; Formicidae; Myrmicinae; Wasmannia
			LOC105450562	natterin-4-like
Xiphophorus couchianus	Monterrey platyfish	2	LOC114154796	natterin-3-like	A	Eukaryota; Metazoa; Chordata; Craniata; Vertebrata; Euteleostomi; Actinopterygii; Neopterygii; Teleostei; Neoteleostei; Acanthomorphata; Ovalentaria; Atherinomorphae; Cyprinodontiformes; Poeciliidae; Poeciliinae; Xiphophorus
			LOC114154797	natterin-3-like
Xiphophorus hellerii	green swordtail	5	LOC116729175	natterin-3-like	A	Eukaryota; Metazoa; Chordata; Craniata; Vertebrata; Euteleostomi; Actinopterygii; Neopterygii; Teleostei; Neoteleostei; Acanthomorphata; Ovalentaria; Atherinomorphae; Cyprinodontiformes; Poeciliidae; Poeciliinae; Xiphophorus
			LOC116729620	natterin-3-like
			LOC116729293	natterin-3-like
			LOC116729243	natterin-3-like
			LOC116729623	natterin-4-like
Xiphophorus maculatus	southern platyfish	4	LOC102218571	natterin-3-like	A	Eukaryota; Metazoa; Chordata; Craniata; Vertebrata; Euteleostomi; Actinopterygii; Neopterygii; Teleostei; Neoteleostei; Acanthomorphata; Ovalentaria; Atherinomorphae; Cyprinodontiformes; Poeciliidae; Poeciliinae; Xiphophorus
			LOC102235791	natterin-3-like
			LOC102223347	natterin-3-like
			LOC102218316	natterin-3-like
Zea mays		4	LOC103646782	natterin-3	T	Eukaryota; Viridiplantae; Streptophyta; Embryophyta; Tracheophyta; Spermatophyta; Magnoliopsida; Liliopsida; Poales; Poaceae; PACMAD clade; Panicoideae; Andropogonodae; Andropogoneae; Tripsacinae; Zea
			LOC103646784	natterin-4
			LOC100194135	uncharacterized LOC100194135
			LOC100275466	uncharacterized LOC100275466
Zeugodacus cucurbitae		1	LOC105212188	uncharacterized LOC105212188	T	Eukaryota; Metazoa; Ecdysozoa; Arthropoda; Hexapoda; Insecta; Pterygota; Neoptera; Holometabola; Diptera; Brachycera; Muscomorpha; Tephritoidea; Tephritidae; Zeugodacus; Zeugodacus
Actinidia chinensis var. chinensis	Chinese soft-hair kiwi	1	A0A2R6R6R8	Natterin-3 like	T - plant	Eukaryota; Viridiplantae; Streptophyta; Embryophyta; Tracheophyta; Spermatophyta; Magnoliopsida; eudicotyledons; Gunneridae; Pentapetalae; asterids; Ericales; Actinidiaceae; Actinidia
Adineta vaga (Callidina vaga)	Rotifer	1	B3G4H0	Natterin-like protein	A	Eukaryota; Metazoa; Spiralia; Gnathifera; Rotifera; Bdelloidea; Adinetida; Adinetidae; Adineta
Anabarilius grahami (Barilius grahami)	Kanglang fish	2	A0A3N0Z5Q4	Natterin-3	A	Eukaryota; Metazoa; Chordata; Craniata; Vertebrata; Euteleostomi; Actinopterygii; Neopterygii; Teleostei; Ostariophysi; Cypriniformes ; Cyprinidae ; Anabarilius
			A0A3N0Y4R9	Natterin-4
Anas platyrhynchos (Anas boschas)	Mallard	1	R0J7N1	Natterin-4	T	Eukaryota ; Metazoa ; Chordata ; Craniata ; Vertebrata ; Euteleostomi ; Archelosauria ; Archosauria ; Dinosauria ; Saurischia ; Theropoda ; Coelurosauria ; Aves ; Neognathae ; Galloanserae ; Anseriformes ; Anatidae ; Anatinae ; Anas
Aphis craccivora	Cowpea aphid	1	A0A6G0YR88	Natterin-3-like isoform X2	T	Eukaryota ; Metazoa ; Ecdysozoa ; Arthropoda ; Hexapoda ; Insecta ; Pterygota ; Neoptera ; Paraneoptera ; Hemiptera ; Sternorrhyncha ; Aphidomorpha ; Aphidoidea ; Aphididae ; Aphidini ; Aphis ; Aphis
Apostichopus japonicus (Stichopus japonicus)	Sea cucumber	4	A0A2G8LDW5	Putative natterin-3-like	A	Eukaryota ; Metazoa ; Echinodermata ; Eleutherozoa ; Echinozoa ; Holothuroidea ; Aspidochirotacea ; Aspidochirotida ; Stichopodidae ; Apostichopus
			A0A2G8JSC8	Putative natterin-3-like
			A0A2G8L8R9	Putative natterin-3-like
			A0A2G8L0F5	Putative natterin-3-like
Camellia reticulata		1	A0A4D6YQT1	Natterin 3-like protein	T - plant	Eukaryota ; Viridiplantae ; Streptophyta ; Embryophyta ; Tracheophyta ; Spermatophyta ; Magnoliopsida ; eudicotyledons ; Gunneridae ; Pentapetalae ; asterids ; Ericales ; Theaceae ; Camellia
Cathartes aura (Vultur aura)	Turkey vulture	1	A0A091L987	Natterin-4	T	Eukaryota ; Metazoa ; Chordata ; Craniata ; Vertebrata ; Euteleostomi ; Archelosauria ; Archosauria ; Dinosauria ; Saurischia ; Theropoda ; Coelurosauria ; Aves ; Neognathae ; Accipitriformes ; Cathartidae ; Cathartes
Ceratitis capitata (Tephritis capitata)	Mediterranean fruit fly	2	W8B7E4	Natterin-1	T	Eukaryota ; Metazoa ; Ecdysozoa ; Arthropoda ; Hexapoda ; Insecta ; Pterygota ; Neoptera ; Holometabola ; Diptera ; Brachycera ; Muscomorpha ; Tephritoidea ; Tephritidae ; Ceratitis ; Ceratitis
			W8B0A3	Natterin-1
Channa argus	northern snakehead	6	A0A6G1PYG8	Natterin-3	A	Eukaryota ; Metazoa ; Chordata ; Craniata ; Vertebrata ; Euteleostomi ; Actinopterygii ; Neopterygii ; Teleostei ; Neoteleostei ; Acanthomorphata ; Anabantaria ; Anabantiformes ; Channoidei ; Channidae ;› Channa
			A0A6G1PYG9	Natterin-3
			A0A6G1PYN7	Natterin-3
			A0A6G1PZF2	Natterin-3
			A0A6G1PYT2	Natterin-4
			A0A6G1PYQ5	Natterin-3
Clonorchis sinensis	Chinese liver fluke	1	H2KV16	Natterin-4	verm	Eukaryota ; Metazoa ; Spiralia ; Lophotrochozoa ; Platyhelminthes ; Trematoda ; Digenea ; Opisthorchiida ; Opisthorchiata ; Opisthorchiidae ; Clonorchis
Colletotrichum fructicola (Colletotrichum gloeosporioides)	Anthracnose fungus	2	L2FEF3	Natterin-like protein	Fungi	Eukaryota ; Fungi ; Dikarya ; Ascomycota ; Pezizomycotina ; Sordariomycetes ; Hypocreomycetidae ; Glomerellales ; Glomerellaceae ; Colletotrichum ; Colletotrichum gloeosporioides species complex
			L2G5A6	Natterin-like protein
Colletotrichum incanum		1	A0A167BKV0	Natterin-like protein	Fungi	Eukaryota ; Fungi ; Dikarya ; Ascomycota ; Pezizomycotina ; Sordariomycetes ; Hypocreomycetidae ; Glomerellales ; Glomerellaceae ; Colletotrichum ; Colletotrichum spaethianum species complex
Colletotrichum tofieldiae		1	A0A166YH08	Natterin-like protein	Fungi	Eukaryota ; Fungi ; Dikarya ; Ascomycota ; Pezizomycotina ; Sordariomycetes ; Hypocreomycetidae ; Glomerellales ; Glomerellaceae ; Colletotrichum ; Colletotrichum spaethianum species complex
Collichthys lucidus (Sciaena lucida)	Big head croaker	4	A0A4U5USR6	Natterin-4	A	Eukaryota ; Metazoa ; Chordata ; Craniata ; Vertebrata ; Euteleostomi ; Actinopterygii ; Neopterygii ; Teleostei ; Neoteleostei ; Acanthomorphata ; Eupercaria ; Sciaenidae ; Collichthys
			A0A4U5UST4	Natterin-4
			A0A4U5USP8	Natterin-3
			A0A4U5USV2	Natterin-3
Diaporthe ampelina		1	A0A0G2HTB7	Putative natterin-like protein	Fungi	Eukaryota ; Fungi ; Dikarya ; Ascomycota ; Pezizomycotina ; Sordariomycetes ; Sordariomycetidae ; Diaporthales ; Diaporthaceae ; Diaporthe
Dinothrombium tinctorium		1	A0A3S3QA30	Natterin-3-like protein	T	Eukaryota ; Metazoa ; Ecdysozoa ; Arthropoda ; Chelicerata ; Arachnida ; Acari ; Acariformes ; Trombidiformes Prostigmata ; Anystina ; Parasitengona ; Trombidioidea ; Trombidiidae ; Dinothrombium
Drosophila guanche	Fruit fly	1	A0A3B0JT35	Blast:Natterin-3	T	Eukaryota ; Metazoa ; Ecdysozoa ; Arthropoda ; Hexapoda ; Insecta ; Pterygota ; Neoptera ; Holometabola ; Diptera ; Brachycera ; Muscomorpha ; Ephydroidea ; Drosophilidae ; Drosophila ; Sophophora
Fasciola gigantica	Giant liver fluke	1	A0A504Z1A8	Natterin-4	T- verm	Eukaryota ; Metazoa ; Spiralia ; Lophotrochozoa ; Platyhelminthes ; Trematoda ; Digenea ; Plagiorchiida Echinostomata ; Echinostomatoidea ; Fasciolidae ; Fasciola
Fasciola hepatica	Liver fluke	1	A0A4E0R246	Natterin-4	T	Eukaryota ; Metazoa ; Spiralia ; Lophotrochozoa ; Platyhelminthes ; Trematoda ; Digenea ; Plagiorchiida ; Echinostomata ; Echinostomatoidea ; Fasciolidae ; Fasciola
Glarea lozoyensis		1	H0EU39	Putative Natterin-like protein	Fungi	Eukaryota ; Fungi ; Dikarya ; Ascomycota ; Pezizomycotina ; Leotiomycetes ; Helotiales ; Helotiaceae ; Glarea
Ictalurus furcatus (Pimelodus furcatus)	Blue catfish	1	E3TBY7	Natterin-like protein	A	Eukaryota; Metazoa; Chordata; Craniata; Vertebrata; Euteleostomi; Actinopterygii; Neopterygii; Teleostei; Ostariophysi; Siluriformes; Ictaluridae; Ictalurus
Labeo rohita (Cyprinus rohita)	Indian major carp	9	A0A498M4F8	Natterin	A	Eukaryota ; Metazoa ; Chordata ; Craniata ; Vertebrata ; Euteleostomi ; Actinopterygii ; Neopterygii ; Teleostei ; Ostariophysi ; Cypriniformes ; Cyprinidae ; Labeo
			A0A498MQR0	Natterin
			A0A498M2J8	Natterin
			A0A498M5V3	Natterin
			A0A498MFS9	Natterin
			A0A498M1M4	Natterin
			A0A498M4E6	Natterin
			A0A498NW31	Natterin
			A0A498MBY3	Natterin-3-like protein
Lasiodiplodia theobromae		1	A0A5N5D3S8	Natterin-3	Fungi	Eukaryota ; Fungi ; Dikarya ; Ascomycota ; Pezizomycotina ; Dothideomycetes ; Dothideomycetes incertae sedis ; Botryosphaeriales ; Botryosphaeriaceae ; Lasiodiplodia
Leptotrombidium deliense		1	A0A443SMS2	Natterin-4-like protein	T	Eukaryota ; Metazoa ; Ecdysozoa ; Arthropoda ; Chelicerata ; Arachnida ; Acari ; Acariformes ; Trombidiformes ; Prostigmata ; Anystina ; Parasitengona ; Trombiculoidea ; Trombiculidae ; Leptotrombidium
Lethenteron camtschaticum (Lampetra japonica)	Japanese lamprey	1	K7WEH5	Natterin-like protein	A	Eukaryota ; Metazoa ; Chordata ; Craniata ; Vertebrata ; Cyclostomata ; Hyperoartia ; Petromyzontiformes ; Petromyzontidae ; Lethenteron
Liparis tanakae	Tanaka's snailfish	4	A0A4Z2FCX0	Natterin-4	A	Eukaryota ; Metazoa ; Chordata ; Craniata ; Vertebrata ; Euteleostomi ; Actinopterygii ; Neopterygii ; Teleostei ; Neoteleostei ; Acanthomorphata ; Eupercaria ; Perciformes ; Cottioidei ; Cottales ; Liparidae ; Liparis
			A0A4Z2FCH6	Natterin-3
			A0A4Z2FDY0	Natterin-4
			A0A4Z2FCV9	Natterin-4
Lygus hesperus	Western plant bug	8	A0A0A9YAE5	Natterin-3	T	Eukaryota ; Metazoa ; Ecdysozoa ; Arthropoda ; Hexapoda ; Insecta ; Pterygota ; Neoptera ; Paraneoptera ; Hemiptera ; Heteroptera ; Panheteroptera ; Cimicomorpha ; Miridae ; Mirini ; Lygus
			A0A0A9YG15	Natterin-3
			A0A146KPZ0	Natterin-3
			A0A0A9X3J1	Natterin-3
			A0A0A9YX12	Natterin-3
			A0A0A9YFQ6	Natterin-4
			A0A0A9YIM4	Natterin-3
			A0A146LEM2	Natterin-4
Neofusicoccum parvum (Botryosphaeria parva)	Grapevine canker fungus	1	R1GBJ8	Putative natterin-like protein	Fungi	Eukaryota ; Fungi ; Dikarya ; Ascomycota ; Pezizomycotina ; Dothideomycetes ; Dothideomycetes ; incertae sedis ; Botryosphaeriales ; Botryosphaeriaceae ; Neofusicoccum
Orchesella cincta	Springtail	2	A0A1D2MLW7	Natterin-3	T	Eukaryota ; Metazoa ; Ecdysozoa ; Arthropoda ; Hexapoda ; Collembola ; Entomobryomorpha ; Entomobryoidea ; Entomobryidae ; Orchesellinae ; Orchesella
			A0A1D2MM28	Natterin-4
Patagioenas fasciata monilis		1	A0A1V4KN24	Natterin-4	T	Eukaryota ; Metazoa ; Chordata ; Craniata ; Vertebrata ; Euteleostomi ; Archelosauria ; Archosauria ; Dinosauria ; Saurischia ; Theropoda ; Coelurosauria ; Aves ; Neognathae ; Columbiformes ; Columbidae ; Patagioenas
Phoenicopterus ruber ruber		1	A0A091U9R9	Natterin-4	T	Eukaryota ; Metazoa ; Chordata ; Craniata ; Vertebrata ; Euteleostomi ; Archelosauria ; Archosauria ; Dinosauria ; Saurischia ; Theropoda ; Coelurosauria ; Aves ; Neognathae ; Phoenicopteriformes ; Phoenicopteridae ; Phoenicopterus
Platysternon megacephalum	big-headed turtle	1	A0A4D9DL75	Natterin-3-like	A (semi-aquatic)	Eukaryota ; Metazoa ; Chordata ; Craniata ; Vertebrata ; Euteleostomi ; Archelosauria ; Testudines ; Cryptodira ; Durocryptodira ; Testudinoidea ; Platysternidae ; Platysternon
Plotosus lineatus (Silurus lineatus)	Striped eel catfish	2	F2ZAL6	PL-toxin II	A	Eukaryota ; Metazoa ; Chordata ; Craniata ; Vertebrata ; Euteleostomi ; Actinopterygii ; Neopterygii ; Teleostei ; Ostariophysi ; Siluriformes ; Plotosidae ; Plotosus
			F2ZAL5	PL-toxin I
Podiceps cristatus	Great crested grebe	1	A0A094LJD6	Natterin-3	T	Eukaryota ; Metazoa ; Chordata ; Craniata ; Vertebrata ; Euteleostomi ; Archelosauria ; Archosauria ; Dinosauria ; Saurischia ; Theropoda ; Coelurosauria ; Aves ; Neognathae ; Podicipediformes ; Podicipedidae ; Podiceps
Portunus trituberculatus (Neptunus trituberculatus)	Swimming crab	1	A0A5B7D2D0	Natterin-3	A	Eukaryota ; Metazoa ; Ecdysozoa ; Arthropoda ; Crustacea ; Multicrustacea ; Malacostraca ; Eumalacostraca ; Eucarida ; Decapoda ; Pleocyemata ; Brachyura ; Eubrachyura ; Portunoidea ; Portunidae ; Portunus
Rhizophagus irregularis (Glomus intraradices)	Arbuscular mycorrhizal fungus	1	U9TJ63	Natterin-4-like	Fungi	Eukaryota ; Fungi ; Fungi incertae sedis ; Mucoromycota ; Glomeromycotina ; Glomeromycetes ; Glomerales ; Glomeraceae ; Rhizophagus
Rhodnius prolixus	Triatomid bug	1	A0A4P6DAL9	Putative natterin-3 lygus hesperus	T	Eukaryota ; Metazoa ; Ecdysozoa ; Arthropoda ; Hexapoda ; Insecta ; Pterygota ; Neoptera ; Paraneoptera ; Hemiptera ; Heteroptera ; Panheteroptera ; Cimicomorpha ; Reduviidae ; Triatominae ; Rhodnius
Schistocephalus solidus	Tapeworm	2	A0A0X3NQ94	Natterin-4	T	Eukaryota ; Metazoa ; Spiralia ; Lophotrochozoa ; Platyhelminthes ; Cestoda ; Eucestoda ; Diphyllobothriidea ; Diphyllobothriidae ; Schistocephalus
			A0A183STK5	Natterin-4
Schistosoma haematobium	Blood fluke	3	A0A095C2J8	Natterin-3	T	Eukaryota ; Metazoa ; Spiralia ; Lophotrochozoa ; Platyhelminthes ; Trematoda ; Digenea ; Strigeidida ; Schistosomatoidea ; Schistosomatidae ; Schistosoma
			A0A094ZUY6	Natterin-4
			A0A094ZP34	Natterin-4
Schistosoma japonicum	Blood fluke	2	A0A4Z2D8K2	Natterin-4	T	Eukaryota ; Metazoa ; Spiralia ; Lophotrochozoa ; Platyhelminthes ; Trematoda ; Digenea ; Strigeidida ; Schistosomatoidea ; Schistosomatidae ; Schistosoma
			C1L4J3	DM9 domain-containing protein
Stegodyphus mimosarum	African social velvet spider	1	A0A087UQS4	Natterin-4	T	Eukaryota ; Metazoa ; Ecdysozoa ; Arthropoda ; Chelicerata ; Arachnida ; Araneae ; Araneomorphae ; Entelegynae ; Eresoidea ; Eresidae ; Stegodyphus
Takifugu flavidus	sansaifugu	2	A0A5C6N0M3	Natterin-4	A	Eukaryota ; Metazoa ; Chordata ; Craniata ; Vertebrata ; Euteleostomi ; Actinopterygii ; Neopterygii ; Teleostei ; Neoteleostei ; Acanthomorphata ; Eupercaria ; Tetraodontiformes ; Tetradontoidea ; Tetraodontidae ; Takifugu
			A0A5C6N045	Natterin-3
Thalassophryne nattereri	Copper Joe toadfish	5	Q66S25	Natterin-1	A	Eukaryota ; Metazoa ; Chordata ; Craniata ; Vertebrata ; Euteleostomi ; Actinopterygii ; Neopterygii ; Teleostei ; Neoteleostei ; Acanthomorphata ; Batrachoidaria ; Batrachoididae ; Thalassophryne
			Q66S21	Natterin-2
			Q66S17	Natterin-3
			Q66S13	Natterin-4
			Q66S08	Natterin-P
Triticum urartu (Crithodium urartu)	Red wild einkorn	1	M8A350	Natterin-4	T	Eukaryota ; Viridiplantae ; Streptophyta ; Embryophyta ; Tracheophyta ; Spermatophyta ; Magnoliopsida ; Liliopsida ; Poales ; Poaceae ; BOP clade ; Pooideae ; Triticodae ; Triticeae ; Triticinae ; Triticum
Valsa mali var. pyri		1	A0A194UXB0	Natterin-4	Fungi	Eukaryota ; Fungi ; Dikarya ; Ascomycota ; Pezizomycotina ; Sordariomycetes ; Sordariomycetidae ; Diaporthales ; Valsaceae ; Valsa
Zootermopsis nevadensis	Dampwood termite	1	A0A067R8L4	Natterin-3	T	Eukaryota ; Metazoa ; Ecdysozoa ; Arthropoda ; Hexapoda ; Insecta ; Pterygota ; Neoptera ; Polyneoptera ; Dictyoptera ; Blattodea ; Blattoidea ; Termitoidae ; Termopsidae ; Zootermopsis
Dreissena polymorpha	zebra mussel		N/A		A	Eukaryota; Opisthokonta; Metazoa; Eumetazoa; Bilateria; Protostomia; Spiralia; Lophotrochozoa; Mollusca; Bivalvia; Heterodonta; Euheterodonta; Veneroida; Dreissenoidea; Dreissenidae; Dreissena
Eudontomyzon morii (Lampetra morii)	Korean lamprey		N/A		A	Eukaryota; Opisthokonta; Metazoa; Eumetazoa; Bilateria; Deuterostomia; Chordata; Craniata; Vertebrata; Cyclostomata; Hyperoartia; Petromyzontiformes;Petromyzontidae; Eudontomyzon
Lepeophtheirus salmonis	salmon louse		N/A		A	Eukaryota; Opisthokonta; Metazoa; Eumetazoa; Bilateria; Protostomia; Ecdysozoa; Panarthropoda; Arthropoda; Mandibulata; Pancrustacea; Crustacea; Multicrustacea; Hexanauplia; Copepoda;Neocopepoda; Podoplea; Siphonostomatoida; Caligidae; Lepeophtheirus
Meccus pallidipennis (Triatoma pallidipennis)			N/A		T	Eukaryota; Opisthokonta; Metazoa; Eumetazoa; Bilateria; Protostomia; Ecdysozoa; Panarthropoda; Arthropoda; Mandibulata; Pancrustacea; Hexapoda;Insecta; Dicondylia; Pterygota; Neoptera; Paraneoptera; Hemiptera; Prosorrhyncha; Heteroptera; Euheteroptera; Neoheteroptera; Panheteroptera; Cimicomorpha; Reduvioidea;Reduviidae; Triatominae; Meccus
Plotosus canius	gray eel-catfish		N/A		A	Eukaryota; Opisthokonta; Metazoa; Eumetazoa; Bilateria; Deuterostomia; Chordata; Craniata; Vertebrata; Gnathostomata; Teleostomi; Euteleostomi;Actinopterygii; Actinopteri; Neopterygii; Teleostei; Osteoglossocephalai; Clupeocephala; Otomorpha; Ostariophysi; Otophysi; Characiphysae; Siluriformes; Siluroidei; Plotosidae;Plotosus
Trachinotus ovatus			N/A		A	Eukaryota; Opisthokonta; Metazoa; Eumetazoa; Bilateria; Deuterostomia; Chordata; Craniata; Vertebrata; Gnathostomata; Teleostomi; Euteleostomi;Actinopterygii; Actinopteri; Neopterygii; Teleostei; Osteoglossocephalai; Clupeocephala; Euteleosteomorpha; Neoteleostei; Eurypterygia; Ctenosquamata; Acanthomorphata;Euacanthomorphacea; Percomorphaceae; Carangaria; Carangiformes; Carangidae; Trachinotus
Total 331		859
		* Sequences from literature are not available			** Abbreviations		*** Source
					Terrestrial		NCBI
					Aquatic (non-fish)		UniProt
					Aquatic (fish)		Literature
