# Supplementary material for: The Natterin Proteins Diversity: A Review on Phylogeny, Structure, and Immune Function
Source: Toxins (Basel). 2021 Jul 31;13(8):538. doi: 10.3390/toxins13080538 (PMC8402412; doi:10.3390/toxins13080538)
Supplement: Supplementary file 1 [file toxins-13-00538-s001.zip › Supplementary Table S2_List of the fish species included_Lima et al. 2021.xlsx]

## Sheet: Fish
Fish species	Common name	Gene number	Genes symble	Gene description	Lineage	Protein ID	Protein Sequence	ID mRNA
Acanthochromis polyacanthus	spiny chromis	10	LOC110972886	natterin-3-like	Eukaryota; Metazoa; Chordata; Craniata; Vertebrata; Euteleostomi; Actinopterygii; Neopterygii; Teleostei; Neoteleostei; Acanthomorphata; Ovalentaria; Pomacentridae; Acanthochromis	XP_022078957.1	MRLSLPALCRLLGAIIREEQAFKADRPAGSGTAEEPVEMRRCVAVVLALLQLCSPTLQSNSLLYRLQDGQEKTSKPWLNPALEDIVPSREATNPPKVVESPELDTTSHSFPMFNEYVNLKWVTWDGSLPNGAVAIFNGYTERNDYVCKVNCEAGFYTPSKGNFCQYPYADNEYASSKFEVLVNVDHFEFLQWVEDSYGSVPQYSIKTCPDKDIYVGKNKYGLGKVVTQHEAFFLPWEGDEYWYKNYQVLAINRDSYSQHISHVEYAIDQMELFHQPPEALKIAKVTNLECRDVVKTVTLEKTTRTEKTWDISRETRNGSMSTMSAKIPILGPGNVDFTKEQTVTFSEGTTMVESISHSVSVELVVLPNHSCAVRMDGRKMKADIPFTGRLSRTNYNGDT…	XM_022223265.1
			LOC110971679	natterin-3-like		XP_022077763.1	MRLSLPALCRLLGAIIREEQAFKADRPAGSGTAEEPVEMRRCVAVVLALLQLCSPTLQSNSLLYRLQDGQEKTSKPWLNPALEDIVPSREATNPPKVVESPELDTTSHSFPMFNEYVNLKWVTWDGSLPNGAVAIFNGYTERNDYVCKVNCEAGFYTPSKGNFCQYPYADNEYASSKFEVLVNVDHFEFLQWVEDSYGSVPQYSIKTCPDKDIYVGKNKYGLGKVVTQHEAFFLPWEGDEYWYKNYQVLAINRDSYSQHISHVEYAIDQMELFHQPPEALKIAKVTNLECRDVVKTVTLEKTTRTEKTWDISRETRNGSMSTMSAKIPILGPGNVDFTKEQTVTFSEGTTMVESISHSVSVELVVLPNHSCAVRMDGRKMKADIPFTGRLSRTNYNGDT…	XM_022222071.1
			LOC110965958	natterin-3-like		XP_022070850.1	MKLSVLLLSALLALSAASLQDIVKKSSQHRKVSLLNPELEGRVPEPTGEVASGPLTPADLEQQQDLPSSFLFGDNVNLEWLTWDGALPNGAVSIYNGYTERTDYVCKYKCEAGFYNPSLGPYCRYPYGDREYYAPEFEILTNKDNFEFLEWKEDSYGSVPQHSVRTCTGVGIYVGKNKYGLGKVVPQFEAFFLPWEGDEYWYKSYQVLTINRDAYTQHISDVKYAIDEVAIFQYPPETMRISGITNNECQTIVKTVTISKETEVETTWNIGRATMLGITGSITANIPLIGSAGIELSGEKTLQFSRGTTVVESLSHSVSVELKVPPNHSCKVRMEGRKIKADIPYTARLSRTYRNGETQWTSITGTYDGVQIGEIRAVVDRCEPVPDAQPCP	XM_022215158.1
			LOC110965957	natterin-3-like		XP_022070849.1	MRLSLPALCRLLGAIIREEQAFKADRPAGSGTAEEPVEMRRCVAVVLALLQLCSPTLQSNSLLYRLQDGQEKTSKPWLNPALEDIVPSREATNPPKVVESPELDTTSHSFPMFNEYVNLKWVTWDGSLPNGAVAIFNGYTERNDYVCKVNCEAGFYTPSKGNFCQYPYADNEYASSKFEVLVNVDHFEFLQWVEDSYGSVPQYSIKTCPDKDIYVGKNKYGLGKVVTQHEAFFLPWEGDEYWYKNYQVLAINRDSYSQHISHVEYAIDQMELFHQPPEALKIAKVTNLECRDVVKTVTLEKTTRTEKTWDISRETRNGSMSTMSAKIPILGPGNVDFTKEQTVTFSEGTTMVESISHSVSVELVVLPNHSCAVRMDGRKMKADIPFTGRLSRTNYNGDT…	XM_022215157.1
			LOC110965951	natterin-3-like		XP_022070845.1	TDDAKIVSYPPETMHTSVVTNNDCNQATQSVTLTKTIQVEKRWDLSSSLTLGAKTEFKVGIPSIVEGRVEVNSAFTFQASGGHSRTEETSPTVTLNVPVPPNHSCTVRMVGHKYKTDIPFTARFRRTYRNGKTIWTSISSKYDGVDVGEVHSVIDRCTPIPNATPCP	XM_022215153.1
			LOC110965950	natterin-4-like		XP_022070844.1	MTDIRYNTDDAKIVSYPPETMSTSVVINNDCNQATKSVTLSKTIKEEKRWDLSSSLTLGVTTEFKVGIPSIAEGKVAVSAAASFQASGGNSKTEEISHYVSVTIPVPPNHSCTVRMVGHKYTIDIPFTARFRRTYRNGKTTWTSISSKYDSVQVREVHAVIDRCTPIPNATPCP	XM_022215152.1
			LOC110965949	natterin-3-like		XP_022070843.1	MGSEYWYNDYQVLTISENIVSQQIDNVVYNTDKSTIVDYPPEIIHETAITNYECTPVVETDSLSKTYQVEQRWDNTYSVRFGVKTTIKAGIPLIAEGGIEISTDVTLQFNRGGSVVESITDTVSVQISAPPNRTCTATMMRYKYKLNIPYTARLSRTYGNGDVRIVIITGTYDSVQVGEVRAVVHRCKPVTSAKLCPKILKENTGKHIITQRLMKI	XM_022215151.1
			LOC110965948	natterin-3-like		XP_022070842.1	MKLLLLLLRILVALFSAAPQDLDKRKEQRHVSLQSIEGSSEIAAEASMTQQKSFESSSIVSDDGTILEWVTWNNSSLPNDTVSIYNDYVGSTDYICKYKCQAGFYRPSLGPYCNYPLKKKELPGYPFEVLVNKNNFETLEWKDSSSGSPIQNAVRTCPGEEIYVGKNKYGLGKVVTQDKVFYLPWKGSEYWYNSYQVLTTNENTVSQQIENVVYNTDKSKIVHYPPEIIRKTAITNCECTPVVKTDSLSKTYQVEQRWDNTYSVKFGVKTSIKTGIPFIAEGEIEISTDVTLQFSRGGSVVESITDTVSVELSAPPNRTCTATMMRYKQKLDIPYTAQLSRKYGTGEVRTVIITGTYNSVQVGEVRAVVHRCKPVTDAKLCS	XM_022215150.1
			LOC110965947	natterin-3-like		XP_022070841.1	MQKLSKHVSKMKLSALLLPTLLALSSAAPQDFDKREEQRNVSSLSNALEDHPEIAAKASMKHARILSLSRMRQKRSVQSSSVVSDDGTILEWVTWNNSLPNDTVSTYTDYVHRTDYICKYKCDAGLYNPKFGSYCIYPRNKKEFRGFPFEVLVNKDNFETLEWKDSSNGSPIQNAIRTCPGVKVYVGKNKYGLGKVVTQDKRFYLPYMDKEYWYNSYQVLTISENIVSQQIDNVVYNTDKSEIIRYPPEIIRETAITNYECSPVVKTDSLSKTYQVEQRWDNTYSVRFGVKTSFKAGVPFIAEGGIEISTDVTLQFNRGGSVVESITDTVSVEIRAPPNHRCTATMMRYKYKLNIPYTARLSRTYGNGEVRTVIITGTYDSVQVGEVRAVVHRCKPVAD…	XM_022215149.1
			LOC110945731	natterin-2-like		XP_022043008.1	QCFHSVFTQLTLLLLLILSSVSLEKNLNSQDGHVSSLSPDLDDKVPEIPANISVFTSRRLVESSRASRNIREAKRTVDLGKLRWKARWWFEDLPDGAVSIYNDYTERKEVLCRQECQSGYYIPSRDSGDPISCGIDGKWGTNHAEYLVNEDDFEILEWKDGYYGSVPQNSVRICEGEETYVGKNKYGLGKVDPKQKCFFLPWGQSEYWYRSYQVLTVNKDVVSNFMTDI	XM_022187316.1
Acipenser ruthenus	sterlet	6	LOC117965185	natterin-3-like	Eukaryota; Metazoa; Chordata; Craniata; Vertebrata; Euteleostomi; Actinopterygii; Chondrostei; Acipenseriformes; Acipenseridae; Acipenser	XP_034766114.1	MELAKELNRVMKNSAIPTIEFSEDICSLEECRCFMKKWADELDKLYPNLKQSRSPGQVERREGAQLRIKEEEELGELSEREELREEEEEEEQTLKIAYDIIMELAWKLKSELEKSVSAEEDVEQRLSELVKEWKQGQLKNILPVLEFIMWELMKGKIVKEIVCSVQKTGWIWTYNQSAEPQADVLTLYLELDEALIADPSAAESDSGSPAQPPFYTDNMNLKWVQWNGTLPKDTVCIYNKHYSREDYVARVRGEQSPGFYTPSKGSYCYYSMSDKEERTSDFELLVNEDNFELLQWNKGSLGIMPDYSVRTTSEGTVFVGKNKYGLGKVVPQFRALFLPHDGKELCVNINYKVLCFIPELYSQKISNVQYRLEEMKLTQNPEREIPPYYLYNNNDQPIL…	XM_034910223.1
			LOC117422504	natterin-3-like		XP_033893513.2	MKSTLVVVLILLQLSLKCVHPSSIPPKSLKEIVEKTAKTDSAERTLNPNLEEIIPPLVFSSAVEHEENPDKLLHQSGEKSHSIFGDNINLKWVSWNGTMPNGAMSIWNGYAERLDYVCKFNCEAGFYNPSKGPYCRYPYADKEYYAPNFELLVNQDHFEFVEWIDGSYGSVPTNAIKTCSGVGIYVGKNKYGLGKVVTQHEAFFLPWEGDEYWYKKYQVLSINRESYSQHISHVEYGIDQIELFHHPPETLRLSSVSNNECQTVKKTVSLEKNTEVKTSWDIGRSTMNSSTSSISTAVPIIGSTSVGFTKEKTFHFSEGTSIVESIGHSVSLEIDIPPNHSCTVKMEAKKMTADIPFTARLSRTYINGDTHWTTVVGKYDGVQIGELKAVVERCQPITD…	XM_034037622.2
			LOC117422503	natterin-3-like		XP_033893512.1	MTFKVNSGPILNPSLEGIVPPLVLNSAEEHGVLAELLEQNWEKSHSIFGDNINLKWISWNGTMPNGAMSIWNGYAERVDYVCKFNCEAGFYNPSKGPYCRYPYADKEYYAPNFELLVNQDHFEFVEWIDGSYGSVPTNAIKTCSGVGIYVGKNKYGLGKVATQHEAFFLPWEGDEYWYKKYQVLSINRESYSQHISHVEYGIDQIELFHHPPETLRLSSVSNNECQSVKKTVNIEKTTEMETSWDIGRSTMLGITSGISTKIPLIGSASVDFTAEKTFQFSKGTAIVESISHSISLEINIPPNHSCTMRMEGKKITADIPFIARLSRTYVNGDTHWTTVAGKYNGVQIGELKAVVDRCQPIADAEPCPNV	XM_034037621.1
			LOC117401683	natterin-3-like		XP_033858368.2	MSKSLCDALESVLLELLEEDLKRFKKKLEDVELEAGYTHIPRGRLEKAVHPIDLVSLLTDHYTERYAVQVTMQVLNRINRKDLLEKLNKVAGQSCVTVSKPQAGVPSLYLEALTIPPPSTAEPDSTNPAQSPYYPDNVNLKWVQWSGTLPKDAVSIYNSKYSRTDYVARFRSCGGFYTPSKGSYCHYPISDKEEHSLDFKLLVNEDNFEPLEWRAGTFGSVPNNAVKTNPEGNVFVGRNKYGLGKVVPKFNAFFLPCDGKEYCYNLTYEVLSIVNTLYSQEISDVHFRLEEKKLTRNPEKGIQSCNIVNNEDQHILKIVQLSFQGHRLWDIKRPIQAGVTTTITAQVPVICGEVVNLTQEKKYFRCSQGTTLSESEKQEVRFEVTVAPRNTSTVQFEGV…	XM_034002477.2
			LOC117396711	natterin-3-like		XP_033850746.1	MTFKVNSGPILNPSLEGIVPTLVLNSAEEHGVLAELLEQNWEKSHSIFGDNINLKWVSWNGTMPNGAMSIWNGYAERVDYVCKFNCEAGFYNPSKGPYCRYPYADKEYYAPNFELLVNQDHFEFVEWIDGSYGSVPTNAIKTCSGVGIYVGKNKYGLGKVATQHEAFFLPWEGDEYWYKKYQVLSINRESYSQHISHVEYGIDQIELFHHPPETLRLSSVTNNECQTVKKTVNIEKTTEMETSWDIGRSTMLGITSGISTKIPLIGSASVDFTAEKTFQFSKGTAIVESISHSISLEINIPPNHSCTMRMEGKKITADIPFIARLSRTYVNGDTHWTTVAGKYNGVQIGELKAVVDRCQPIADAEPCPNV	XM_033994855.1
			LOC117396710	natterin-3-like		XP_033850745.2	MIKKHNYLFLFLERTLNPNLEEIIPSLVFSSAVEHEENPAKLLHQSGEKSHSIFGDNINLKWVSWNGTMPNGAMSIWNGYAERLDYVCKFNCEAGFYNPSKGQHCRYPYADKEYLASNFELLVNQDHFEFVEWIDGSYGSVPTSAIKTCSGVGIYVGKNKYGLGKVATQHEAFFLPWEGDEYWYKKYQVLSINRESYSQHISHVEYGIDQMELFQHPPETLRLSSVSNNECKTVKKTVSLEKNTEVKTSWDIGRSTMNISTSSISTAMPVIGSTSVGFTKEKTFHFSEGTSIVESIGHSVSLEIDIPPNHSCTVKKEAKKMTADIPFTARLSRTYINGDTHWTTVVGKYDGVQIGELKAVVERCQPISDAKPCPNT	XM_033994854.2
Amphiprion ocellaris	clown anemonefish	4	LOC111584976	natterin-1-like/natterin-3-like	Eukaryota; Metazoa; Chordata; Craniata; Vertebrata; Euteleostomi; Actinopterygii; Neopterygii; Teleostei; Neoteleostei; Acanthomorphata; Ovalentaria; Pomacentridae; Amphiprion	XP_035796893.1	3-like Isoform X3: MLTLLLLLILSSVGLQKSQNSQDGNVSSPSPDLEHKVPEIPANISVFTSRRFLESSRASRHIRDAEGNVDHGKLKWKGRWWFNDLPDGAFSIFNDYTERTEVLCKFECRSGTYIPSEHSGLAVGCTNDGKWGTNYAEYLVNEDDFEILEWKDGYYGSVPQNSVRICEDEEIYVGKNKYGLGKVDPKQKCFFLPWGGSEYWYRSYQVLAINKDIESNFMTDIRYHTDDAKIVSYPPETMRTSVVTNYECNQVSKSATLTKTTQEQKRWDLSSSITLGVKTEFKVGIPRLVEGRVEVSTETTFQASGGHSMTEEISHSVSVNIDVPPNHSCTVRMVGHKYKTDIPFTARFRRTYRNGKTKWTSISAKYDSIEVGEVHAVVDR…	XM_023294355.2
						XP_023150123.1	1-like Isoform X1: MLTLLLLLILSSVGLSKNLSSQDGNVSSLSPDLEDEVPEIPAKISVLASQQFLASFRASRISRDTLNPVDHGKLKWKTWNSYLPDGAVSIYNEYTKRDEYVCRFGCHSGFFIPGDDVEFASQYPDYASADTKCQVPNDGSEINASDFEILVNEDNFEILEWKDGYYGSVPQNSVRTCADSEIYVGKNKYGLGKVDPKQQCFFLPWGGSEYWYRSYKVLTINKDVESNFMTDIRYHTDDAKIVSYPPETMRTSVVINYDCNQATKSADLRNTIQEQKRWDLSSSITLGVKTEFKVGIPSIVSGGVEISTEIMFQASGGNSVTKEISHSLTVSHPVPPNHSCTVRMVGHKYKTDIPFTARFRRTYRNGKTKWTSISAKYDSI…	XM_035941000.1
						XP_023150115.1	3-like Isoform X2: MLTLLLLLILSSVGLQKSQNSQDGNVSSPSPDLEHKVPEIPANISVFTSRRFLESSRASRHIRDAEGNVDHGKLKWKGRWWFNDLPDGAFSIFNDYTERTEVLCKFECRSGTYIPSEHSGLAVGCTNDGKWGTNYAEYLVNEDDFEILEWKDGYYGSVPQNSVRICEDEEIYVGKNKYGLGKVDPKQKCFFLPWGGSEYWYRSYQVLAINKDIESNFMTDIRYHTDDAKIVSYPPETMRTSVVTNYECNQVSKSATLTKTTQEQKRWDLSSSITLGVKTEFKVGIPRLVEGRVEVSTETTFQASGGHSMTEEISHSVSVNIDVPPNHSCTVRMVGHKYKTDIPFTARFRRTYRNGKTKWTSISAKYDSIAVGEVHVVVDR…	XM_023294348.2
						XP_023150116.1	3-like Isoform X(2): MLTLLLLLILSSVGLQKSQNSQDGNVSSPSPDLEHKVPEIPANISVFTSRRFLESSRASRHIRDAEGNVDHGKLKWKGRWWFNDLPDGAFSIFNDYTERTEVLCKFECRSGTYIPSEHSGLAVGCTNDGKWGTNYAEYLVNEDDFEILEWKDGYYGSVPQNSVRICEDEEIYVGKNKYGLGKVDPKQKCFFLPWGGSEYWYRSYQVLAINKDIESNFMTDIRYHTDDAKIVSYPPETMRTSVVTNYECNQVSKSATLTKTTQEQKRWDLSSSITLGVKTEFKVGIPRLVEGRVEVSTETTFQASGGHSMTEEISHSVSVNIDVPPNHSCTVRMVGHKYKTDIPFTARFRRTYRNGKTKWTSISAKYDSIAVGEVHVVV…
			LOC111584981	natterin-3-like		XP_023150121.1	MRRCVAVVLLLLQLCSPTLQSDSLLYRLQDDQEKPSKPWLNPVLEDVVPSREVTNPRKVVETPEQDITSHSFPMFDEYVNLKWVTWDGSLPNGAVAIFNGYTERNDYVCKVNCEAGFYTPSKGNFCQYPYADNEYASSKFEVLVNVDRFEFLQWVEDSYGSVPQYSIKTCPDRDIYVGKNKYGLGKVVTQHEAFFLPWEGDEYWYKSYQVLAINRDSYSQHISHVEYAIDQMELFHQPPEALKIAKVTNLECRDVVKTVMLEKTTRTEKTWDIGRETRNGSVSTMSAKVPILGPGNVDFTKEQKVTFSEGTTMVESISHSVSVELVVPPNHSCAVRMDGRKMKADIPFTGRLSRTNYNGDTHWTYITGTYDGVNVGEITAVVERCQPVTDAVPCSPEQQ	XM_023294353.2
			LOC111584980	natterin-3-like		XP_035796892.1	MKLSVLLLSALLALSAASLQDIVKKSSQHRKVSLLNPELEGRVPEPSGEVVSGPLTPADLEQQQDLPSSFLFGDNVNLEWLTWDGALPNGAVSIYNGYTERTDYVCKYKCEAGFYNPSLGPYCRYPYGDREYYAPEFEILTNKDNFEFLEWKEDSYGSVPQHSVRTCPGVGIYVGKNKYGLGKVVSQFEAFFLPWEGDEYWYKSYQVLTINRDAYNQHITDVKYAIDEVAIFQYPPETMRISGVTNNECQTIVKTVTISKETEVETTWNIGRATMLGITGSITAKIPLIGSGGIELSGEKTLQFSRGTTVVELLGHSVSVELKVPPNHSCKVRMEGRKIKADIPYTARLSRTYRNGETQWTSITGTYDGVQIGEVRAVVDRCEPVPDAQPCP	XM_035940999.1
			LOC111584977	natterin-3-like		XP_023150117.1	MKLLLLLLLTLVALSSAAPQDLDKSKERRHASLLNIESSPESAAEASVAQKNSLDSSSIVSDDGTILEWVTWNNSLPNDAVSIYNDDARRTDYICKYKCEAGFYTPSLGLFCNYPKNKKELRGFPFEVLVNKDNFETLEWKDSSNGSPVQNAVRTCPGVEVYVGKNKYGLGKVVTQDNVFYLPWKGGLYSYRSYQVLTINENIVSQQIEKVVYNTDKSEIISYPPEIIRETAITNYECTPVVKTDSLSKTYQVEQRWDNTYSVRFGVTTTFKAGIPFIAKKGIQISTDLTLQFNRGGSVVESITDTVSVELSAPPNRTCTATMMRYKHKLNIPYTARLKRKYGTGEVRTVIITGTYNSVQVGQVQAEVHRCQPVTDAKLCP	XM_023294349.2
Anabas testudineus	climbing perch	25	LOC113150921	natterin-3-like	Eukaryota; Metazoa; Chordata; Craniata; Vertebrata; Euteleostomi; Actinopterygii; Neopterygii; Teleostei; Neoteleostei; Acanthomorphata; Anabantaria; Anabantiformes; Anabantoidei; Anabantidae; Anabas	XP_026199457.1	Isoform 1: MKLMLLLILALPALSSGKDNTKPGMVRSPRLEQAVRKITPNRSTDQPLPSHLVNREKRSAVYTRKLGHTNLEWQRWTGSLPNGAVAIYNDYEKRTDYVCKAGCEVGFYNSGMGPYCHYPFALKELRGKNFEILVNKDNFEFLEWKDGSYGSVPKNSVPTCSGRRNIYVGKNKYGLGKVHTEHQRFYLPWKGKEYWYNHYQVLTYDTEISSEQISDVKYKLDAAKIFKNSPQTMHQSTVTNNECHTITKKVTLSKETQVTQTWESSFSISQGVTASITAPLPVISASVELSLETTFQVTNGLSHSETTTQTLNIELTVLPNHFCRVKMVGHKYKADIPFTARVTRKYKNGETKWEYISGTYKGVQVGDVRADVDRCQPIPNAKPCKIKVK	XM_026343672.1
						XP_026199458.1	Isoform 2: MKLMLLLILALPALSSGKDNTKPGMVRSPRLEQAVRKITPNRSTDQPLPSHLVNREKRSAVYTRKLGHTNLEWQRWTGSLPNGAVAIYNDYEKRTDYVCKAGCEVGFYNSGMGPYCHYPFALKELRGKNFEILVNKDNFEFLEWKDGSYGSVPKNSVPTCSGRRNIYVGKNKYGLGKVHTEHQRFYLPWKGKEYWYNHYQVLTYDTEISSEQISDVKYKLDAAKIFKNSPQTMHQSTVTNNECHTITKKVTLSKETQVTQTWESSFSISQGVTASITAPLPVISASVELSLETTFQVTNGLSHSETTTQTLNIELTVLPNHFCRVKMVGHKYKADIPFTARVTRKYKNGETKWEYISGTYKGVQVGDVRADVDRCQPIPNAKPCKIKVK	XM_026343673.1
			LOC113150359	natterin-3-like		XP_026198609.1	Isoform 1: MFENQIPPNSVMTCSGTRNVYIGRNKYGLGKVDQKREAFFLPCQGKEYWYKKYQVLTYDTKIYSEQIFDVKYKIDEAKILKNPSHTIHESTITDNQCSPVKNTVTFSTTSQVERSWNIKISTAMGVKTTISAQIPLITSIGVEFNLQTTFQYTKGTTQTESTTHSVNVECHVQPNNSCSVRTVGQKCEANIPFTARLTRIYRNGQTTWASITGTYNGVQISDVQCVVDRCEPNAKPC	XM_026342824.1
						XP_026198608.1	Isoform 2: MFENQIPPNSVMTCSGTRNVYIGRNKYGLGKVDQKREAFFLPCQGKEYWYKKYQVLTYDTKIYSEQIFDVKYKIDEAKILKNPSHTIHESTITDNQCSPVKNTVTFSTTSQVERSWNIKISTAMGVKTTISAQIPLITSIGVEFNLQTTFQYTKGTTQTESTTHSVNVECHVQPNNSCSVRTVGQKCEANIPFTARLTRIYRNGQTTWASITGTYNGVQISDVQCVVDRCEPNAKPC	XM_026342823.1
			LOC113150357	natterin-3-like		XP_026198606.1	Isoform 1: MKIGNTNLEWQTWSGSLPNGAVSIYNGYANRTDYVCKSGSEAGFYNPSMGPYCHFPYADKEHRTPNFEILVNKGNIELLEWKDGSYGSVPPNSVSTCSGTRIIYVGKNNYGLGKVDPQNTAFFLPWEGKEHWYKHYQVLTYDTDIYSEQISDIKYKIDEAQILKNPPQTIRDSTVTNNQCSPVNTTVTLSTTSQVERSWNINFSITAGVKTSISAQIPLITSEGIELSLQTTFEFTQGTTQTESITHSVEIQCTVPPNHSCKVRMVVYRYEVNIPFTARLTRTYRKGQTTWTSISGTYKDVQIGDVGGVVDRCVPIPNAKPC	XM_026342821.1
						XP_026198607.1	Isoform 2: MKIGNTNLEWQTWSGSLPNGAVSIYNGYANRTDYVCKSGSEAGFYNPSMGPYCHFPYADKEHRTPNFEILVNKGNIELLEWKDGSYGSVPPNSVSTCSGTRIIYVGKNNYGLGKVDPQNTAFFLPWEGKEHWYKHYQVLTYDTDIYSEQISDIKYKIDEAQILKNPPQTIRDSTVTNNQCSPVNTTVTLSTTSQVERSWNINFSITAGVKTSISAQIPLITSEGIELSLQTTFEFTQGTTQTESITHSVEIQCTVPPNHSCKVRMVVYRYEVNIPFTARLTRTYRKGQTTWTSISGTYKDVQIGDVGGVVDRCVPIPNAKPC	XM_026342822.1
			LOC113151032	natterin-3-like		XP_026199622.1	MKLSVLVLLALLALSSASLQDIIKKSSQTRKVFLLNPDLEDHVPEPTGNGVVSSPLTPPDLEHQQDPPSSFMFGDNVNLEWLTWDGSLPNGAVSIYNGYTKRTDYVCKFKCEAGFYNPDLGPYCRYPYADREYYAPEFEILANKDNFEFLEWKEGSYGSVPQHAVRTCPGVSIYVGKNKYGLGKVVPQHEAFFLPWEGDEYWYKKYDVLAINRDVYSQHITDVKYGIDEVQIFQYPPETMRISGVTNNECQSVVKTVTISKTTDVETTWNIGRSTMLGVTGSITAKIPLVGSGGIELTGEKTLQFSRGTTVVESLSHSVSIELNIPPNHSCRVRMEGRKVKADIPYTARLSRTYRNGETQWTSISGTYDGIQIGEVRAVVDRCEPVVDAKPCP	XM_026343837.1
			LOC113151031	natterin-3-like		XP_026199621.1	MKLSMLLLLALLDLATLQDMDKESSQLQKDSVLEPDPRNRIPNITYNGTMLAQLTYSEFKRSPYLSFPNLKNTNLLWQNWRGSLPNGAVGIHNSYTGRRDYVCKYGCEAGFYSPSLGPHCRYAYGGKEKLSSSFSILVNSNNFELLEWKEGSYGSVPQNSINTCSGINVYIGKNNYGLGKVVPQHKAFFLPYKGKEYWYKHYQVLTLNKGISKEQIYDVKYKTDGVEIISYPPETMRKSAITNNECRPVEKTVSISKTNEVQHRWDTSFSITAGVKSSITAKIPIIGSTGIEFSTETTKQFSKGTTVVESHSHSVSLKQDVPPNHTCAVSMLGYKYKADIPFTARLKRTYSNGKTTWKLITGTYDSVEVGEVRAVVDRCEPIPDAKPCA	XM_026343836.1
			LOC113151025	natterin-3-like		XP_026199612.1	MKLLVLLMLALPALSSGKSVLVLNPNLKDRVPKISPMRLMTRDLAPLIPLENKEKRSLSPPVKIGNTNLEWQTWTGSLPDGAVSIYNDYTKRTDYVCKFRCNAGFYTPEKGPYCYYSLKRKEHPASRFEILVNKENFEFLEWEDGSRGSVPQNSVKTCSGKITTYVGKNKYGLGKVDKEQKVFFLPWEGQEYWYNYYQVLTYDTEISSEQISDVKYKTDEAKINMYPLETMSKSTITNNECHPVSKTVTLTTTSQVEQSWNINFSIGLGIKRSITAQIPFIGTSIELSLQTTFQFSKGTTRTESNTHSVNVQLSVPPNHSCSVRIVGHKCEANIPFTARISRTYRNGETKWASISGTYNGIQIGDVQGVVDRCKPTPNAKSCPLK	XM_026343827.1
			LOC113150512	natterin-3-like		XP_026198845.1	MEMKLMLLLILALPALSSGKDNTKPGMVRSPRLEQAVPKIPLNRSTDQPLPSHLVNRVKRSGVYTRKLGHTNLEWQWWTGSLPNGAVAIYNDYEKRTDYVCKDGCEVGFYNSGMGPYCHYPFALKEFRGTDFEILVNKDNFEFLEWKDGSWGSVPKNSVPTCSGSRTIYVGKNKYGLGKVHTEHQRFYLPWQGKEYWYNHYQVLTYDTEISSEQISDVKYKLDAAKIFKNSPQTMHQSTVTNNECHKITKKVTLSKETQVTQTWESSFSITKGVTASITAQLPVVSASVELSLQTTFQVTNGLSHSEVTTHSVDVELTVLPNHFCRVKMVGYKYKADIPFTARVTRKYRNGETKWEYISGTYKGVQVGDVRAVVDRCQPIPNAKPCKIKVI	XM_026343060.1
			LOC113150511	natterin-4-like		XP_026198844.1	MRLMTRNLAPLISLENKEKRSLSPPVKIGNTNLEWQTWTGSLPDGAVSIYNDNTERTDYVCKYRCDAGFYTPEKGPNCFYSHKQKEHPASKFEILVNKENFEFLEWEDDCHGSVPQNSVKTCSGIITAYVEKNKYGLGKVDQKQRVFLLPWKKEHKDMCYQVLTYDTEISSEQISDVKYKINDAKINRYPLETMSKSTITNNECSEVKKTVTLSKTSEVAQSWDINFSITGGVKTSISTKIPLLTSAGVELSASATFEYTKGTTRTVSNTHSVEVELDVPPNHSCSVRMVGHKREGNIPFTARISRTYSNGETKWASISGTYKGVQIGDVQAVVDRCEPVPNAKPCPLK	XM_026343059.1
			LOC113150506	natterin-3-like		XP_026198843.1	MAMKLMLLLMLALPALSSGKDNTKPGMVRSPRLEQAVPKIPLNRSTDQPLPSHLVNREKRSGVYTRKLGHTNLEWQWWTGSLPNGAVAIYNDYEKRTDYVCKDGCEVGFYNSGMGPYCHYPFALKEYRGTDFEILVNKDNFEFLEWKHGSWGSVPKNSVPTCSGSRTIYVGKNKYGLGKVHTEHQRFYLPWQGKEYWYNDYQVLTYDTEISSEQISDVKYKLDAAKIFKNSPQTMHQSTVTNNECHKITKKVTLSKETQVTQTWESSFSITKGVTASITAQLPVVSASVGLSLETTFQVTNGLSHSETTTHSVDVELTVLPNHSCSVKMVGYKYKADIPFTARVTRKYKNGETKWEYISGTYKGVQVGDVRAVVDRCQPIPNAKPCKVKVI	XM_026343058.1
			LOC113150505	natterin-3-like		XP_033182037.1	MKLLVLLMLVLPALSSDTKSTKSVPVLNPNLKDRVPKISPMRLMTRDLAPLIPLENKEKRSLSPPVKIDNTNLEWQTWTGSLPDGAVSIYNDYTKRTDYVCKFRCNAGFYTPEKGPYCYYSLKRKEHPASRFEILVNKENLEFLEWEDGSRGSVPQNSVKTCSGKITTYVGKNKYGLGKVDKEQKVFFLPWEEQEYWYNYYQVLTYDTEISSEQISDVKYKTDEAKINMYPLETMSKSTITNNECHPVSKTVTLTTTSQVEQSWNINFSIGLGIKRSITAQIPFIGTSIELSLKTTFQFSKGTTHTESNTHSVNVQLSVPPNHSCSVRIVGHKCEANIPFTARISRTYRNGETKWASISGTYKGDQIGDVQGVVDRCKPTVMIVVIPPSCFQRRFPQPV…	XM_033326146.1
			LOC113150496	natterin-3-like		XP_026198837.1	MRFCVAVFLAVLQLCSPAPQSDPQLYISQVENDQEKPSKPWLNPTLENVLPSREVTNPPTIREIPDTETSSHSIPMFGEYVNLKWVTWNGSLPDGAVAIFNGYTGRTDYVCKVNCEAGFYTASKGSFCQYPYADKEYASSKFDVLVNEDHFEFLEWVEDSYGSVPQFAIKTCPNSNIYVGKNKYGLGKVVTQHEAFFLPWEGKEYWYKNYQVLSINTDGYSQHISHVEYAIDEMKLFHNPPEALQLAKVTNLECTSVEKTVKLEKTSTTAKTWDIGRETRNGSVSTMKAKVPILGPGNVDFTKEQTVTFSEGTTMVESISHFVSVQLLVKPNHSCTVRMEGRKMKADIPFTGRLSRTNRNGETHWTYITGTYDGVNVGEINAVVERCQPVAEAVPCSPA…	XM_026343052.1
			LOC113150356	natterin-3-like		XP_026198605.1	MMKIGNTNLEWQPWSGSLPNGAVSIYNDYAKRTDYVCKSGSEAGFYNPSMGPNCHYPYNEKEHLTPNFEILVNKDNIEFLEWKNGSYGSVPPNSVSTCSGTRITYVGRNKYGLGKVDPRNTAFFLPREGKEHWYKHYQVLTYDTEIYSEQISDVKFKIDGAQILKNPPQTIRDSTVTNNQCSPVTETVTLSTTSQVEQSWNINFSITDDVKTSISAQIPLITSAGIELGLQTTFQYTKGTTQTESTTHSVNVECTVPPNHSCNVRMVVYRYEGNIPFTARLTRTYRNGQTKWASISGTFKGVQIGNVQAVVDRCEPIPNAKPCPLK	XM_026342820.1
			LOC113150355	natterin-3-like		XP_026198604.1	MMKIGNTNLEWQPWSGSLPSGAVSIYNDYADRTDYVCKSGSEAGFYNPSMGPYCHFPYGNIEHCTSNFEILVNKGNIELLEWKDGSYGEVPPNSVSTCSDTRTIYVGRNKYGLGKVDPENTAFYLPWEGKEHWYKHYQVLTYDTEICSEQISDVKFKTDGAKIRKSPPQTIRESTVTNNQCRPVKKTVTLSTTSQVSQSWNINFSTAMGIKTSFSAQIPLITSTHIELSASATFQYTKGTTQTESTTHSVNVECTVPPNHSGKVRMVVHKYEGNIPFTARLTRTYRNGQIKWASISGTYKGVQIGDVQGVLDRCKPIPNAKPCPLK	XM_026342819.1
			LOC113150354	natterin-3-like		XP_026198603.1	MMKIGNTNLEWQPWSGSLPSGAVSIYNDYADRTDYVCKSGSEAGFYNPSMGPYCHFPYGNIEHRTSNFEILVNKGNTELLEWKDGSYGEVPPNSVSTCSDTRTIYVGRNKYGLGKVGPKNTAFYLPWEGKEHWYKHYQVLTYDTEICSEQISDVKFKTDGAKIHKSPPQTIRESTITNNLCSPVKKTDALSTTSQVSQSWNINFSTAMGIKTSFSAQIPLITSTHIELSASATFQYTKGTTQTESTTHSVNVECTVPPNHSGKVRMVVHKYEGNIPFTARLTRTYRNGQIKWASISGTYKGVQIGDVQGVLDRCKPIPNAKPCPLK	XM_026342818.2
			LOC113151081	natterin-3-like		N/A
			LOC113151043	natterin-3-like		N/A
			LOC113151040	natterin-3-like		N/A
			LOC113150967	natterin-4-like		N/A
			LOC113150509	natterin-3-like		N/A
			LOC113150508	natterin-3-like		N/A
			LOC113150507	natterin-3-like		N/A
			LOC113150503	natterin-3-like		N/A
			LOC113150502	natterin-4-like		N/A
			LOC113150360	natterin-4-like		N/A
			LOC113150353	natterin-3-like		N/A
Anarrhichthys ocellatus	wolf-eel	9	LOC116400752	natterin-3-like	Eukaryota; Metazoa; Chordata; Craniata; Vertebrata; Euteleostomi; Actinopterygii; Neopterygii; Teleostei; Neoteleostei; Acanthomorphata; Eupercaria; Perciformes; Cottioidei; Zoarcales; Anarhichadidae; Anarrhichthys	XP_031734625.1	MKLSVLLMLALPALSSAGLDSCEKYDSCNKYQEAVLLLNPNLEERVPNISDNEMTDQALPTPVEIKTTLARYSLSNLYQTNLEWKAFDGSLPDGAVSIYNEYVGRIDYVCQYDCIAGFYNPDMDSTPSCHYPFGGKAYLGSQFQILVNKNNFEFLEWKDDSYGSVPQNSVSTCSRDLYVGKNKYGLGKVDVKNPAFYLPWKGYEYWYKTYQVLTFNKDIYSEHISDVKYKTDEVKIITYPPETMDKASITNKDCQAVTQTASLSKTIQEEQRWDTSSSITAGVKTAITAGIPIIASASIEISAETTLQLSEGTTYTKSIAHTVSVTHNVPPNHSCGVSMVGYKYGADIPYTARLSRTYSNGKTTWTSISGTYKVVQMGEVRSVVDPCQHVPDPTACP	XM_031878765.1
			LOC116396188	natterin-3-like		XP_031726488.1	MKTKLDRYSSFNIYETNLEWQIFNRSLPKGAISIHNQYVGRVDYVCQFLCNAGFYSPGIDPYCHYSYKGKEYNSFLWPFQILVNKDNFEIMEWKDGSYGSVPQNSVSTCSKGVYVGMNEYGLGKVDVKDKVFYLPWEGSEYWYNTYQVLTFSKDIYSEHLSDVKYKTDGVKPIDYPPETMRKSSVTNYQCQTVTATATISKTYQVEERWDTSFSITVGVQTSITAGIPVIGSAGIEFSEETTLQFTTGTTYIESTTHTVAVECKVPSNYSCGVNMVGYKYGADIPYTARLTRTYSNGKTTWTSISGTYKGVQMGEVRAVVDPCEPVPDPTPCP	XM_031870628.1
			LOC116396186	natterin-3-like		XP_031726486.1	MKLSVLLLPALLALSSASLQDIVKKSAQHRKASLLNPELEGMVPEPTGNQVVSGPLTPADLEQQQDLPSSFIFGNNVNLEWLTWGGSVPNGAVAIYNGYTERTDYVCKYKCEAGFYNPSLGPYCRYPYGDAEYYAPEFEILANKDNFEFLEWKEDSYGSVPQYSVRTCPGVGIYVGKNKYGLGKVVPQFEAFFLPWEGDEYWYKKYQVLTINRDAYSQHITDVKYAIDDVAIFQYPPETMRISGVTNNECQTVVKTVTISKTTEVETTWSIGRATMLGITGSISAKIPFIGSGGIELSGEKTLQFSRGTTVVESLSHSVSVELTVPPNHSCRVRMEGRKITADIPYTARLSRTYRNGETQWTSISGTYDGVQIGEVRAVVDRCEPVPDALPCP	XM_031870626.1
			LOC116396185	natterin-3-like		XP_031726485.1	MLTCCVVVVVVVVQMRWCVAVVSVVLQLCSPALQSDPLLYVAQLQDGREQPNKPWLNPTLEDVVPSREVIQPPKIREIPETESTSHSSPMFGEHANLKWVTWSGQLPNGAVAIFNGYTERTDYVCKVNCEAGFYSPSKGNFCRYPYADKEYAASKFEMLVNVDHFEFLEWVEDSYGSVPGYAVKTCQDSDIFVGKNKYGLGKVVSQHEAFFLPWEGDEYWYKSYQVLAINRDGYSQHISHVVYGIDQMELFHHPPEALQLAKVTNLECRAVAKTVTLEKTSSVGKTWDIGRETRNGSVSTMKAKVPILGPGTVDFTKEQKVTFSEGTSVVESIGHSVSVELLVPPNHSCAVRMDGRKMTADIPFTGRLSRTNHNGDTHWTYITGIYDGVRVGEINAVVE…	XM_031870625.1
			LOC116396179	natterin-3-like		XP_031726472.1	MSDEAVSAAAAGLADFSQSSGHRSNTEQENVSFMKSDINGTPEITESRLLLPDRPLLTVAKLMQKRQVQSSSFVSADGSNLASSFLSGSGSNLEWVTWNNSLPDHAVSIYVDYFDRIDYVCKYKCEAGFYTPSMGSYCNYANAKKVDAGSPFEILEWKEGSQGSVPQSSVTTCSRGNIYVGKNQHGLGQVVTEEKHFYLSWKNSLFSYSSYQVLTTSEAIISQQVYNVRYITDESKFIQYPPEVMRKTSVSNYECRSVVKTDSLSKTYQVEHRWDNSDSIKAGVEMTLTAKIPFIVSNSIKLGIEVSFQYSWGKTVTEAITSTDSVEVTAPPNSYCVVNMEQHKITVNIPYTASLKRTYANGEIHTTSITGTYDSVQVGEVRAVADRCELLKDAKPCK	XM_031870612.1
			LOC116396120	natterin-3-like		XP_031726392.1	MSDEAVSAAAAGLADFSQSSGHRSNTEQENVSFMKSDINGTPEITESRLLLPDRPLLTVAKLMQKRQVQSSSFVSADGSNLASSFLSGSGSNLEWVTWNNSLPDHAVSIYVDYFDRIDYVCKYKCEAGFYTPSMGSYCNYANAKKVDAGSPFEILEWKEGSQGSVPQSSVTTCSRGNIYVGKNQHGLGQVVTEEKHFYLSWKNSLFSYSSYQVLTTSEAIISQQVYNVRYITDESKFIQYPPEVMRKTSVSNYECRSVVKTDSLSKTYQVEHRWDNSDSIKAGVEMTLTAKIPFIVSNSIKLGIEVSFQYSWGKTVTEAITSTDSVEVTAPPNSYCVVNMEQHKITVNIPYTASLKRTYANGEIHTTSITGTYDSVQVGEVRAVADRCELLKDAKPCK	XM_031870532.1
			LOC116378516	natterin-3-like		XP_031696264.1	MMARPALSDEPVLLLNPSLEERVPDITAEESKDIDISGISTVLAGIENNLDRSLSLSFDQTNLKWQTFDGSLPNGAVSIYNEYVERIDYVSKYGSQAGFYNPDMGPHCRYPYGEKEYLGSPFEILVNKDDFEFLEWKDGSYGSVPPNSVKTVSNNDIYVGKNRYGLGKVDVKNQAFFLPWKGSEYWYKTYQVLTFNKDIYSEDISDVKYKTDGVAIIKHPPETMTKATLVNKDCHAATLTATLSTKIQVEQRWDTSFSLTVGIKTTITAGIPIIASTEIEISASTTFQFTKGTTYTESKEHQVAVECKVPPNHSCSVSLVGYKYEADIPYTARLHRKYSNGDTTWTSISGTYKRVQVMEVQSEVDRCEPLPDAKPCA	XM_031840404.1
			LOC116378017	natterin-3-like		N/A
			LOC116378016	natterin-3-like		N/A
Archocentrus centrarchus	flier cichlid	3	LOC115776052	natterin-3-like	Eukaryota; Metazoa; Chordata; Craniata; Vertebrata; Euteleostomi; Actinopterygii; Neopterygii; Teleostei; Neoteleostei; Acanthomorphata; Ovalentaria; Cichlomorphae; Cichliformes; Cichlidae; New World cichlids; Cichlasomatinae; Heroini; Archocentrus	XP_030579517.1	Isoform X1: MRCCVAVVLAVLQMCGPALQSDPLLHVSRLQDGEEKPSKPWLNPALENVVPSRGALHSPETVEIPEAERTSHSSPMFGEYANLQWVTWSGSLPNGAVAIFNGYTERTDYVCKVNCEAGFYTPSKGNFCQYPYAEKEYASSEFEVLVNVDNFEFLQWVEDSYGSVPEYAIKTCPNSDIYVGKNKYGLGKVVTRHEAFFLPWEGDEYWYKKYQVLAINRDSYSQHISHVEYAIDQMELFHHPPEALKLTKVTNLDCGTVEKTVTLEKTSTVEKKWDIGRETRNGTVSTMTAKVPIFGPGNVELSKEQTVTFSKGTTMVESISHSVSVELLVPPNHSCTVRMDGRKMKADIPFTGRLSRTNHNGDTRWTYITGTYDGVSVGEIDAVVERC…	XM_030723657.1
						XP_030579516.1	Isoform X2: MRCCVAVVLAVLQMCGPALQSDPLLHVSRLQDGEEKPSKPWLNPALENVVPSRGALHSPETVEIPEAERTSHSSPMFGEYANLQWVTWSGSLPNGAVAIFNGYTERTDYVCKVNCEAGFYTPSKGNFCQYPYAEKEYASSEFEVLVNVDNFEFLQWVEDSYGSVPEYAIKTCPNSDIYVGKNKYGLGKVVTRHEAFFLPWEGDEYWYKKYQVLAINRDSYSQHISHVEYAIDQMELFHHPPEALKLTKVTNLDCGTVEKTVTLEKTSTVEKKWDIGRETRNGTVSTMTAKVPIFGPGNVELSKEQTVTFSKGTTMVESISHSVSVELLVPPNHSCTVRMDGRKMKADIPFTGRLSRTNHNGDTRWTYITGTYDGVSVGEIDAVVERC…	XM_030723656.1
			LOC115776086	natterin-3-like		XP_030579570.1	MERSVLLLLGLLALSSASLQGIVRKSIQLTKVSLLKPALEGRVPKPPGNKMVSGPLTPADLERQHDLPSSFIFGDNVNLQWLTWDGSLPNGAVSIYNGYTKRTDYVCKYKCEAGFYNPSLGPYCRYPYGDREYYAPEFEILANKDNFEFLEWKEDSYGSVPQHSVRTCAGVDIYVGKNKYGLGKVVPQFEAFFLPWEGDEYWYKNYQVLAINRDTYTQHISDVKYGIDEVTIFQYPPETMRISGITNNECQTVVKTVTISKSSEVETTWNIGRATMLGVTGSITAKIPFIGSGGIELGAEKTLQFSRGTTVIETLTHSVSVELTVPPNHSCKVRMEGRKIKADIPYTARLSRTYHNGETQWTTITGTYDGVQIGEVRAVVDRCEPVIDAKPCP	XM_030723710.1
			LOC115775888	natterin-3-like		XP_030579258.1	MNLSVLLLLTLPVLSLASLHDSENITEQMKDSSGTPPTAVSRATLTTLTLLSAAELRQKRTVQPSSLVRINGTNLMWVTWNSSLLNDAVSFYNKYDDRLDYICKYKCEAGFYTPNKGHRCHYPSTETNNKGFPFEILVNKDNFEILEWKDGSSGSVPQNSVWTCPGEQIFVGNNYYGLGKVSTHDKAFYLSYEGSEYWYYYYQVLTISENVISQQIYNVRYKTDVSDVLQFFPEVMHRAIISNYECHPVVQTKTLSKTFQVEQRWDFIFSIRFGAKTTIKTGLPFIAEGKIEFSTEIQFQFTTGTTVMKSKTYTGSVVVTVPPNHSCEVSSILHNNKVDIPFTALLRRTYGNGEIHTTSITGTYGTTQVGKIQAVVDRCERLEKAKPCPIPSKSSMMTN…	XM_030723398.1
Astatotilapia calliptera	eastern happy	5	LOC113033714	natterin-3-like	Eukaryota; Metazoa; Chordata; Craniata; Vertebrata; Euteleostomi; Actinopterygii; Neopterygii; Teleostei; Neoteleostei; Acanthomorphata; Ovalentaria; Cichlomorphae; Cichliformes; Cichlidae; African cichlids; Pseudocrenilabrinae; Haplochromini; Astatotilapia	XP_026043554.1	Isoform X1: MISPPVFISHINFPVLLLLILLILSSASSHDIENTTQQKDDSSGIPPTAVNRLMQTNLPLLSVRNFRQKRQVQSSSVVPMNGTNLMWVTWNNSLPNHTVSLYNGYTNRVDYICKYKCDAGFYTPGKGRYCYYPSAIEKRGFPFEILVNKDNFEILEWKAGSYGSVPKNSVWTCSGKKIYVGKNHYGLGKVSTQDKAFYLPFNKREHWYNNYEVLTISENVISQTIYNVRYNKDHSEIFKFPPEVMHEATISNYECHPVVKTETLSKTYEVQQRWDFTFSIKFGTKTTIKAGIPFTVRGTVEVSTEVQLQFTKGTTVTESMTDTASVVLTVPPNHSCKFSTVRHKEKVEMSFTALLRRTYGDGKIHTTSIIGTYDSIQVGKVQAVVDR…	XM_026187769.1
						XP_026043556.1	Isoform X2: MQVLLLLILLILSSASSHDIENTTQQKDDSSGIPPTAVNRLMQTNLPLLSVRNFRQKRQVQSSSVVPMNGTNLMWVTWNNSLPNHTVSLYNGYTNRVDYICKYKCDAGFYTPGKGRYCYYPSAIEKRGFPFEILVNKDNFEILEWKAGSYGSVPKNSVWTCSGKKIYVGKNHYGLGKVSTQDKAFYLPFNKREHWYNNYEVLTISENVISQTIYNVRYNKDHSEIFKFPPEVMHEATISNYECHPVVKTETLSKTYEVQQRWDFTFSIKFGTKTTIKAGIPFTVRGTVEVSTEVQLQFTKGTTVTESMTDTASVVLTVPPNHSCKFSTVRHKEKVEMSFTALLRRTYGDGKIHTTSIIGTYDSIQVGKVQAVVDRCELLVKFKPCPV…	XM_026187771.1
			LOC113034237	natterin-3-like		XP_026044423.1	MMLSLLLLLALSPASPRGTVKKHSEDRNVTSLNPDLDRAPEMTDISVNTSVYQHLLFPAKMKQKRQAFDNKGNVKWQTWTGSLPDGAVSIYNTYVGRIDYVCKHGCHAGLYSRSLGDFCHFPYGDKEYRINSFDILVNEDDFEIVEWKEGSFGSVPEHAVRTCSSDEVYVGKNKYGLGKVHPRHTAFFLPWRGEEYFYWYYEVLTINRDIDSEIISDVRYKTNNAKISKHPPETMRISSSINNGCNPVTKTVTLSKTVRDEKRWDIRASVSVGVTTTFTAGVPAVASGSIQVSGQFTFDYSNGATHAEDHTHTVEVQVSIPPNHFCKVKMLAYKYDVNIPFTALLTRTYRNTAMRRSHISGTYYSIQTGEVHAVVERCEYLTSAQPCPQKT	XM_026188638.1
			LOC113032999	natterin-3-like		XP_026042003.1	MRWCVAVLLAVLQLCSPALQSDPLLYVFQLQDREEKPSKPWLNPTLGNVVPSRGALSPPKVVETSETETTSHSSPMFGEHVNLRWVTWSGSLPNGAVAIFNGYTERTDYVCKVNCEAGFYTPSKGNFCQYPYADKEYASSKFEVLVNVDHFEFLQWVGDSYGSVPEYAIKTCPNSDIYVGKNKYGLGKVVTKHEAFFLPWEGDEYWYKNYQVLAINRDSYSQHISHVEYAIDQMELFHHPPEALKLTKVTNLECRNVEKTVTLEKTSTVEKKWDIGRETRNGSVSTMTAKVPIFGPGNVELSKEQTVTFSKGTTIVESISHAVSVELLVPPNHSCTVRMDGRKMKADIPFTGRLSRTNHNGDTHWTYITGTYDGVSVGEINAVVERCQPVPDAVPCSPD…	XM_026186218.1
			LOC113034238	natterin-3-like		N/A
			LOC113034196	natterin-3-like		N/A
Astyanax mexicanus	Mexican tetra	4	LOC103027322	natterin-3-like	Eukaryota; Metazoa; Chordata; Craniata; Vertebrata; Euteleostomi; Actinopterygii; Neopterygii; Teleostei; Ostariophysi; Characiformes; Characoidei; Characidae; Astyanax	XP_007253908.2	MKLFAVIAILQFGAFCALAAEKPPSNLKKIVVQTTHAEKPPLLNPLIEGKVPELSDNAPVVGPLTPPELQEPVSFSHLFGDNVNLNWTSWDGSLPNGAVGIYNGYTKRTDYICKYNCEAGFYTPSKGPYCNYAWGNKEYHAPEFEVLVNVDNFEFLEWKAGSYGSVPNYAVRTCGGIGIFVGKNKYGLGKVVPQFEAFFLPWEGDEYWYKKYDVLAINKDAYSQHISHVEYGINEVELFHYPPETMRISSVSNNECQAVTKTVTISKVSEVESTWNIGRSTMLGITAGITAKIPLIGTAGVEFTGEKTLQFNRGTTLVESLSHQVSIQLSVPPNHSCSARMEGRKITADIPFKARLSRTYANGETQWTSINGIYDGVQIGEVRAVVDRCEPIADAKPCQ	XM_007253846.3
						XP_022523356.1	MKLFAVIAILQFGAFCALAAEKPPSNLKKIVVQTTHAEKPPLLNPLIEGKVPELSDNAPVVGPLTPPELQEPVSFSHLFGDNVNLNWTSWDGSLPNGAVGIYNGYTKRTDYICKYNCEAGFYTPSKGPYCNYAWGNKEYHAPEFEVLVNVDNFEFLEWKAGSYGSVPNYAVRTCGGIGIFVGKNKYGLGKVVPQFEAFFLPWEGDEYWYKKYDVLAINKDAYSQHISHVEYGINEVELFHYPPETMRISSVSNNECQAVTKTVTISKVSEVESTWNIGRSTMLGITAGITAKIPLIGTAGVEFTGEKTLQFNRGTTLVESLSHQVSIQLSVPPNHSCSARMEGRKITADIPFKARLSRTYANGETQWTSINGIYDGVQIGEVRAVVDRCEPIADAKPCQ	XM_022667635.1
			LOC111191763	natterin-3-like		XP_022523353.1	MGAAFPFMLVVLQLVVPPMLSIPAPNLSVANKIRLNPDLGEMVPPLDAQSPLIPPDTTPDITTEEEQPSPFMFEDNVSLKWVTWNGSLPNGAVNIYNGYTKRTDYICKYNCEAGFYTPSKGPYCYYPYADSEYPASKFEVLVNEDYFEFLEWRSGSYGSVPPNSVRTCSRGDIYVGKNKYGLGKVVPRHEAFFLPWEGKEYWYKKYDVLTINRDTYNQQISHVKYAIDKIVLLNHPPETIQMAKATNYECSSIEKTVLLEKSSTVEKFWNIGRETRNGTHSIMTGKIPIINPDNVDFTKEQTVSFSKGTTLIETVSHSMSVQVLVPPNYSCAVRMDARRMTADIPFTARLSRTYSNGETHWTTVTGTYDGVKIGEINAVVERCQPIPDAEPCAPESD	XM_022667632.1
			LOC111194308	natterin-3-like		XP_022533734.1	MIQTASPPDDSPHITPSTSNNTGEPQLRQSNPRSQRRGQRSGPQRPVYEEFPSLKWVRWSGTLPRWAVKVKNERTKRLDYVCAPVTGCNWAVGYYNTGRDAVCRSSCHGKEQKSSTSDVLVNENSAVNLEWVKVSEDAFPPNPVHISTENAVGRSSHGVGTFYMPFTQFYVPWQGTETVLSEGFEVLVMTGEYSQHIYDVLYDIDKLSMESKDSVIVTSTSVTNNGDVILKKTVNLAKSIQQQNTWQTTDSTSLSITSSITAGVMLFFSATYGFSFEKKFTNMNTNSVTETDAHSLTLEIDIPPKHTCQVKMVGEQYKASIPFTAKQQRIYDNGDERTTMITGVYHGTQVGEIKAVAEKCVPIEGEQLFNYH	XM_022678013.1
			LOC103027025	natterin-3-like		XP_022523255.1	MFEDNVNLKWVTWNGLLPNGAVKIYNSYTERTEYICKSDCEAGFYTPSKGPYCYYPYGDSEYLALKFEVLVNEDYFEFLEWKSGSWGSVPPNSVRTCNKYGLGKVHPKHEAFFLPWEGKEYWYKWYDVLTINRDTYNQQISHVKYAIDKIVLLNHPPETIQMAKATNYECSSIEKTVLLEKSSTVEKFWNIGRETRNGTSSVMTGKIPIINPDNVDFTKEQTVSFSKGTTLIETVSHSMSVQVLVPPNYSCAVRMDARRMTADIPFTARLSRTYSNGETHWTTVTGTYDGVKIGEINAVVERCQPIPDAEPCASESE	XM_022667534.1
Austrofundulus limnaeus		3	LOC106521840	natterin-3-like	Eukaryota; Metazoa; Chordata; Craniata; Vertebrata; Euteleostomi; Actinopterygii; Neopterygii; Teleostei; Neoteleostei; Acanthomorphata; Ovalentaria; Atherinomorphae; Cyprinodontiformes; Rivulidae; Austrofundulus	XP_013870038.1	MKDPNFWLLHDPQMRCCVAVVLVILQLCSPALQSDPLLHISQLQDGQEKPGEPWHNPALENVVPSRELSKPPPIRELPKTEMKSNSDPMFGEHVNLRWVTWNGSLPNGAVAIFNGYTERTDYVCKVNCEAGFYTPSKGSFCQYPYAEKEYASSKFEVLVNVDHFEFLMWVEDSYGSVPQYAIKTCPNSDIFVGKNKYGLGKVVTRHEAFFLPWEGDEYWYKKYQVLAINRDSYSQHISHVEYAIDQMELFHHPPEALKLTKVTNLECRDVEKTVTLEKTTTVEKTWDIGRETRNGSVSTMNAKVPILGPGDVDFTKEQTVTFSKGTTMVESISHTVSVELLVPPNHSCSVRMDGRKMTADIPFTGRLSRTNHNGDTHWTYITGTYDGVNVGEINAVVER…	XM_014014584.1
			LOC106521839	natterin-3-like		XP_013870037.1	MKLFVLLLPALLALSSASLQKIVKQSVQHRKALWLNPVLQDRVPEVSSNKVVSAPLVPADLDQQQDPPSPFLFGDNVNLEWLTWEGSLPNGAVSIYNGYTKRTDYVCKHKCEAGFYNPSLGPYCRYPYGEREYLAPEFEILANKDNFEFLEWKEDSYGSIPQHSVRTCAGVGIYVGKNKYGLGKVVPQFEAFFLPWEGDEYWYKNYQVLSINRDAYSQHITDVKYAIDEVAIFQYPPETMRISGVTNNDCQAITKTVTISKTSEVETTWNIGRTTMLGITGSITAKIPFIGSGGIELGVEKTLQFSRGTTVIESISHSVSVELTVPPNHTCKVHMEGRKIKADIPYTARLSRTYRNGETQWTSISGTYDGVQIGEVRAVVDRCEPVADAKPCP	XM_014014583.1
			LOC106521842	natterin-3-like		N/A
Betta splendens	Siamese fighting fish	4	LOC114870628	natterin-3-like	Eukaryota; Metazoa; Chordata; Craniata; Vertebrata; Euteleostomi; Actinopterygii; Neopterygii; Teleostei; Neoteleostei; Acanthomorphata; Anabantaria; Anabantiformes; Anabantoidei; Osphronemidae; Betta	XP_029031351.1	Isoform X1: MMEMTRTIHWLQMKLLVMLMLALPTLPLESSKKVTESVRPLNPSLGNKIPEIRSNRPGRRAARSLNHGMPYKKQNCSHFVNIDQTNLEWQTWCGSLPNGAVLIYNKYVGRTDYVCKHDCDAGFYRPDEGPFCHYSDKEVGHETSQFEILVNKQNTEILEWKEASRGSVPQHSVLTCPDKKNVYVGMNKYGLGKVVPQEKAFFLPWHKKEYWYNDYQVLTFSKDVVSEDIYDVKYKMDQAKIIKFPQKTIDTLSISNNLCQSVLKTMTLSKTTQESQRWEHSFSVQMGVKISFEAEIPMLASTGVELRTQVSYQFTKETTHTESNNHLVSITYDVPPNHFCTVRMVGRKSEVTVPYTARLRRTYRDGQTREASFSGTYKGVQFGEVHT…	XM_029175518.1
						XP_029031362.1	Isoform X2: MELHTMKLLVMLMLALPTLPLESSKKVTESVRPLNPSLGNKIPEIRSNRPGRRAARSLNHGMPYKKQNCSHFVNIDQTNLEWQTWCGSLPNGAVLIYNKYVGRTDYVCKHDCDAGFYRPDEGPFCHYSDKEVGHETSQFEILVNKQNTEILEWKEASRGSVPQHSVLTCPDKKNVYVGMNKYGLGKVVPQEKAFFLPWHKKEYWYNDYQVLTFSKDVVSEDIYDVKYKMDQAKIIKFPQKTIDTLSISNNLCQSVLKTMTLSKTTQESQRWEHSFSVQMGVKISFEAEIPMLASTGVELRTQVSYQFTKETTHTESNNHLVSITYDVPPNHFCTVRMVGRKSEVTVPYTARLRRTYRDGQTREASFSGTYKGVQFGEVHTILDRCVL…	XM_029175529.1
						XP_029031373.1	Isoform X3: MKLLVMLMLALPTLPLESSKKVTESVRPLNPSLGNKIPEIRSNRPGRRAARSLNHGMPYKKQNCSHFVNIDQTNLEWQTWCGSLPNGAVLIYNKYVGRTDYVCKHDCDAGFYRPDEGPFCHYSDKEVGHETSQFEILVNKQNTEILEWKEASRGSVPQHSVLTCPDKKNVYVGMNKYGLGKVVPQEKAFFLPWHKKEYWYNDYQVLTFSKDVVSEDIYDVKYKMDQAKIIKFPQKTIDTLSISNNLCQSVLKTMTLSKTTQESQRWEHSFSVQMGVKISFEAEIPMLASTGVELRTQVSYQFTKETTHTESNNHLVSITYDVPPNHFCTVRMVGRKSEVTVPYTARLRRTYRDGQTREASFSGTYKGVQFGEVHTILDRCVLKADNK…	XM_029175540.1
						XP_029031382.1	Isoform X3(2): MKLLVMLMLALPTLPLESSKKVTESVRPLNPSLGNKIPEIRSNRPGRRAARSLNHGMPYKKQNCSHFVNIDQTNLEWQTWCGSLPNGAVLIYNKYVGRTDYVCKHDCDAGFYRPDEGPFCHYSDKEVGHETSQFEILVNKQNTEILEWKEASRGSVPQHSVLTCPDKKNVYVGMNKYGLGKVVPQEKAFFLPWHKKEYWYNDYQVLTFSKDVVSEDIYDVKYKMDQAKIIKFPQKTIDTLSISNNLCQSVLKTMTLSKTTQESQRWEHSFSVQMGVKISFEAEIPMLASTGVELRTQVSYQFTKETTHTESNNHLVSITYDVPPNHFCTVRMVGRKSEVTVPYTARLRRTYRDGQTREASFSGTYKGVQFGEVHTILDRCVLKA…	XM_029175549.1
			LOC114862698	natterin-3-like		XP_029019122.1	Isoform X1: MGFLFILISHSLIKMRLCVAVALAVLQLCSPASQLDPRNENDRERPSKPWLNPTLEDVVPPLDVTNPPTFTETAQAESSLHSLPMFAEYVNLRWEAWNGSLPDGAVAIYNGYAGRSDYVCKVNCEAGFYTASKGRFCHYPYADKEYAAAKFDVLVNVDHFEFLQWVDDSYGSVPQFAIRTCPSSNIYVGKNKYGLGKVVTQHEAFFLPWEGKEYWYKSYQVLAVNTDGYSQHISHVQYAIDEMKLFHHPPEALQLAKVTNLECKDVEKTVALEKTSTTAKTWDIGRETRNGSVSTMKAKLPILGPGDVDFTKEQTVTFSEGTSVLESISHAVSVELLVPPNHSCTVRMEGRKMKADIPFTGRLSRTNRNGETHWTYITGTYDGVNVG…	XM_029163289.1
						XP_029019123.1	Isoform X2: MRLCVAVALAVLQLCSPASQLDPRNENDRERPSKPWLNPTLEDVVPPLDVTNPPTFTETAQAESSLHSLPMFAEYVNLRWEAWNGSLPDGAVAIYNGYAGRSDYVCKVNCEAGFYTASKGRFCHYPYADKEYAAAKFDVLVNVDHFEFLQWVDDSYGSVPQFAIRTCPSSNIYVGKNKYGLGKVVTQHEAFFLPWEGKEYWYKSYQVLAVNTDGYSQHISHVQYAIDEMKLFHHPPEALQLAKVTNLECKDVEKTVALEKTSTTAKTWDIGRETRNGSVSTMKAKLPILGPGDVDFTKEQTVTFSEGTSVLESISHAVSVELLVPPNHSCTVRMEGRKMKADIPFTGRLSRTNRNGETHWTYITGTYDGVNVGEINAVVERCQLVPD…	XM_029163290.1
						XP_029019124.1	Isoform X2(2): MRLCVAVALAVLQLCSPASQLDPRNENDRERPSKPWLNPTLEDVVPPLDVTNPPTFTETAQAESSLHSLPMFAEYVNLRWEAWNGSLPDGAVAIYNGYAGRSDYVCKVNCEAGFYTASKGRFCHYPYADKEYAAAKFDVLVNVDHFEFLQWVDDSYGSVPQFAIRTCPSSNIYVGKNKYGLGKVVTQHEAFFLPWEGKEYWYKSYQVLAVNTDGYSQHISHVQYAIDEMKLFHHPPEALQLAKVTNLECKDVEKTVALEKTSTTAKTWDIGRETRNGSVSTMKAKLPILGPGDVDFTKEQTVTFSEGTSVLESISHAVSVELLVPPNHSCTVRMEGRKMKADIPFTGRLSRTNRNGETHWTYITGTYDGVNVGEINAVVERCQL…	XM_029163291.1
						XP_029019125.1	Isoform X2(3): MRLCVAVALAVLQLCSPASQLDPRNENDRERPSKPWLNPTLEDVVPPLDVTNPPTFTETAQAESSLHSLPMFAEYVNLRWEAWNGSLPDGAVAIYNGYAGRSDYVCKVNCEAGFYTASKGRFCHYPYADKEYAAAKFDVLVNVDHFEFLQWVDDSYGSVPQFAIRTCPSSNIYVGKNKYGLGKVVTQHEAFFLPWEGKEYWYKSYQVLAVNTDGYSQHISHVQYAIDEMKLFHHPPEALQLAKVTNLECKDVEKTVALEKTSTTAKTWDIGRETRNGSVSTMKAKLPILGPGDVDFTKEQTVTFSEGTSVLESISHAVSVELLVPPNHSCTVRMEGRKMKADIPFTGRLSRTNRNGETHWTYITGTYDGVNVGEINAVVERCQL…	XM_029163292.1
			LOC114862699	natterin-3-like		XP_029019127.1	MDRSQSLVYDVSIKQLYKLRGSSSRTQWDSTAVKMKRFVSVLLVLLVLLDLSSATLQGIIKKSSQLRKVYQLNSAQKDRVPEPTSNRPVPGPLSPSELEQQAAPSSFLFGDNVNLQWLPWSGSLPNGAVSIYNGYTKRTDYVCKFRCEAGFYNPSLGPYCRYPYSEREYYAPEFEILANKDNFEFLEWKEGSWGSVPQHAVQTCSGLGIYVGKNKYGLGKVVPQHEAFFLPWEGDEYWYKSYEVLAINREVYSQHITDVKYAIDEVEIFQYPPETMRISGVTNNDCQPVVKTVTISKTTEVETTWSIGRGTMLGVTGSITAKIPLIGSGGIELTGEKTLQFSRGTTVVESLSHSVSIELTIPPNHSCRVRMEGRKVKADLPYTARLSRTYRNGETQWTS…	XM_029163294.1
			LOC114862486	natterin-3-like		XP_029018660.1	MMLIHSSSAAGARLGFKMKLLVLLLLALPALPLDSSKNETKLIRRMKPSLGNIVPSGPVQLNKRGGSHSLNMDQTNLKWETWKGSLPNGAVSIYNKYVGHTDYVCKHGCNAGFYRPQKGPYCHYSHKKVGHQTSQFEILVNKQNIEFLEWEDASHGSVPQHSVITCAGRNAVYVGKNKYGLGKVVPLGKAFYLPWKKTEYWYYHYQVLTFSNDVVSEDISDVKYKMNQAKIYTFPPKTIDTSSISNNQCQLVSKTVTLTTTTQVSQKWDHSFSLQMGVKKTFTAGIPTIASGQIELSMQVSYQFTTGTTHTESNSHSVSIKYDVPPNNLCTVKMVGRKSEVTVPYTARLRRTYRNGETREASFTGTYKGVQFGQVEALAGRCVPNTGAKPCPGAG	XM_029162827.1
Boleophthalmus pectinirostris	great blue-spotted mudskipper	1	LOC110172491	natterin-3-like	Eukaryota; Metazoa; Chordata; Craniata; Vertebrata; Euteleostomi; Actinopterygii; Neopterygii; Teleostei; Neoteleostei; Acanthomorphata; Gobiaria; Gobiiformes; Gobioidei; Gobiidae; Oxudercinae; Boleophthalmus	XP_020794036.1	MLWGSLLPLLAALLHCGRVQSGTLLFVSKDGRHDNRPWLNPSLSELVPSRSSDSPRPLDLTDSAPFTSPDSAFFPEEPMFPEHVNLKWVRFNGSLPDGAVGIFNGYAERTDYVCKVNCESGFYTAGAGAVCRYPYADKEYASSRFDVLVNVDHFEFLVWAEDSYGAVPPYSVRTCPNAAIFVGKNKYGLGKVATQHEAFFLPWEGEEYWYKNYQVLTMNRGAYTQHVSHVHYDIDHMRLFHHPPEALQLATVTNLECSGVHKTVALEKSTTLEKHWDIGRETRNGTISTMKAKVPVLGPGNVDFTTEQTVTFSEGTSMSETISHKVQVQILVPSLHSCSVRMEGRRMTADIPFQARLSRTDQDGETRWTSIAGTYDGVNVGEINAVVESCCVFMESCGV…	XM_020938377.1
Carassius auratus	goldfish	3	LOC113118046	natterin-4-like	Eukaryota; Metazoa; Chordata; Craniata; Vertebrata; Euteleostomi; Actinopterygii; Neopterygii; Teleostei; Ostariophysi; Cypriniformes; Cyprinidae; Cyprininae; Carassius	XP_026142691.1	Isoform X1: MNDINPKHQNIQLLKKFRTRGNDPQLCNHPQMKLLVCAIIALLQLEALCVPASDKSSLPETENGAVFLSGPETPPDPVRGSQVSHSRVRRAVARNLKWVKWNDYLPSGAIGIYNDYAGRNEYVCRYECSSGFYSKTKGPYCYYPNGLLEFRTSSFDILVKENSSGDVKWEEGSYGSIPWDAVRVCSEKHVYVGKNKYGLGKVDRKNNAFYLPWEGEEYWYWYYQVLSYKHD	XM_026286906.1
						XP_026142692.1	Isoform X2: MKLLVCAIIALLQLEALCVPASDKSSLPETENGAVFLSGPETPPDPVRGSQVSHSRVRRAVARNLKWVKWNDYLPSGAIGIYNDYAGRNEYVCRYECSSGFYSKTKGPYCYYPNGLLEFRTSSFDILVKENSSGDVKWEEGSYGSIPWDAVRVCSEKHVYVGKNKYGLGKVDRKNNAFYLPWEGEEYWYWYYQVLSYKHD	XM_026286907.1
			LOC113067465	natterin-3-like		XP_026095673.1	MKLLVCAIIALLQLEALCVPASDKSSLQETEDGAVPLLGPQTPPDLLMGSQVSHSRVRRAVEQDIKWVTWNYNLPSGAIAIYNDYAGRTDYVCRSGCNSGFYSRTKGPYCHYPYGDKEYRVSSFDVLVLENSSGGIKWEYGSYGSVPVHAVRVCSEKEIYVGKNKYGLGKVDRKNTAFFLPWNGSEYWYKQYQVLAYSYT	XM_026239888.1
			LOC113037668	natterin-3-like		XP_026050760.1	MMDLGVVMVFAVLQISLQTAGTDSSQAIPAEDSSMTERAESSRVHHLLPRNPPDKQQSATEFQSFLEWTEMNLPKDVPKDAVTVFDKKSKQTFHVAKFEDCIPCFYDSAEKACWEIKSHGEFKLGSAVRNAKISFLVNKDNFELLQWKKSSYGEIPPLAVESCNGYFIARDDLGLGYMTENSLMVLGTTENEVLTLNHDIKGHHLTITEYNITAQVTSENTEVLKHFTAYNRNCEPAKHQVKLDQGIDKTVSFLKTHTHTVGGTGDTTFKGKVPFLTSIGGKLGLKYDFSRLSSKTTSTVEKSLHSVSMEVQVPANHMCSIDIKSNTFTAEVPYTGQLTRIYNNNEIRRTLINDVYSHHEVAEIQALVNPCTLFSDGKKC	XM_026194975.1
Chanos chanos	milkfish	2	LOC115827962	natterin-3-like	Eukaryota; Metazoa; Chordata; Craniata; Vertebrata; Euteleostomi; Actinopterygii; Neopterygii; Teleostei; Ostariophysi; Gonorynchiformes; Chanidae; Chanos	XP_030647716.1	MDVSQMKLCLLTVFTLLLLEALCTLGSDQPPNILREIVGRHSDRQKTSLLNPALGGRVPPLVSQHIISSPETPPDLIDSYVSDYSHVFGDNVNLNWLRWNGSIPNGAVSIYNGYTERMDYICKYNCEAGFYTPSKGPYCLYPYGDREYAAPQFDILVNVDNFEFLEWKEDSYGSVPKHSVRTCAGVGIFVGKNKYGLGKVVPQFEAFFLPWEGDEYWYKSYQVLTINRDAYSQHISHVEYGIDEIELFHYPPETMRISSVANYDCQTVTKTVTISKTTEVESTWNIGRSTMLGVTAGITAKIPLIGTAGVDFSAEKTLQFNRGTTLVEVLSHSVSVELRVPPNHSCSVRMEGRKITADIPFKAKLSRTYANGETQWTSINGVYDGVQIGEVRAVVDRCE…	XM_030791856.1
			LOC115827961	natterin-3-like		XP_030647715.1	MRASLTLLWSVLQLCVSAVLSNSVLAVSHTKGKNHAPDKPKLNLGLEEIVPPLDAWTPVVWPEAPPELVEVQADSSPFMFEEHASLKWVSWNGSLPSGAVGIYNGYTERMDYVCKFNCEAGFYTPSRGNYCQYPYGDAEYSAPKFEILVNQDHFEFLEWKEDSYGSVPPNSVKTCPRAGIYVGKNKYGLGKVVPEHEAFFLPWEGDEYWYKKYHVLTINTDVYHQHISHVQYNIDQIELFHYPPETIQMAKASNFECHSIEKTVLLEKSSTVEKTWNIGRETQNGSTSTMEAKIPILNPDKVDFSEKEQTVSFSEGTTMVESMTHSMSVQILVPPNHSCRVRMDARRMTADIPFTARLSRTYNNGDTHWTTVTGTYDGVKIGEIDAVVERCQPIPDAPP…	XM_030791855.1
Clupea harengus	Atlantic herring	7	LOC116220761	natterin-3-like	Eukaryota; Metazoa; Chordata; Craniata; Vertebrata; Euteleostomi; Actinopterygii; Neopterygii; Teleostei; Clupei; Clupeiformes; Clupeoidei; Clupeidae; Clupea	XP_031424776.1	Isoform X1: MLGMSIKSGASKRETHQTVFLLVCLHSLVQQFPPKRLCLIARCLRYRETDDCVEKMRSYLCVALTVLVLAADHTLASDTPPDKAETPPMMTLLKVSKEKIIENRTTNLPDEPAPSAQNKTTAIFVVFNEAKTFDIVPPFTFDDNPNLEWQRFNGSLPSGTVGIWNSYTDRHDYVCRTLDGCETGFYHSGYGDYCFFARYPKLGRTNGFFILVNKDEFVNLEWKSGSYGSVPENSVRTCIKSEKDYVGKNKYGLGLVSAGDSFYLPWLDLISGDTLNGYTTWYRRSYQVLTINTDEYEQVIQDVEYDIDQSSIIKTPPFAVDEHTVNNKECNYATLTVTLSATLTQTNTWEFTSSMTLATSTTVTVGIPEIVSASVTIGVEQTFQTTH…	XM_031568916.1
						XP_031424775.1	Isoform X1(2): MLGMSIKSGASKRETHQTVFLLVCLHSLVQQFPPKRLCLIARCLRYRETDDCVEKMRSYLCVALTVLVLAADHTLASDTPPDKAETPPMMTLLKVSKEKIIENRTTNLPDEPAPSAQNKTTAIFVVFNEAKTFDIVPPFTFDDNPNLEWQRFNGSLPSGTVGIWNSYTDRHDYVCRTLDGCETGFYHSGYGDYCFFARYPKLGRTNGFFILVNKDEFVNLEWKSGSYGSVPENSVRTCIKSEKDYVGKNKYGLGLVSAGDSFYLPWLDLISGDTLNGYTTWYRRSYQVLTINTDEYEQVIQDVEYDIDQSSIIKTPPFAVDEHTVNNKECNYATLTVTLSATLTQTNTWEFTSSMTLATSTTVTVGIPEIVSASVTIGVEQTFQ…	XM_031568915.1
						XP_031424777.1	Isoform X2: MRSYLCVALTVLVLAADHTLASDTPPDKAETPPMMTLLKVSKEKIIENRTTNLPDEPAPSAQNKTTAIFVVFNEAKTFDIVPPFTFDDNPNLEWQRFNGSLPSGTVGIWNSYTDRHDYVCRTLDGCETGFYHSGYGDYCFFARYPKLGRTNGFFILVNKDEFVNLEWKSGSYGSVPENSVRTCIKSEKDYVGKNKYGLGLVSAGDSFYLPWLDLISGDTLNGYTTWYRRSYQVLTINTDEYEQVIQDVEYDIDQSSIIKTPPFAVDEHTVNNKECNYATLTVTLSATLTQTNTWEFTSSMTLATSTTVTVGIPEIVSASVTIGVEQTFQTTHEISISESQTTSLQVQITVPPNKKCTFKLQGRRFTLHIPFKALIGRTYSSGDTKWT…	XM_031568917.1
						XP_031424778.1	Isoform X2(2): MRSYLCVALTVLVLAADHTLASDTPPDKAETPPMMTLLKVSKEKIIENRTTNLPDEPAPSAQNKTTAIFVVFNEAKTFDIVPPFTFDDNPNLEWQRFNGSLPSGTVGIWNSYTDRHDYVCRTLDGCETGFYHSGYGDYCFFARYPKLGRTNGFFILVNKDEFVNLEWKSGSYGSVPENSVRTCIKSEKDYVGKNKYGLGLVSAGDSFYLPWLDLISGDTLNGYTTWYRRSYQVLTINTDEYEQVIQDVEYDIDQSSIIKTPPFAVDEHTVNNKECNYATLTVTLSATLTQTNTWEFTSSMTLATSTTVTVGIPEIVSASVTIGVEQTFQTTHEISISESQTTSLQVQITVPPNKKCTFKLQGRRFTLHIPFKALIGRTYSSGDT…	XM_031568918.1
			LOC105901666	natterin-3-like		XP_012684608.2	Isoform X1: MRIVAEKRATDYSRFRNQKTKGRRCSMDDLTMNKTEMIIVTLLLMIWGSHATEPGTLLTNMSPDTGGPEGKDQLRFYESLSVPDWRGAGSPPKHLRPILPHNTSDSDELKFMNEMEYPQDTSYLKWVPIKDKQIPDGSVGIFNTYTSRRDFVCRAKDYCTFGFLNEGRGLLCFFPFRGYELHTDNFDVLVNIDDFELLEWKSGSTVPDPDIKFCQDNFVGKNEYGLGDVFKGYFYLPWEGKEIWYSSWDVLTISHDVFDVHYSDVTYDINLVNRTQHPPYTIKTSRVENHDDREVTETVHMEVTTVKANSWQSSFSSSLSQSTSISAGLPDIASAVISIGAVVTLTLTDGHLESESITQGQDVKVQVPPGYYCVVRMEGWKVEATIP…	XM_012829154.2
						XP_031432742.1	Isoform X2: MKSPRFPLMNKTEMIIVTLLLMIWGSHATEPGTLLTNMSPDTGGPEGKDQLRFYESLSVPDWRGAGSPPKHLRPILPHNTSDSDELKFMNEMEYPQDTSYLKWVPIKDKQIPDGSVGIFNTYTSRRDFVCRAKDYCTFGFLNEGRGLLCFFPFRGYELHTDNFDVLVNIDDFELLEWKSGSTVPDPDIKFCQDNFVGKNEYGLGDVFKGYFYLPWEGKEIWYSSWDVLTISHDVFDVHYSDVTYDINLVNRTQHPPYTIKTSRVENHDDREVTETVHMEVTTVKANSWQSSFSSSLSQSTSISAGLPDIASAVISIGAVVTLTLTDGHLESESITQGQDVKVQVPPGYYCVVRMEGWKVEATIPYSGRVTKTYKNGKKLTTTVSGTY…	XM_031576882.1
			LOC116217906	natterin-3-like		XP_031424779.1	MPIKSQDILSMLHCGESFRELTKGLLHKKRKMRSYLCVALSVLVLAADHILASDTPSDTAGTHPLTYSLKVSKEIITERHSTNISGEPGPSARNNTIAVFVAFNDAKTSYIPPFTYDNSNLEWQRFSGSLPNEAVGIWNGYTKRYDYVCRTVDSCETGFYHSGYGDNCFYAHYPDLRYTAGFYILVNKDGFENLQWKSESYGSVPANSVKPCTSAKGYVGKNWYGLGLVHAGDSFYLPWLSSHKNGRFYGYTTWYRQSYQVLTINTDEFSQVIQDVKYDIDNSNYIDAPPFAVDEHTVVNKRCESAMFSATLSATQTETHTWQFDYSMKLGISTTFTVGLPTIVGTSITIGLELSFQLTKGFHISQSQTTSLHVQTNVPPNVKCPLKMQGRKYTLNIPF…	XM_031568919.1
			LOC105906341	natterin-4-like		XP_012689920.2	MRCFVLLLCVGLLLDFSAGLPEISDLWQTILTKAKHELASLKRSLERLFSPVPTRPTYGDNVHLGWVRWPGSLPRWAVSVFNRLGNRTDYICSPAHRTEYVVGYYNPTLGPHCFTPSDKLDWSIGKEFDLLVNDHNLELLEWVSVEYFGYGEAPSNAVIVSHSSKADGYIFRGEEGVVSYLLFPPRKTTRRVRLRREEYRGDILTVNPGKYRERLSDVEYDMQQMQILSVETLRISKTIVANDDYSPPDRQVALTGQTELHGTWETISSKRLVISTSLTAQIPAIPSGITPTNSTPRGILGNSVSEVVNHTLSGTVFVPPQLSCEVWMTGTLHSVTIPFNASLQKTYECGAVHTATVPGIYSGTEVVGIELVIDSCQPM	XM_012834466.2
			LOC105906166	natterin-3-like		XP_031424780.1	MPIKSQDILSMLHCGESFRELTKGLLHKKRKMRSYLCVALSVLVLAADHILASDTPSDTAGTHPLTYSLKVSKEIITERHSTNISGEPGPSARNNTIAVFVAFNDAKTSYIPPFTYDNSNLEWQRFSGSLPNEAVGIWNGYTKRYDYVCRTVDSCETGFYHSGYGDNCFYAHYPDLRYTAGFYILVNKDGFENLQWKSESYGSVPANSVKPCTSAKGYVGKNWYGLGLVHAGDSFYLPWLSSHKNGRFYGYTTWYRQSYQVLTINTDEFSQVIQDVKYDIDNSNYIDAPPFAVDEHTVVNKRCESAMFSAHSLQPKLKHTPGNSITL	XM_031568920.1
			LOC105901667	natterin-3-like		XP_031431589.1	MLWLQSEFALKDSKMELADFMILCLLLHGPHHAKSQENPTISKEPDRGPLDPNLKEVKPLNASVDLVADTVDLETPGETTNLRWIPADRRGNKQTIPLNAFSIYNSYTSREEYVCRPRDTCALGFMTEARGFYCYYSLRGHQLLTNNFQFLQNRKNYELLEWRPGQNGSVPKYSIKNCEHNFVGRNKYGLGNVHSVMKVFYLPWEGKEYWYQEYEVLTVNRDPYHLHVSQISYDTKKVNVSTYPSEELMESICMTNNNSKEIVKEVYMQTTHEKENFWEPSLSMPHMLSTNFSAKIPEIVLGRGNGSRGSGAKVWSGYKFRENVTLTLHHTTVIQPGLCCKVKMLGKKTEVTMPFWAQVTKIYLNGTTHKAAVAGNYRSKEMGGIGGESGACVPVETKN…	XM_031575729.1
			LOC116222550	natterin-4-like		N/A
Cottoperca gobio		5	LOC115013931	natterin-3-like	Eukaryota; Metazoa; Chordata; Craniata; Vertebrata; Euteleostomi; Actinopterygii; Neopterygii; Teleostei; Neoteleostei; Acanthomorphata; Eupercaria; Perciformes; Notothenioidei; Bovichtidae; Cottoperca	XP_029296358.1	MRWPVAVFLAVLQFCSPALQTDPRLYISQVHEGQEQPKAWLNPTLEDVVPSREVIQSPEIRETPETETTSHSFPMFGEHTNLKWVTWSGSLPNGAVAIFNGYTERNDYVCKVNCEAGFYSPSKGNLCQYPYADKEYASSKFEMLVNVDHFEFLEWVEESYGSVPGYAIKTCPDSDIYVGKNKYGLGKVVPQHEAFFLPWEGDEYWYKSYQVLAINRDRYSQHISHVEYGIDQMELFHHPPEALQLAKVTNLECRNVQKTVRLEKTSSIAKFWDIGRETRNGSISTMKAKVPILGPGTVDLSKEQTVTFSEGTSIVEAISHSVSVELLVPPNHSCTVRMDGRKMTADIPFTGRLSRTNHNGDTHWTYITGIYDGVSVGEINAVVERCQPVIDAVPCTPSQD	XM_029440498.1
			LOC115013914	natterin-3-like		XP_029296339.1	MPRRMRAMKLSVLLLLALPALSSAGFFSCEKNDEPVLLLDPDLEDRVPNITAKGTTYQAGPTTRAIEDKLVRSSLFKFDQTNLQWQTFDSSLSNRVISIDNGYVDRTDYVCKFQCQAGFYNPKMGPHCNYPAGGKEYLGYPFEILVNKDNFEFLEWKDGSYGSVPPNSVKTCENFKLYVGKNKYGLGKVDVKNEAFFLPWKGTEYWYKQYQVLTFDTEIKSEHMSDVKYNTDKVKIIVYSPETIRNSTIINLDCQPVTQSATLTKTTEMQETWETSFSMTLGIKTSITAEIPSFASASIEFSVTKTFQFTERTTYIESITHSISVQHIVPPNHSCNVRMVAYKYAGKIPFTARLSRTYSNGDTRWTSISGTYDSVQIGKVMSVVDRCEPVPNPKACP	XM_029440479.1
			LOC115013894	natterin-3-like		XP_029296316.1	MKLSVLLMLALLALSSASLQDIVKKSSQHRKVFLLNPELEGQVPEPTGNKVLGPLTPDDLKQQMDLPSSFVFGNNVNLEWLTWDGSLPNGAVAIYIGYTERTDYVCKYKCEAGFYNPSLGPYCRYPYGDSEYYAPEFEILINKDNFEFLEWKEGSYGSVPQYSVRTCPGVGIYVGKNKYGLGKVVPQFEAFFLPWEGDEYWYKSYQVMTINRDAYTQHITDVKYNIDEVAIFQYPPETMRISGVTNNECQTVGKTVTISKTTEVETTWNIGRATMLGITGSITAKIPFIGSGGIELSGEKTLQFSRGTTLVESLSHSVSVELTVPPNHSCRVRMEGRKIKADIPYTARLSRTYRNGDTQWTSISGIYDGVQIGEVRAVVDRCEPVLDAKPCP	XM_029440456.1
			LOC115013596	natterin-3-like		XP_029295877.1	MKLSVLILLVLLALCSASLQDSSHHKNVSTLDLAPEDRTHDITSDRTTLTPRFLLSSLMLRKKRQAQPSTLFGDSANLKWVKWDGSLPNGSVSIYNQYAKRFDYVCMAQCEAGFYNSAMGSTCHYPLHNKELRSLNFEILVNKNEFEVLEWKHGSYGSVPQHPVRTCSSTDIYVAKNKYGLGKVHARHKAFFLPWKGSEYFYKYYQVLTISQDVYSEHIYDVKYNINGAVLLKYPPETMHITVLTNNECKSVLKICTLSKTSRSENRWDTDFSLKFGVKRSFSGGVPNIASGGIEVSGEVSFTFKYGQTWTEESSHSIAVEVSVSPQHICKVRMLGYKYKADIPFTARLRRTYRDGKTTWTSTSGTYNSVQIGEVHTVVERCQPLSDVIPCPIAIN	XM_029440017.1
			LOC115013910	natterin-4-like		N/A
Cyclopterus lumpus	lumpfish	8	LOC117736445	natterin-3-like	Eukaryota; Metazoa; Chordata; Craniata; Vertebrata; Euteleostomi; Actinopterygii; Neopterygii; Teleostei; Neoteleostei; Acanthomorphata; Eupercaria; Perciformes; Cottioidei; Cottales; Cyclopteridae; Cyclopterus	XP_034397685.1	MKLSVLFLLVLPAVSAATLQGSSQHKNVSILELAPRDRTPYITSNTTMVTHRFRLSSCVSRRTRQDKASTLFDGSQNLKWVTWNGSLPDGAISLQNNYAKRIDYICKYKCDAGFYNPSKGSYCNFPYGDKEYGASQFEILVNRDHFELLEWKDGSHGSVPRHAVKTCSHENIYVGKNKYGLGKVHTKHKAFFLPWKGSEYYYKSYMVLTFGKDVISEEISDIKYDTSTRVFKYHRPDSMFTTKVINNQCRPVVKTPTLTGRSQRVSRWDISGSFRLGIKTTFKGGIPEIISGGIEVSGDLSFTFSGGQTTIEEVSHSIPLQVIVPPNHSCNVRMEMQKYKADICFTARLSRRYRNGKTSSTYILGTYHGVDNRDATALAERCQPVPDAKACPVRSS	XM_034541794.1
						XP_034397684.1	MKLSVLFLLVLPAVSAATLQGSSQHKNVSILELAPRDRTPYITSNTTMVTHRFRLSSCVSRRTRQDKASTLFDGSQNLKWVTWNGSLPDGAISLQNNYAKRIDYICKYKCDAGFYNPSKGSYCNFPYGDKEYGASQFEILVNRDHFELLEWKDGSHGSVPRHAVKTCSHENIYVGKNKYGLGKVHTKHKAFFLPWKGSEYYYKSYMVLTFGKDVISEEISDIKYDTSTRVFKYHRPDSMFTTKVINNQCRPVVKTPTLTGRSQRVSRWDISGSFRLGIKTTFKGGIPEIISGGIEVSGDLSFTFSGGQTTIEEVSHSIPLQVIVPPNHSCNVRMEMQKYKADICFTARLSRRYRNGKTSSTYILGTYHGVDNRDATALAERCQPVPDAKACPVRSS	XM_034541793.1
			LOC117736998	natterin-3-like		XP_034398593.1	MQLSVMLMLALPALCSAGTNSCEKDDEPVLLLDPSLEDRVPNITDNGTPTQALPTHLSVGQSLDCDSSFNIGQTNLEWQTFNGFLPHGSISIYNGYVGRNDYVCQFLSRAGFYNPDMDATPYCHYSSGGKEYLGSPFQILVNKDDFEFMEWKEATYGSVPQNSVNTVANNVVYVGKNKYGLGKVDTKNKAFFLPWKGSEYWYNYYQVLTFSKDVYSEHISEVKYETDGVKPIAIPPETMRKSAITNKGCQTVTGTAALSKTYQVEQRWDTSFSITAGVQTSITAEIPIIGSATIGFSIETTLQFTMGTTYIESTTHTVSVQHIIPPNESCVVSMVGFEYRAEIPYTARLSRTYSNGKTSWTSITGTYKGVQMGEVMGVVDRCEFVPDPMPCA	XM_034542702.1
			LOC117736987	natterin-3-like		XP_034398576.1	MPTDGPPVPVAKLRLKRQVQSSFMSGSELEWVTWNNSLPNDAVSIYNDKFDRNDYVCKYKCEAGFYTPSMGSYCQYLNESSGSPFEILVNKNNFEILEWKEGSSGSVPQNSVRTCSKGNIYVGKNKYGLGKVATKEKHFYLPWKGSVYSYSSYQVLTTNNDIINQQVYDVRYITDESQIFPYPPETVRKTSVSNYECRLLVKTDSLSKTYRVRHKWDISVSLKVGIEMTFTVGVPFIVSESFKFSSEMTFKYSMGNMVTEAMTSTASVKITAPPNSSCMVKMVEYKYKLDIPFTASLRRTYANGEIRTRSVTGTYESIQVAEVRAVADRCERLEDSKPCLEI	XM_034542685.1
			LOC117736986	natterin-3-like		XP_034398574.1	MDMMKPSVLLLLLLLARSSAGPLDIGTDPEPANVSSRNSDVKGDPEAAADRSMPTDGPPVPVAKLRLKRQVQSSFMSGSELEWVTWNNSLPNDAVSIYNDKFDRNDYVCKYRCEAGFYTPSMGSYCQYPNAKKKLSSGSPFEILVNKNNFEILEWKEGSSGSVPQNSVRTCSKGNIYVGKNKYGLGKVATKEKHFYLPWKGSVYSYSSYQVLTTNDDIINQQVYDVRYITDESQIFLYPPETMRKTSVSNYECRLLVKTDSLSKTYQVEHKWDISVSLKVGIEMTFTVSLPFIVSESFRFSSEMTFQYSMGKMVTEAMTSTASVQITAPPNSSCMVKMVEYKYKLDIPFTASLRRTYANGEVRITSVTGKYDSVQVGEVRAVADRCERLEDSKPCLEI	XM_034542683.1
			LOC117735835	natterin-3-like		XP_034396614.1	MSWRVAVVVLLLLDGVQLQDEPRLNPTLEDVVPSREVIRPPDIREVPETETTSRSPPMFGEHANLKWATWSGRLPNGAVAVFNGYAERTDYVCKVNCEAGFYSPGKGDFCRYPYADKEYASSKFEMLVNVDHFEFLEWVEGSYGSVPSYAVKTCPETDIFVGKNKYGLGKVVTRHEAFFLPWEGDEYWYKSYQVLAVNRDGYSQHISHVEYGIDQMELFHHPPEALQLAKVTNLECRDVQKTVRLEKTSSVEKTWDIGRETRNGSVSTMKAKVPILGPGDVDFTKEQTVTFSEGTSVVESVGHSVAVELLVPPNHWCAVRMDGRKMTADIPFTGRLSRTNRDGDTRWTYITGVYDGVSVGEINAVVERCRPVADAVPCPPTQD	XM_034540723.1
			LOC117735834	natterin-3-like		XP_034396612.1	MVSINIHINKLVPTLYGRDAPTNDALLLILRRFNILIMKLSVLLLPALLALASAGLQDIVKKSSQHRKVSLLNPELEGRVPEPTGDKGVSGPLTPADLEHQQDLPSSFVFGENVNLEWLTWAGSVPSGAVAIYNGYTERTDYVCKYKCEAGFYNPSLGPYCRYPYGDGEYYAPEFEILANKDNFEFLEWKEGSYGSVPQYSVRTCPGVGIYVGKNKYGLGKVVPQFEAFFLPWEGDEYWYKKYQVLTINRDAYSQHITDVKYAIDDVAIFQYPPETMRISGLTNNECQTVVKTVTISKTSEVETTWSIGRATMLGIAGSISAKIPFIGSGGIELSGEKTLQFSRGTTVVESVSHSVSVELTVPPNHSCRVRMEGRKIKADIPYTARLSRTYRNGETQWT…	XM_034540721.1
			LOC117735833	natterin-3-like		XP_034396611.1	RDASLNINQTNLEWQIFSRSVPHGAISIYNKYVGRIDYVCQFWCNAGFYSPNLGPYCHYSYGGKEYNSFVWPFEILVNKDNFEFMEWKDGSYGSVPPNSVKTCSKEVYVGMNEYGLGKVDVNDKVFYLPWEGSEYWYRYYQVLTLNKEIYSEHLSEVKYKTDGVKPIEYPPETMRKSAITNYQCQTVTGTATLSKTYQVEQRWDTSFSITAGVQTSITARIPIIGSIGIGFSEETTLQFTKGTTYIESTTHTVSVECKVPPNQSCGVSMVGYQYGAEIPYTARLSRTYSNGETTWTSITGTYKGVQMGEILAVMDRCEPVPDPTPCP	XM_034540720.1
			LOC117735832	natterin-3-like		XP_034396610.1	RDASLNINQTNLEWQIFSRSVPHGAISIYNKYVGRIDYVCQFWCNAGFYSPNLGPYCHYSYGGKEYNSFVWPFEILVNKDNFEFMEWKDGSYGSVPPNSVKTCSKEVYVGMNEYGLGKVDVNDKVFYLPWEGSEYWYRYYQVLTLNKEIYSEHLSEVKYKTDGVKPIEYPPETMRKSAITNYQCQTVTGTATLSKTYQVEQRWDTSFSITAGVQTSITARIPIIGSIGIGFSEETTLQFTKGTTYIESTTHTVSVECKVPPNQSCGVSMVGYQYGAEIPYTARLSRTYSNGETTWTSITGTYKGVQMGEILAVMDRCEPVPDPTPCP	XM_034540719.1
Cynoglossus semilaevis	tongue sole	3	LOC107988277	natterin-3-like	Eukaryota; Metazoa; Chordata; Craniata; Vertebrata; Euteleostomi; Actinopterygii; Neopterygii; Teleostei; Neoteleostei; Acanthomorphata; Carangaria; Pleuronectiformes; Pleuronectoidei; Cynoglossidae; Cynoglossinae; Cynoglossus	XP_016886653.2	MKAKVPIISPATVDLTKEQTVTFSEGTTTVESISHSVSVELQVPPNHSCAVRMDGRKMTADIPFIGRLSRTNHRGETHWTYITGTYNDLSVGEVNAVVERCQP	XM_017031164.2
			LOC103398022	natterin-3-like		XP_008334723.1	MRASVAVVLTVLQLCGPAVLSNPLLFVSEVQGGQEEPSKLWLNSTLEEVVPSLEHVGPPTIRDPPEAGERSDSFPMFGEHVNLKWVTWNGSLPNGAVAIFNGYTERTDYVCKVNCEAGFYTASKGARCQYPYADKEYASSKFEVLVNVDHFEFLEWVEDSYGSAPQYSVKTCLDRDIYVGKNKYGLGKVVTQHEAFFLPWEGDEYWYKSYQVLAINRDSYSQHISHVEYGIDQMELFQQPPEALKITKVTNLECRDVAKTVTLKKTSTVEKFWDIGRETRNGSISTMKAKVPIISPATVDLTKEQTVTFSEGTTTVESISHSVAVELQVPPNHSCAVRMDGRKMTADIPFTGRLSRTNHRGETHWTYITGTYNDLSVGEVNAVVERCQPVPDAVPCK	XM_008336501.3
			LOC103398021	natterin-3-like		XP_008334722.1	MKLFLLLLLPAVLALSSASLQDIVKKSSQRRKVSLLNPALEDLEPQPNVDNVVSPLAPADLEQQQEVPSSMFGDNVNLEWLTWEGALPNGAVSIYNGYTERTDYVCKYKCETGFYNPSLGPYCRYPYGDREYYAPEFEILANKDNFEFLEWKEGSYGSVPKHSVQXIYVGKNKYGLGKVVPQFEAFFLPWEGDEYWYKKYQVLTINRDAYTQHISDVKYNIDEVAIFQFPPETMQISGVTNNECQTVSKTVTISKVTEVETTWNIGRGTMLGITGSITAKIPLLGSGGIELSGEKTLQFTRGTTRVESLSHSVSVELTVPPNHSCKVRMEGRKMKADIPYTARLSRTYRNGDTQWTSISGTYDGVQINEVRAVVDRCEPVADAKPCP	XM_008336500.2
Cyprinodon variegatus	sheepshead minnow	5	LOC107092866	natterin-3-like	Eukaryota; Metazoa; Chordata; Craniata; Vertebrata; Euteleostomi; Actinopterygii; Neopterygii; Teleostei; Neoteleostei; Acanthomorphata; Ovalentaria; Atherinomorphae; Cyprinodontiformes; Cyprinodontidae; Cyprinodon	XP_015243042.1	MSSYKCKLVSLLNPELKDQVPKFISSKVVSGPLTPVDLEQKRDLPSSFLFDDNVNLKWLTWNGFLPNGAVSIYNGYTKRTDYVCKYQCEAGFYNPSLGPYCRYPYGDREYYASSGGSRMKLLVLILLSALQAISSASLKEIVKKSIQHGKGDEYWYKHYQVLTINRDAYTQHITDVKYGIDEVAIYQYAPETMHNSRVTNNECQAIVKTATISKTSEVEKTWNIGRATKIGITSSITANIPLIGSAGIEMSVEKTMQFSSGLTVVESVSHSVSVELKVQPNHSCRVRMEGRKMKADIPFTARLSRTYRNGQTRWTSDRRSPGRSGSL	XM_015387556.1
			LOC107091596	natterin-3-like		XP_015241089.1	MRCCVIAVVLAVLQLCSPALQSDLYPKTSMLQRDKENPSKSSLNPSLENVVPSRRVSNSPKIREAPDSQKTSHSLPMFSEHVNLKWITWTGSLPNGAVAIFNGYTERTDYICKVNCEAGFYTPSKGGFCQYAYAEKEYASSKFEVLVNVDHFEFLMWVEDSYGSVPPSAIKTCPNSDIYVGKNKYGLGKVVTQHEAFFLPWEGDEYWYKNYQVLAINRDTYTQHISHVEYAIDQIELFHHPPEALKLTKVTNLECRNVEKTVTLEKTTIVEKTWNIGRETRNSSLSTMTAKVPILGPENVDFTKEQTVTFSKGTSMTETISHTVSVELTVPPNHSCSVRMDGRKMTADIPFTGRLSRTNHDGDTHWTSITGTYDDVSVGEINAVVERCQPVMDAAPCSP…	XM_015385603.1
			LOC107091586	natterin-3-like		XP_015241077.1	MKLLVLILLSALQAISSASPQDIVKKSIQHRKVSLLNPELKDQIPEIISSKVVFGPLTPVDLEQQQDLPSSFLFGDNVNLKWLTWDGFLPNGAVSIYNGYTKRTDYVCKYQCEAGFYNPSLGPYCRYPYGDREYYAAKFEILTNKDNFEFLEWKGGSYGSVPNHSVKTCAGGGIFVGKNKYGLGKVVPQFEAFFLPWEGDEYWYKNYQVLTINRDAYTQHITDVKYGIDEVAIFQYPPETMRISGVTNNECQAIVKTATISKTSEVETTWNIGRTTMMGITSSITANIPLIGSAGIEMSVEKTLQFSRGTTVVESLSHSVSVELTVQPNHSCSVRMEGRKIKADIPFTARLSRTYRNGQTRSTTDSGMYDGVQIGEVRAVVDRCEPVADAKPCP	XM_015385591.1
			LOC107087858	natterin-3-like		XP_015235140.1	MLLLMLLLSLTLASLQDKVGNQSANENVLSLNQNPVDGAAKMKAIISISKFQHVLPLAKWRKKRPVNSKLSTLHNQSKMRWAKWEGFLPNGAVSIYNNYVDRIDYVCKVRCLSGFYTPSMGAYCHYPDNKKELCSSSFQILVNEDNFEILEWKEDSYGSVPKTAVSTCSNQKIYVGKNKYGLGKVDPKDECFYLPWEGKEYWYRHYEVLTHWKAEKDLISSVKYKTDQAKIFKEPPKALQTSTAINYSSKPVKKTVTLTKTTKDERRWDTSSSFTVGVRVSIKVGIPLIVDKSIELSAETTHVFSKGNTWIEEISHSASVELTVPPSSSCRVNMVAFLYKVDIPFTAILNRTYEDGETRSFVITGTYDGVQTGEIMTEIEACKPLFKSRSFPYKINDIL…	XM_015379654.1
			LOC107087312	natterin-3-like		XP_015234320.1	MMLLLVLLLSSAQDTVGIQSPNEKVFSLSPDAAGATALISNQSISTTRRLLPPAKFPQKNPADLKLSTSDTGSLQWESWQGSLPEDAVYIFNDYATRIDYVCKVKCRSGFYNDYMGPYCHYPDDGLEYRSSRFQILVNKKNFEDLEWKTDSYGSVPRNSVDTCLSEKIYVAKNKYGLGMVYQKDECFYLPWEGSEYWYKTTYEVLTSMKGKSTEIKNVKYEKDHAKISKDSPKVLKSSEVTNRNDETLKKTVTLSQTTTEQNQWDTSSSITLGVKTSITVGIPSIVQGSIEFSVEETKTVSKGGSLTEENTHTITLELNVPPKHMCRVVMYGYRYKMDIPFTASLYRTYEDGQTRSLDINGIYRGVQTGEVKAEVEPCIPIN	XM_015378834.1
Cyprinus carpio	common carp	8	LOC109093544	natterin-like protein	Eukaryota; Metazoa; Chordata; Craniata; Vertebrata; Euteleostomi; Actinopterygii; Neopterygii; Teleostei; Ostariophysi; Cypriniformes; Cyprinidae; Cyprininae; Cyprinus	XP_018962823.1	MSKPTTLQIVGGKGGSPFSFTGEKNGASLEKIGVWVGESQVKAVKVWLSDGRSETFGKPDGPYQEYTFKSGECFTSLSLWENGEGTRLGAIKFKTNEGGEFXAKMTNMGLKKEHPIDIGSGFCLGVAGAAGADIDGMGFMFLNAVQSAVLTDVNYPTLHQLIPQVSVEEIKSGSYTNETSTNQEQTIETSKKVTKTSSWSISYSFTKTFSVEVKAGIPGIIEVSTGYSCSVGAESTYSFEYTDERTETLSTTVDIPPRKKVDVDITIGRAVFDLPYTGTVKITCKNGSVLQYETKGQYKGVTYTDFKVNTKESDL	XM_019107278.1
			LOC109075233	natterin-like protein		XP_018946706.1	MLSLVLIPQVSKQRQKAAFRGDKANFEISLKMSYPTTLFEIGGGGGSPFSLTGKKNGASLEKIGVWVGGSQVKAVKVWLSDGRRDTFGNPAGPYQEYTFETGECFTSLSLWGNGAGTRLGAIKFKTSKKGEFFAKMTSWGLKQEYPIDIGSGYCLGVVGRAGADIDCMGFMFLNEVQSTVLTNVNYPTINQLKPQVTVEELKSVTYTNNSSEKQHQTVETSKKVIETSSWSMSVSFTATFSVEVKAGIPEIVEASTGYSFSVGAESTYSHVNTNEKTETLTTTIDVPPRKKVDVDITIGRATSDLPYTGTVKITCKDGSVLQYETKGQYKGITYTDIKVDTKESDL	XM_019091161.1
			LOC109059965	natterin-3-like		XP_018932680.1	MPWQKTMMDFSLVIIFALLQIAEVQTQTYLEWTEVNPPQLPKDAVPILDKKSKQTFYLARLEDCTPCFYDSAKKSCWVTTFHGEFNTGHAVQNRKISFLVNKDNFEIFEWKKSSFGEIPPLPVETCNGYFIARNDFGLGYITDNSLMTIGATKQGTTENEVLTLNYDIKGQHLTITEYQIGKAKASENMAVLKHFTASNKNCDPAKQQVKFDQGIDKTVSFLKTRTHTFGGIGETSVTGKVPLIASIGGKLSLKYDYSRLNSKTTSTVEKSLHSVSMEVQVPANHACSIVINSNTFTADVPFTGQLTRVYNNGEARRTLVDGIYSHQEVAEIQALVNPCTPLVDKKRC	XM_019077135.1
			LOC109048558	natterin-3-like		XP_018921751.1	MMDFSMRIMFVLLLISLQLTGGDFSPTGKKPSKIRNWFQRRFTSKSAKSAKTKIENDKNVVQSATERNSYLEWTASAKVPKDAVSVKDGQKEYYIAKRLPCEPCFFDKEKSSCVTWVQERESRSDVRADEIMFLVNKDNFEIIEWKNCTNQTIPHMFIEICDEYFIAKTEGDTDLTTESVTETTEVLTLNTDFKMQHLNIAEYFMSSVVTAENLEVLKHFQASNKNCKPSKHTVKFDQNIDKTTTYQTGRTHTFGVNAEISVGGKILTMGNIGGKLGLKYDYTRSRSNTTSVVEKTLHSVGMEVEVPPNNSCTIDITSNTFTAEVPFTGEITRVYKNNKIHKTFINGTYIHQEVAEIQTLVNPCQPLSDRSKC	XM_019066206.1
			LOC109048500	natterin-3-like		XP_018921710.1	MAFGYVRMTALSLMKEPVNVPTKVLTLNTDIKMQHLHVVEYLMSSVVTAEILEVLKHFQASNKNCKPAKHTVKLDQNIDKITSYQTGRTHKFGVNAEISVNGTLPNITNIGGKLGLKYDYSRSRSNTASVVEKTLHSVGMEVEVPPNHSCTIDITSNTFTAEVPFTGEITRVYKNTKYTRPSSTAPTSIRK	XM_019066165.1
			LOC109095792	natterin-like protein		N/A
			LOC109072820	natterin-like protein		N/A
			LOC109054861	natterin-like protein		N/A
Danio rerio	zebrafish	10	LOC101882550	natterin-3-like	Eukaryota; Metazoa; Chordata; Craniata; Vertebrata; Euteleostomi; Actinopterygii; Neopterygii; Teleostei; Ostariophysi; Cypriniformes; Danionidae; Danioninae; Danio	XP_021325134.1	MEIITRIVFALLLTILLQDGGDFSPASERAELSESHHQRHPRELALIESNTDEKVLNVDQKASDQNTNLEWVTSEGVPKDAVLFSEEGKKYYIAKYVSKCELCFYDSKSESCFKILSNRKWESVKISTLKDLMFLVNRDNFELLEWKKYSNKKFPPMSLVVCGKCIAKSADMKTQTDGEVLAINTDIKVQHLNVVEYQISSAVTTENLEVLKHFKASNRNCKSSKHTVKLDQNIDKTYSYQIGKVRTFGINTEVSVSGEIPSIAKILGKLGFKYERSRSRVNTTSVLEKNLHSVSTDVEIPPNHSCTVDITSNILKTEVPFTGEITRVYNNNQMKKTLVNGTYIHQEVDEIETLVNPCQPLSGGTKCN	XM_021469459.1
						XP_021329119.1	MEIITRIVFALLLTILLQDGGDFSPASERAELSESHHQRHPRELALIESNTDEKVLNVDQKASDQNTNLEWVTSEGVPKDAVLFSEEGKKYYIAKYVSKCELCFYDSKSESCFKILSNRKWESVKISTLKDLMFLVNRDNFELLEWKKYSNKKFPPMSLVVCGKCIAKSADMKTQTDGEVLAINTDIKVQHLNVVEYQISSAVTTENLEVLKHFKASNRNCKSSKHTVKLDQNIDKTYSYQIGKVRTFGINTEVSVSGEIPSIAKILGKLGFKYERSRSRVNTTSVLEKNLHSVSTDVEIPPNHSCTVDITSNILKTEVPFTGEITRVYNNNQMKKTLVNGTYIHQEVDEIETLVNPCQPLSGGTKCN	XM_021473444.1
			LOC795232	natterin-like protein		XP_017212453.1	MGEWQIKAVRAWLSDGREETFGKPSGQQQQEFVFSPGEWFTSLSLWGNDEGTRLGAIKFKTMDSQGNAREFFAKMTGRALPAECQIDVGSGYCLGIEGRSGLDIDCLGFKFLNAVQSAVLTNVNYPTINQLIPKVAVEEIKSMTFRNISTAVQQEKIEMSKKVTVTSSWSLLLNLTAAFGVDVQAGIPEIGEVQNNFSVSITPESSFNREHTKEKNQTLSSTIDVPSNKKVDVSITIGRASFDLPYTGMVKITCTNGSELQYETKGQYKGVAYTDVKVKTNESDVV	XM_017356964.2
			LOC564660	hypothetical protein LOC564660		NP_001373566.1	MAYPTTLGQCGSGGGTPFSFTGENNGASLQRIWVWVGGWQIKGVRAWLTDGREKSFGEPYGSHQEYVFSPGELFTSLSVWGNGAGTRLGAIKFTTNKGGKFFAHMTDWGLKTEYPMDVGSGFCLGICGRSSEDINLMGFMFLNAVQSSVLTNVKYPTIKELIPKVAMEEIKSVTCKNETSATQHQTIESSKKVIKKSSWSETSSFSSTFSMSVKAGIPEVVEVSTEYSVTVGTESTYGLEEEEERNETLTTAVEVPPKKKVDVHITIGRASFDLPYTGTVKITCKNGSELQYETKGQYKGVTYTDIKVNTVEKDL	NM_001386637.1
			LOC564481	hypothetical protein LOC564481		NP_001373496.1	MATLLHLIGGNGGHEFECHGFISGASLKKIWVWVGGWQIKAVRVWLSDGSDETFGHPYGSHQEYVFSDGELFTSLSLWGNGAGTRLGAIKFKTNKDGYFFAHMTEWGLKTEYPIKIGSGFCFGVCGNCGEDIDCMGFMFLEETESVVLTNVNYPTIKESTLNVVMEELKSGTYENKTSVAQQQKIETSTKVITSSSWSKTSSFSTTFNMEVKAGIPDVVEISGGFSLTVGKSSTYCLEEKKEKNETLTTTIEIPPKRKMDVGIIIGRANFDLPYTGTVKITCKNGSVLQYETKGQYKGVTYTNLKVTTVETDL	NM_001386567.1
			aep1	aerolysin-like protein		NP_001013322.1	MTYPTNLEIIGGQGGSSFSFTGENNGASLEKIWVWVGGWQIKAVRAWLSDGRDETFGVPSGSHQEYVFTPGECFTSLSLWGNGAGTRLGAIKFKTNKGGEFFAHMTSWGLKTEYPMDVGSGYCLGIVGRGGSDIDCMGFMFLNAVQSTVLTNVNYPTINQLIPKVATEEIKSVSFENKTSVKQEQKVETSKKVIKTSSWSMTKSFSSTFSVEVSAGIPEIAEVSTGFSISFGVESTHSLEQTDEKNETLTTTVEVPPKKKVDVHITIGRASFDLPYTGTVKITCKNGSVLQYETKGQYKGVAYTDIKVNTVEKDL	NM_001013304.3
			si:dkeyp-32g11.8	si:dkeyp-32g11.8		XP_001332452.2	MAYPTTLELIGGQTGHPFSFTGEKSGASLEKIWVWVGGWQIKAVRAWLSDGRNKTFGEPSGPHQEYVFTPGECITSLSLWGNGAGTRLGAIKFKTSNDGNFFVKMTDWGLKQEYPIDVGSGYCLGIVGRSGGDIDCMGFMFLNAVQSTVLTNVNYPTINQQMAEVAADEIKSLTFENKTSLTQQQSIESSKKVIKTSSWSMDSSLSTTFSMEVSAGIPEVVEVSSGFSVSVGTESTHSLAETDERSKTLTSTIDVPPQKKVTVGITIGRADFDLPYTGTVKITCKNGSVLQYETKGIYKGVAYTDVKENSVETDL	XM_001332416.5
			jac1	jacalin 1		XP_005166416.2	Isoform X2: MVSGCVFQIYLSSSSIKHLSLFKLFDELLLRRGGSDYSQLYLILSKMVSSTTLEIIGGQGGCSFSFTSENNGASLEKIWVWVGEWQIKAVKAWLSDGREQIFGVPSGSYQEYVFSPGECFTSLSLWGNGAGTRLGAIRFKTTKGGELFAKMTSWGLKTEYPMDVGSGYCLGIKGRSGSDIDCMGFMFLNAVQSAVLTNVNYPTINQLIPKVATEEIKSVSFENKTSVKQEQKVETSKKVIKTSSWSMTKSFSSTFSMEVKAGIPKIAEVSTGFSVTFGNESTYSLEQSDERNETLTTTVKVSPKKKVDVHITIGRASFDLPYTGTVKITCKNGSELQYETKGQYKGVAYTDIKVNTVEKAL	XM_005166359.4
						XP_021333376.1	Isoform X1: MHHNVDADNSVCRANVCGAKSREHQKLYKLYTQHETLQNCRDLILSKMVSSTTLEIIGGQGGCSFSFTSENNGASLEKIWVWVGEWQIKAVKAWLSDGREQIFGVPSGSYQEYVFSPGECFTSLSLWGNGAGTRLGAIRFKTTKGGELFAKMTSWGLKTEYPMDVGSGYCLGIKGRSGSDIDCMGFMFLNAVQSAVLTNVNYPTINQLIPKVATEEIKSVSFENKTSVKQEQKVETSKKVIKTSSWSMTKSFSSTFSMEVKAGIPKIAEVSTGFSVTFGNESTYSLEQSDERNETLTTTVKVSPKKKVDVHITIGRASFDLPYTGTVKITCKNGSELQYETKGQYKGVAYTDIKVNTVEKAL	XM_021477701.1
			jac2	jacalin 2		XP_689401.2	MAYPTTVEQCGNGGGSPFIFTGENNGSSLQRIWVWVGGWQIKAVRAWLTDGREETFGKPYGSHQEYVFSPGECFTSLSLWGNGAGTRLGAIKFKTNHGGEFFAYMTSWGLKTEYPIDVGSGFCLGIRGRSGSDIDLMGFVFLNAVQSTVLTNVNYPTINQLIPKVATEEIKSITYENKTSATQHQTIESSKKVIKKSSWSMTSSFSSTFSMEVKAGIPEVAEFSSGYSFTVGVESTYGLEETDERNETLTTAIVVPSKKKVDVDITIGRASFDLPYTGTVKITCKNGSELQYETKGHYKGVTYTDIKVNTVEKDL	XM_684309.7
			jac3	jacalin 3		XP_001920106.1	MAYPTTVWQCGNGGGSPFRFTGENNGASLQRIWVWVGGWQIKAVRAWLTDGREETFGIPYGSHQEYVFSPGECFTSLSLWGNGAGTRLGAIKFKTNHGGEFFAYMTSWGLKTEYPIDVGSGFCLGIRGRSGSDIDLMGFVFLNAVQSTVLTNVNYPTINQLIPKVATEEIKSITYENKTSATQHQTIESSKKVIKKSSWSMTSSFSSTFSMEVKAGIPEVAEFSSGFSFTVGVESTYGLEETDERNETLTTAIVVPSKKKVDVHITIGRASFDLPYTGTVKITCKNGSVLQYETKGQYKGVTYTDIKVNTVEKDL	XM_001920071.5
			jac4	jacalin 4		XP_001335438.1	MAYPTTLELIGGQGGSSFSFTGEKNGASLEKIWVWVGEWQIRAIRAWLSDGRNKTFGEPSGSHQEYVFSPGELFTSLSLWGNGAGTRLGAIKFITSKGNEFFVKMTKWGLKQEYPIDVGSGYCLGIVGRSGADIDCMGFMFLYAVQSSVLTNVNYPTINQQIPKVAVEDINSITFDNNTSVNQNKALASSNTVIKTCSWSMTSSFSSTFSVGVKAGIPDVAEGSMGFSFSLGSEHTYGLEETDERNETLVTSVNIPPQKKVDVGITIGRATFDLPYTGTVKITCKNGSELQYETKGIYKGVTYTDIKVKTVEKDL	XM_001335402.7
Denticeps clupeoides	denticle herring	2	LOC114785644	natterin-4-like	Eukaryota; Metazoa; Chordata; Craniata; Vertebrata; Euteleostomi; Actinopterygii; Neopterygii; Teleostei; Clupei; Clupeiformes; Denticipitoidei; Denticipitidae; Denticeps	XP_028827979.1	MIRRRAKHFIFYVVGSQAAFLVNKDNFEILEWKTNEYSKIPSLSVETCNGIFIIRNENGIGYLSTGKGGVESKLELSGEVSLSLSYSSSTSDKSVHSVSMTVDVPPNHMCNMKITGNSIVTNVPFTGVITRTFKNKEVRTTSVSGTFNAQEVGEIRAIVDRCQPVPDPQPCSE	XM_028972146.1
			LOC114785590	natterin-3-like		XP_028827846.1	YDKAKGKTFYIARDENCFLCFFDSTDRFISSIDYDLSQGAIDISQSPQILRHYAAVNNDCRPIKQQANLEKSVEKVTTFQVGGSLTVGIKTEIIAKVPFLAESKLELSGEVSLSLSYSSSTSDKSVHSVSMTVDVPPNHMCNMKITGNSIVTNVPFTGVITRTFKNKEVRTTSVSGTFNAQEVGEIRAIVDRCQPVPDPQPC	XM_028972013.1
Echeneis naucrates	live sharksucker	2	LOC115048490	natterin-3-like	Eukaryota; Metazoa; Chordata; Craniata; Vertebrata; Euteleostomi; Actinopterygii; Neopterygii; Teleostei; Neoteleostei; Acanthomorphata; Carangaria; Carangiformes; Echeneidae; Echeneis	XP_029365835.1	MKASVLLLSALLALSSASLQDIVKKSSQLRKVLLLNPELEDLVPDLTVDHVVLGPLAPADLEQQQDLPSSFMFADNVNLEWLTWNGSLPNGAVAIYNGYTERTDYVCKYKCEAGFYNPDLGPYCRYPYGDREYYAPEFEILANKDNFEFLEWKEGSYGSVPQHSVRTCPGVGIYVGKNKYGLGKVVPQFEAFFLPWEGDEYWYKHYQVLTINRDAYTQHITDVKYAIDDVAIFQYPPETMRISGITNNQCQTVVKTVTISKTTDVETTWNIGRATMLGITGSITAKIPLIGSGGIELSGEKTLQFSRGTTVVESLSHSVSVELTVPPNHSCRVQMEGRKIKADIPYTARLSRTYRNGETQWTSISGTYDGVQIGEVRAVVDRCEPVADAKPCP	XM_029509975.1
			LOC115048489	natterin-3-like		XP_029365834.1	MQMKWYVVVVLAVLQVCSPTLQDDRQKPSKLSLNPVLEDVVPSRDLINPPEVRELPQTESTSHSFPMFGEHVNLKWVTWNGSLPNGAVAIFNGYAERTDYVCKVNCESGFYTPSKGSFCLYPYADKEYASSKFEVLVNVDHFEFLQWVEDSYGAVPQYAVKTCPNSDIYVGKNKYGLGKVVTRHEAFFLPWEGDEYWYKNYQVLAINRDSYSQHISHVEYAIDQMELFHHPPEALKLAKVTNLECRDVQKTVLLEKTSSVEKFWDIGRETRNGSISTMKAKVPILGPGTVDFTKEQTVTFSEGTSVTESISHSVSVELLVPPNHSCSVRMDGRKMKADIPFTGRLSRTNHNGDTHWTYITGTYDGVSVGELNAVVERCQPVPEAVPCPSPA	XM_029509974.1
Electrophorus electricus	electric eel	3	LOC113572950	natterin-3-like	Eukaryota; Metazoa; Chordata; Craniata; Vertebrata; Euteleostomi; Actinopterygii; Neopterygii; Teleostei; Ostariophysi; Gymnotiformes; Gymnotoidei; Gymnotidae; Electrophorus	XP_026858729.2	MKLSAVIALLQLGAFCALATEKIPSNLKEIVEQSSGKSSLLNPLLEDKVPPLSDNVAVTGPLTPPDLEESVNFSNLFGDNINLNWTTWEGSLPNGAVGIYNGYTKRSDYICKYNCEAGFYTPSKGPYCNYPYGNSEYHAPEFEVLVNVDNFEFVEWISGSYGSVPSHAIRTCAGVGIFVGKNKYGLGKVVPQFEAFFLPWEGDEYWYKKYEVLAINQDAYTQHISHVEYGIDEVELFHYPPETMRISSVTNNDCQTVTKTVTISKTTEVGRTWNIGRSTMLGVTGGITAKIPMIGSAGVEFTLEKTLQFNRGTTVVEALSHEVSVQLTVPPNHSCTARMEGRKITADIPFKARLSRTYANGETQWTSINGIYDGVQIGEVRAVVDRCEPIPDAKPCPSVA	XM_027002928.2
			LOC113572946	natterin-3-like		XP_026858721.2	MRAALPLVLVVLQLCLPPLFSAPTRDLKAVNKIQLNPALEDMVPPLDALTLVAHCSTPPELTSEKEEEWSMFEENISLKWVSWNDSLPNGALSIYNGYTGRTDYVCKVSCEAGFYTPSKGPYCYYPYANAEYSAPKFEVLVNEDHFEFLEWRSGSYGSVPMDSVKTCTKLDIYVGKNKYGLGKVVVQHEAFFLPWEGEEYWYKKYDVLTINRDKYSQHISHVEYAIDQIELFHHPPETIQTAKATNYECSSIEKTVLLEKSSTVENFWDIGRVTRNGSTSIMTGKIPIINPDNVDFTKELTVSFSEGTKMTETITHSMSVQVLVPPNHSCSVRMDAKRTTADIPFTARLSRTYSNGETHWTTITGTYDGVKIGEINAVVERCKPIPDAPPC	XM_027002920.2
			LOC118242386	natterin-4-like		N/A
Epinephelus lanceolatus	giant grouper	9	LOC117253166	natterin-3-like	Eukaryota; Metazoa; Chordata; Craniata; Vertebrata; Euteleostomi; Actinopterygii; Neopterygii; Teleostei; Neoteleostei; Acanthomorphata; Eupercaria; Perciformes; Serranoidei; Serranidae; Epinephelinae; Epinephelini; Epinephelus	XP_033476433.1	Isoform X1: MSQMKLSVLLLQTLLALSSASLQDILKKSSQTTEVPLRDPDLGNKIPQITANGSMLALLTPAEKRLSRSSYIFSGSTLEWQTWRGSLPSGAVYIYNDYASRYEYVCKYGCEAGFYNPGMGSYCRYPYARLEYLTSSFEILVNRENFEILEWRDDSYGSVPHNSARTCYSTTETKYVGKNVYGLGKVHAEHSCFYLPWEGKEYWYEHYQVLTINKNIHSEHMSNVKYNTNVETVALPPEVMTKSTITNNACSPVVKTVVLSGTYQEEKRWDTSIATTIGVSSTITAQIPFISASIGIRAETTEKLSSGSTKVKSKTQSVSVELTVPPNHSCSVSMLGLKHKADIPFSARLTRTYRDGRTKSADVTGVFYGVNVGEVRSVVDRCEPVPN…	XM_033620542.1
						XP_033476434.1	Isoform X2: MMKLSVLLLQTLLALSSASLQDILKKSSQTTEVPLRDPDLGNKIPQITANGSMLALLTPAEKRLSRSSYIFSGSTLEWQTWRGSLPSGAVYIYNDYASRYEYVCKYGCEAGFYNPGMGSYCRYPYARLEYLTSSFEILVNRENFEILEWRDDSYGSVPHNSARTCYSTTETKYVGKNVYGLGKVHAEHSCFYLPWEGKEYWYEHYQVLTINKNIHSEHMSNVKYNTNVETVALPPEVMTKSTITNNACSPVVKTVVLSGTYQEEKRWDTSIATTIGVSSTITAQIPFISASIGIRAETTEKLSSGSTKVKSKTQSVSVELTVPPNHSCSVSMLGLKHKADIPFSARLTRTYRDGRTKSADVTGVFYGVNVGEVRSVVDRCEPVPNAQ…	XM_033620543.1
			LOC117253049	natterin-3-like		XP_033476276.1	MKSVLLLLTLLTLSSASFLDTVTSAAYINDSLLDPELGERIPEISANDSMLTDEAFLFPPPELENRQSQPQPFRIGNLEWQTWRGFLPNGAVSIYNSYTRRYDYVCKYKCEAGFYNPKMGPYCNYPFSRRAHRSAPFEILVNRDNIEFLEWKASSFGKLPQNSVGTCSRGGIYVGKNKFGLGKVHPKSKAFFLPWKRKAYWYKRRYQVLTVSSGIVSEHISDVRYKTDRAKVFQYAPETMRLSAISNRACRNVVKTVMLSEKSQTEHSWETSFTFTVGVTSSIKTRIPFRRDGEFGFSAETTFQTSKGKSVTKENTHSVSVEFDVPPNHYCRTRMVGYKYKADIPYTAQLTRKYRNGQTRWTTITGTYHGVQMGEVWAEVDRCPPVPNASPCH	XM_033620385.1
						XP_033476277.1	MKSVLLLLTLLTLSSASFLDTVTSAAYINDSLLDPELGERIPEISANDSMLTDEAFLFPPPELENRQSQPQPFRIGNLEWQTWRGFLPNGAVSIYNSYTRRYDYVCKYKCEAGFYNPKMGPYCNYPFSRRAHRSAPFEILVNRDNIEFLEWKASSFGKLPQNSVGTCSRGGIYVGKNKFGLGKVHPKSKAFFLPWKRKAYWYKRRYQVLTVSSGIVSEHISDVRYKTDRAKVFQYAPETMRLSAISNRACRNVVKTVMLSEKSQTEHSWETSFTFTVGVTSSIKTRIPFRRDGEFGFSAETTFQTSKGKSVTKENTHSVSVEFDVPPNHYCRTRMVGYKYKADIPYTAQLTRKYRNGQTRWTTITGTYHGVQMGEVWAEVDRCPPVPNASPCH	XM_033620386.1
			LOC117253206	natterin-3-like		XP_033476485.1	MEKTNLEWQRFNGSLPDGAVSIYNNYVGRTDYVAKYGCSAGFYNPDKGPYCYYAYGDKERQGSPFEILVNRDNFEFLEWKGGSYGSVPQNSVSIGPGMEIYVGKNEYGLGKVDVKNTAFFLPWEGSEHWYKTYEVLTLNKEVIRERIFEVKYKTDDINIIKNPPETLDKSVITNHDRSPVTGTAKLEKKTIKEQRWDTSFSFTMGVTTSITAGVPEVCSVGVEVSMETTQEYSQGSSITKDTTHSLAVEYTVPPEHTCTVRMVGYKYIADIPFTARVERTYRNGTTRSTTITGTYKGVQIGDIQAVVDRAEPLPKPEPSQ	XM_033620594.1
			LOC117253205	natterin-3-like		XP_033476484.1	MTVMFFCVPSVLLLMALHAPSSDSLNSCEKKDDEPVRSLNPDLEDKVPNITAIEPTDQLITGIQNNLNQSSSKIDQTNLEWQTFDGTIPKGAVSIYNGYVGRTDYVAKYKCAAGFYNPDKGPYCLYPCEGKEYQASTFEILVNKDNFEFLEWKDGSYGSVPQNSVKTGPEDIYVAKNMYGLGNVNVKHKVFFLPWEGDEYWYRTYQVLTYNNEVVSEHITDVKYKTDDVDIIKYPPENVRTSVISNRDSRPVTQTVTLSKKFQVEQRWDHSFSLTVGVRATITAGIPLIGSTEIEFSASTTYQLTKGTTYVEATDYTVSIQHTVPPKHQSTVRMVAYKYGAAIPYTARICRTYRNGETSWTSISGTYKSVQIGKVCGVVDPCEPLP	XM_033620593.1
			LOC117253120	natterin-4-like		XP_033476370.1	MKLSVLLLPALLALSSASLQDIVKKSAQHRKVPFLNPDLGNRIPQIPANGSVLPPLTPAKFEKRLGQSSSYMFGGSSLEWQTTYGTVPPGAFYIHNEYVGGRVDYVCKYGCSSGFFNPSMGPYCHYPLSGKENRGRPFEILVNKGGIEDLYWQDDSWGDVPPNSVKTCSGLDLYVGKNKYGLGKVQQSNGAFFLPWQGDEYWYKYYQVLIINKNVRSEHMSNVEYNTNVETVALPPEIVTTSDITNNECSSVVKTVELSGTYQEEKRWDTSIATTIGVSSTITAQIPFISASIGFSAETTEQFSSGSTKVTSKTHSVSVELTVPPNHSCSVSMVGHKYKASIPFTAHLTRTYSNGRTKLAYVSGVFHGVNVGRVQSVVDRCEPVPNAQPCSE	XM_033620479.1
			LOC117252549	natterin-3-like		XP_033475455.1	MKLSVLLLLVLSALSSAGPLDIRDNTEQRNGLKGSATISMVPDTTGHPQRSCILFSTVSFKNSRLNGSAEISTKRPLLTVATSRQTKQAQSPSFGSDYGSTLEWVTWNNSLPNNSVSIYNDYTDRIDYVCKYKCEAGFYTPSKGPYCHYANTKKALSGFPFEILVNKNMFEVLEWKRDSYGSVPQNAVRTCPGEDIYVGMNEYGLGKVDTKHKVFYLPWKDDEYWYHDYQVLTTDENIISQLIYDVRYSTDELEIFHYPPEIMQKSAISNYECHSVLKTDTLSKTYETKHRWDFTFSIQVGVTVTFDVSIPFIASEGIQFSSAVTFQYSRGNTVVNTITDTVSVEITAPPNHSCVVNMVQYKYRVQIPFTAQLRRTYANGEIRTISITGLYDGVQTGEV…	XM_033619564.1
			LOC117252547	natterin-3-like		XP_033475453.1	MTVMFFCVPSVLLLMALHAPSSESLNSCEKEDDEPVLSLNPDLEDKVPNFTVIEPTDQLITATTAVVLRGIQNNLNQSSSKVDQTNLEWQTFDGTIPKGAVSIYNGYVGRTDYVAKYKCTAGFYNPDKGPYCLYPYEEKENQDSTFEILVNKDNFEFLEWKDGSYGSVPQNSVKTGPEDIYVAKNMYGLGKVHVKHKAFFLPWEGYEYWYKTYKVLTYNNEVVREHITDVKYKTDDVDIIKYPPENMRTSVISNRDSRSVTQTVTLSKKFQVEKKWDHSFSLTEGVRATITAGIPLIGSTEIEFSASTTYQLTKGTTYVEATDHTVSIQQTVPPKHQSTVRMVGYKYGAAIPYTARICRTYRNGETSWTSISGTYKRVQIGKVCGVVDPCEPLP	XM_033619562.1
			LOC117252363	natterin-3-like		XP_033475070.1	MLQAASLQEEPVKMRWCVAVVLAVLQLCSPALQSDPLLYISQLQDGQQQPSKPWLNPTLQDVVPSREVSQPPQIRDIPETETTSHSFPMFGEHTNLKWVTWNGSLPNGAVAIFNGYTERTDYVCKVNCEAGFYTPSKGNFCQYPYADSEYASSKFEVLVNVDHFEFLQWVEDSYGSVPSYAIKTCPNRDIYVGKNKYGLGKVVTQHEAFFLPWEGDEYWYKSYQVLAINRDSYSQHISHVEYAIDQMELFHHPPEALQLAKVTNLECKSVEKTVKLEKTSTVEKHWDIGRETRNGSISTMKAKVPILGPGTVDFTKEYTVTFSEGTTMVESISHSVSVELLVPPNHSCAVRMDGRKMKADIPFTGRLSRTNHNGDTHWTYITGIYDGVSVGEINAVVER…	XM_033619179.1
			LOC117252343	natterin-3-like		XP_033475041.1	MKLSVLLLPALLALCSASLQDIVKKSALHRKASLLNPELEGLVPEPTGKNVVSGPLTPADLEQQQDLPSSYMFADNVNLEWLTWDGALPNGAVAIYNGYTERTDYVCKYKCEAGFYNPSLGPYCRYPYGDREYYAPEFEILSNKDNFEFLEWKEGSYGSVPQHSVRTCPGVGIYVGKNKYGLGKVVPQFEAFFLPWEGDEYWYKSYQVLTINRDAYTQHITDVKYAIDDVAIFQYPPETMRISGVTNNECQTVVKTVTISKTSEVETTWNIGRATMLGITGSITAKIPLIGSGGIELSGEKTLQFSRGTTVVEALSHSVSVELTVPPNHTCRVRMEGRKIKADIPYTARLSRTYRNGETQWTSIAGTYDGVQIGEVRAVVDRCEPVPDAQPCP	XM_033619150.1
Erpetoichthys calabaricus	reedfish	7	LOC114660653	natterin-4-like	Eukaryota; Metazoa; Chordata; Craniata; Vertebrata; Euteleostomi; Actinopterygii; Polypteriformes; Polypteridae; Erpetoichthys	XP_028669333.1	Isoform X2: MKTIIELKTPPLPVDYPLENEDSKSTEDRESFNKDNTNLRWVRWNGSLPQGAISFPNPKCSRVDYVSKFMNNAGFYTPSKGSHCYYSMSDKEERSDTFDILVNKDYFEPLVWKSGRFGSVPANSVKSCALAGVLVGRTSHGLGKVVPQHKACFCPYEGKEYCHNFYDVLTISEENYFQQIFDIIYKTEQQTVVRQSNKILGNTTIDNLHDHCVQTSLQIHICFAMEKCWDIGRSTAAGVKTQITAPVPHFDKKHITLGAKKTFQCNKGTMLSEEKTHEMHQTLNINIPARSKCTVQIQGEIINACLPFTAKLKRKYKSGPRQTSIEGVFKTASYEGFKAIVGQFQSTET	XM_028813500.1
						XP_028669330.1	Isoform X1: MEEALYPLNEEEKTGETMKTIIELKTPPLPVDYPLENEDSKSTEDRESFNKDNTNLRWVRWNGSLPQGAISFPNPKCSRVDYVSKFMNNAGFYTPSKGSHCYYSMSDKEERSDTFDILVNKDYFEPLVWKSGRFGSVPANSVKSCALAGVLVGRTSHGLGKVVPQHKACFCPYEGKEYCHNFYDVLTISEENYFQQIFDIIYKTEQQTVVRQSNKILGNTTIDNLHDHCVQTSLQIHICFAMEKCWDIGRSTAAGVKTQITAPVPHFDKKHITLGAKKTFQCNKGTMLSEEKTHEMHQTLNINIPARSKCTVQIQGEIINACLPFTAKLKRKYKSGPRQTSIEGVFKTASYEGFKAIVGQFQSTET	XM_028813497.1
						XP_028669326.1	Isoform X1: MEEALYPLNEEEKTGETMKTIIELKTPPLPVDYPLENEDSKSTEDRESFNKDNTNLRWVRWNGSLPQGAISFPNPKCSRVDYVSKFMNNAGFYTPSKGSHCYYSMSDKEERSDTFDILVNKDYFEPLVWKSGRFGSVPANSVKSCALAGVLVGRTSHGLGKVVPQHKACFCPYEGKEYCHNFYDVLTISEENYFQQIFDIIYKTEQQTVVRQSNKILGNTTIDNLHDHCVQTSLQIHICFAMEKCWDIGRSTAAGVKTQITAPVPHFDKKHITLGAKKTFQCNKGTMLSEEKTHEMHQTLNINIPARSKCTVQIQGEIINACLPFTAKLKRKYKSGPRQTSIEGVFKTASYEGFKAIVGQFQSTET	XM_028813493.1
						XP_028669327.1	Isoform X1: MEEALYPLNEEEKTGETMKTIIELKTPPLPVDYPLENEDSKSTEDRESFNKDNTNLRWVRWNGSLPQGAISFPNPKCSRVDYVSKFMNNAGFYTPSKGSHCYYSMSDKEERSDTFDILVNKDYFEPLVWKSGRFGSVPANSVKSCALAGVLVGRTSHGLGKVVPQHKACFCPYEGKEYCHNFYDVLTISEENYFQQIFDIIYKTEQQTVVRQSNKILGNTTIDNLHDHCVQTSLQIHICFAMEKCWDIGRSTAAGVKTQITAPVPHFDKKHITLGAKKTFQCNKGTMLSEEKTHEMHQTLNINIPARSKCTVQIQGEIINACLPFTAKLKRKYKSGPRQTSIEGVFKTASYEGFKAIVGQFQSTET	XM_028813494.1
						XP_028669323.1	Isoform X1: MEEALYPLNEEEKTGETMKTIIELKTPPLPVDYPLENEDSKSTEDRESFNKDNTNLRWVRWNGSLPQGAISFPNPKCSRVDYVSKFMNNAGFYTPSKGSHCYYSMSDKEERSDTFDILVNKDYFEPLVWKSGRFGSVPANSVKSCALAGVLVGRTSHGLGKVVPQHKACFCPYEGKEYCHNFYDVLTISEENYFQQIFDIIYKTEQQTVVRQSNKILGNTTIDNLHDHCVQTSLQIHICFAMEKCWDIGRSTAAGVKTQITAPVPHFDKKHITLGAKKTFQCNKGTMLSEEKTHEMHQTLNINIPARSKCTVQIQGEIINACLPFTAKLKRKYKSGPRQTSIEGVFKTASYEGFKAIVGQFQSTET	XM_028813490.1
						XP_028669324.1	Isoform X1: MEEALYPLNEEEKTGETMKTIIELKTPPLPVDYPLENEDSKSTEDRESFNKDNTNLRWVRWNGSLPQGAISFPNPKCSRVDYVSKFMNNAGFYTPSKGSHCYYSMSDKEERSDTFDILVNKDYFEPLVWKSGRFGSVPANSVKSCALAGVLVGRTSHGLGKVVPQHKACFCPYEGKEYCHNFYDVLTISEENYFQQIFDIIYKTEQQTVVRQSNKILGNTTIDNLHDHCVQTSLQIHICFAMEKCWDIGRSTAAGVKTQITAPVPHFDKKHITLGAKKTFQCNKGTMLSEEKTHEMHQTLNINIPARSKCTVQIQGEIINACLPFTAKLKRKYKSGPRQTSIEGVFKTASYEGFKAIVGQFQSTET	XM_028813491.1
						XP_028669322.1	Isoform X1: MEEALYPLNEEEKTGETMKTIIELKTPPLPVDYPLENEDSKSTEDRESFNKDNTNLRWVRWNGSLPQGAISFPNPKCSRVDYVSKFMNNAGFYTPSKGSHCYYSMSDKEERSDTFDILVNKDYFEPLVWKSGRFGSVPANSVKSCALAGVLVGRTSHGLGKVVPQHKACFCPYEGKEYCHNFYDVLTISEENYFQQIFDIIYKTEQQTVVRQSNKILGNTTIDNLHDHCVQTSLQIHICFAMEKCWDIGRSTAAGVKTQITAPVPHFDKKHITLGAKKTFQCNKGTMLSEEKTHEMHQTLNINIPARSKCTVQIQGEIINACLPFTAKLKRKYKSGPRQTSIEGVFKTASYEGFKAIVGQFQSTET	XM_028813489.1
						XP_028669331.1	Isoform X2: MKTIIELKTPPLPVDYPLENEDSKSTEDRESFNKDNTNLRWVRWNGSLPQGAISFPNPKCSRVDYVSKFMNNAGFYTPSKGSHCYYSMSDKEERSDTFDILVNKDYFEPLVWKSGRFGSVPANSVKSCALAGVLVGRTSHGLGKVVPQHKACFCPYEGKEYCHNFYDVLTISEENYFQQIFDIIYKTEQQTVVRQSNKILGNTTIDNLHDHCVQTSLQIHICFAMEKCWDIGRSTAAGVKTQITAPVPHFDKKHITLGAKKTFQCNKGTMLSEEKTHEMHQTLNINIPARSKCTVQIQGEIINACLPFTAKLKRKYKSGPRQTSIEGVFKTASYEGFKAIVGQFQSTET	XM_028813498.1
						XP_028669332.1	Isoform X2: MKTIIELKTPPLPVDYPLENEDSKSTEDRESFNKDNTNLRWVRWNGSLPQGAISFPNPKCSRVDYVSKFMNNAGFYTPSKGSHCYYSMSDKEERSDTFDILVNKDYFEPLVWKSGRFGSVPANSVKSCALAGVLVGRTSHGLGKVVPQHKACFCPYEGKEYCHNFYDVLTISEENYFQQIFDIIYKTEQQTVVRQSNKILGNTTIDNLHDHCVQTSLQIHICFAMEKCWDIGRSTAAGVKTQITAPVPHFDKKHITLGAKKTFQCNKGTMLSEEKTHEMHQTLNINIPARSKCTVQIQGEIINACLPFTAKLKRKYKSGPRQTSIEGVFKTASYEGFKAIVGQFQSTET	XM_028813499.1
						XP_028669329.1	Isoform X1: MEEALYPLNEEEKTGETMKTIIELKTPPLPVDYPLENEDSKSTEDRESFNKDNTNLRWVRWNGSLPQGAISFPNPKCSRVDYVSKFMNNAGFYTPSKGSHCYYSMSDKEERSDTFDILVNKDYFEPLVWKSGRFGSVPANSVKSCALAGVLVGRTSHGLGKVVPQHKACFCPYEGKEYCHNFYDVLTISEENYFQQIFDIIYKTEQQTVVRQSNKILGNTTIDNLHDHCVQTSLQIHICFAMEKCWDIGRSTAAGVKTQITAPVPHFDKKHITLGAKKTFQCNKGTMLSEEKTHEMHQTLNINIPARSKCTVQIQGEIINACLPFTAKLKRKYKSGPRQTSIEGVFKTASYEGFKAIVGQFQSTET	XM_028813496.1
						XP_028669325.1	Isoform X1: MEEALYPLNEEEKTGETMKTIIELKTPPLPVDYPLENEDSKSTEDRESFNKDNTNLRWVRWNGSLPQGAISFPNPKCSRVDYVSKFMNNAGFYTPSKGSHCYYSMSDKEERSDTFDILVNKDYFEPLVWKSGRFGSVPANSVKSCALAGVLVGRTSHGLGKVVPQHKACFCPYEGKEYCHNFYDVLTISEENYFQQIFDIIYKTEQQTVVRQSNKILGNTTIDNLHDHCVQTSLQIHICFAMEKCWDIGRSTAAGVKTQITAPVPHFDKKHITLGAKKTFQCNKGTMLSEEKTHEMHQTLNINIPARSKCTVQIQGEIINACLPFTAKLKRKYKSGPRQTSIEGVFKTASYEGFKAIVGQFQSTET	XM_028813492.1
			LOC114661331	natterin-1-like		XP_028670378.1	MARNIFDVLKETLDELREEEFKHFKAKLEDFKIARGKLEKADKCDTAILMTNAYNRNAMQIALQILEVVKRNDLVEKLKDEIRKSDVNERGKSEQAKKLIHVNLKTITLLSDCPFDGDEGKPPEYSESFYKDNINLKWVRWNGTLPQGAVGIYNSKKSRKDYVCKYRNHAGFYTPDKDSCCYYSLSGKEEWSNDFDILVNKDDFEPLEWKSDRWGNVPGNSIKTSDFGGVYVGKTSDYLGKVVPQHKNFFYPNEGKECYWPFYDVLVISQKSYTQQIVDINYETEQLKVVNQPRRILGSTTIDNRDGQLMFMSLRIQISFVVKKSWDIGRSTAAGVETQVTALVPHFSRNQMTLEAQKTFRCSRGTVLLEDTTHDINYSINMPARSKCTLKIEGAVMMA…	XM_028814545.1
			LOC114657151	natterin-3-like		XP_028664731.1	MASFMVNKRVFFVPQMKPVLLLAIVLLQLSFPCVQLASLKDKEEQGVKSQIDESILKADLGDVVPPLVKDSIPNEQVKSERQLEQEWRMSHGLFVDNVNLQWIPWNGSLPDGAVSILNGYASRTDYVCKFNCEAGFYNPNKGPYCLYPYADKEFYASTFDILVNRDNFEFTEWLSGSYGSVPDAGIRSCTGVGIYVGKNKYGLGKVVPQHGAFFLPWEGKEYWYKNYQVLSINTATYSQHISHVVYGIDQIKFFQHPPETLKLSTVVNNECHTVKKTVILEKTTEIERHWDIGRSVRNDSHSSISAQIPQLGVGSVEFTKEKTWQFSQGTSTAESTTHKMSIEVSAPPGHSCAVRMEGKKIKLDIPFTARLSRTYINGETQWTSISGKYDGVQVGELKA…	XM_028808898.1
			LOC114657149	natterin-3-like		XP_028664730.1	MACNDKEDEAREKSQVENFENCLKLTISRTKELLIDLWQTKEPLYLMKTTALTIFAFLLLQEVCMNSASPASLPTNLKEIVQAPKNGIPDSVLNPSLQDVVPPLAPASSLQALKTPTEPHSAPSQSLFGDNVNLQWLPWNGSLPNGAVGIWNGYTSRADYVCKFNCEAGFYHPSKGPYCLYPYADKEYYTTTFDVLVNRDNFEFVEWLSGSYGSVPEMGVKTCGGAGIYVGKNKYGLGKVVPIHEAFFLPWEGKEYWYKSYQVLAINRESYSQHISHVEYGIDQIKLFHYPPETMRLSTVVNNECQTVKKTVHLEKKSEVETTWDIGRSTMRGVSSSISAKIPLIGTASVDFTKEKTFTFSRGTTQVESISHSVSIEVVAPPNHSCTVKMEGKKITADI…	XM_028808897.1
			LOC114657148	natterin-3-like		XP_028664729.1	MAGIVKLGSQTCTRDTKMMWTLLTALTFLLLSDVCSGSASMASPVKNPENITQVPEAEAVDLPVIPILIEVNPPPDLNSSFMFRKASAQRSSLDSSSVVDSTVNLQWVPFTGSVPSDTVSMWNYYASRTDYVCKVHCEPGFYSPSKGSRCFYAYGGKEHYSSSFDILVNRDHFEFLQWVSGKYGSIPSLPIRSCEGYDAFVGKNRYGLGKVVPKHTAFFLPWEDYEYFYKDYDVLSINPGSYSQKISNVIYDTNQMNFLELPPDVLRVASVDNHDCQSAKKSVTLVATITNEKRWGIQRSTMYGVSVTITAGIPELFTGSVSVSTEKTFTTTLGETSSTSDSHSLSVAVTVQPNHFCRVMMVGKKVTADIPYTARLSRTYWNGKIRSTTVVGKYQGVKI…	XM_028808896.1
			LOC114657147	natterin-3-like		XP_028664728.1	MEIKKLEEAIRMGFGPICGLNDPHPTKLWSIPLMEQATRCMMWTLLTTLTFLLLSEFHLPSASPISSPKHLENPARQTPEAKADLPVNPNFKEVRSPQALDSRFLSQNTSSQLRSLDSPSVVGNTVNLQWVPFNGSVPSDTVSIMNDYASRTDYVCKAHCEPGFYNPSKGSRCFYAYGGKEYYSYSFDILVNRDNFEFLEWVMGLYGSLPSLAIKSCEDYDAFVGKNRYGLGKVVPKHSAFFLPWEGKEYYYKYYDVLSINPGSYSQKISHFIYDTNQANLLEQPPEVLKISSLDNYECQSIKRTVTLEATTMSDRRWDVQHSAMYGISINVTVGIPSFLSESVRVSMENMFTTTLGEISSTPNNHSFIFEETVQPNYSCSVKMVGKKVTTNIPFTARL…	XM_028808895.1
			LOC114657145	natterin-4-like		XP_028664726.1	MSARLNLLGSQSVFDASENLQWVPFHMSAPKDAVLIWNTYTSCFEYVCKVDCIPGYYTPRKGARCFFAYGGREHYSESFQILDNKDKFELLEWVPGSYGTYPSSAVRACAHTDVFVGKNKYGLGKVDSKNTAFFLPWKGKEYYYKKYDVLSIKRKSYSQKISNVIYDISQANLQEQPPQILKKSSVDNHECQTVKKTVILEATTKNERRWDIQRSSMIGASLIFTAGIPSVIAGTITISTEKTFTITLGQTSSTSNGHSLSIEVNVPPNYSCRVNMIGKQMTTDIPYTASLSRTYDDGNTASTTIVGTYKGLDVGEVTAVVERCVKIPNAQPC	XM_028808893.1
Esox lucius	northern pike	4	LOC105012483	natterin-4	Eukaryota; Metazoa; Chordata; Craniata; Vertebrata; Euteleostomi; Actinopterygii; Neopterygii; Teleostei; Protacanthopterygii; Esociformes; Esocidae; Esox	XP_010871658.1	MRLAVLLACFVVLECTLGLELLPELSDQKLVNNINQTVVTRVEEPMSKASLTPRSSGRPSFGNNLHLKWVTWSGSLPTWAVSVFNKRANRTDYICAPSSGRVYEAGFYNPKYGPYCYSPYYPVEARNPKFTVLVNEENLEPLEWMSASKSYTPPNPVQTHASNNVYVGRKEQGIGSAYSKSYFDVAWEGDVSRHTSGYEVLTLNKDRYSQKISNFRYDVDHKATVSEPPVMLGQYVVINQDCQPVQQTVQLQESTERQSFWQTGISNSLAITSSISVGIPLISASTGVGFTAEKTYTNGNSVTEIITHSLTVTAMVPANQSCTIKLAGKRYKFNIPFTAHLAKQYANGKVHTTTVSGTYHGVQVGEIQGLVERCQPIPSPRPCN	XM_010873356.4
						XP_010871659.2	MNSHHRVQKNILCDLALCNNRLKFQPMSKASLTPRSSGRPSFGNNLHLKWVTWSGSLPTWAVSVFNKRANRTDYICAPSSGRVYEAGFYNPKYGPYCYSPYYPVEARNPKFTVLVNEENLEPLEWMSASKSYTPPNPVQTHASNNVYVGRKEQGIGSAYSKSYFDVAWEGDVSRHTSGYEVLTLNKDRYSQKISNFRYDVDHKATVSEPPVMLGQYVVINQDCQPVQQTVQLQESTERQSFWQTGISNSLAITSSISVGIPLISASTGVGFTAEKTYTNGNSVTEIITHSLTVTAMVPANQSCTIKLAGKRYKFNIPFTAHLAKQYANGKVHTTTVSGTYHGVQVGEIQGLVERCQPIPSPRPCN	XM_010873357.3
						XP_019905734.1	MSKASLTPRSSGRPSFGNNLHLKWVTWSGSLPTWAVSVFNKRANRTDYICAPSSGRVYEAGFYNPKYGPYCYSPYYPVEARNPKFTVLVNEENLEPLEWMSASKSYTPPNPVQTHASNNVYVGRKEQGIGSAYSKSYFDVAWEGDVSRHTSGYEVLTLNKDRYSQKISNFRYDVDHKATVSEPPVMLGQYVVINQDCQPVQQTVQLQESTERQSFWQTGISNSLAITSSISVGIPLISASTGVGFTAEKTYTNGNSVTEIITHSLTVTAMVPANQSCTIKLAGKRYKFNIPFTAHLAKQYANGKVHTTTVSGTYHGVQVGEIQGLVERCQPIPSPRPCN	XM_020050175.2
			LOC105014671	natterin-3		XP_010875473.1	MKLSVLVVISLLLLGLSLAQMSASPPGSLRDLVRKSSLGQKASLLNPLLEGRVPPLASKGPVQGPLTPSEFEDQQEPSPFMFGDNVNLQWQNWTGSLPTAAVGIYNGYTERTDYICKYKCEAGFYTPSKGPYCQYPYGAREYYAPEFQVLTNIDNFEFVEWKDDSYGSVPKHSVRTCSGRSTYVGKNKYGLGKVVSEFEAFFLPWEGDEYWYKNYQVLTINRDAYSQHISHVKYGIDEVEIFQYPPETMRLSSVTNNECQEVVKTVTISKTSEVESTWNIGRTTMLGVTAGITAKIPLIGSGGVEFSAEKTLQFNRGTTMVEALSHSVSVELRVPPNHSCTVRMEGRKITADIPFTARLSRTYRNGETQWTTITGVYDGVQIGEIRAVVDRCEPVVDAK…	XM_010877171.4
			LOC105014670	natterin-3		XP_010875472.2	MRLTVLVVLAVLQLCSPVFLSDLQLQQISQVEEGQDASSNPRLNPQLEDVVPDLDIHSPPRLTEISDLELQVPDSLLMYGENANLKWVKWEGSLPNGAVGIYNGYTERHDYICKVNCQAGFYTTTKGSFCQYPYADKEYSSSEFEVLVNVDDFEFLEWIDGKYGAVPQHSVETCPGTEIYVGKNKYGLGKVVTQHEAFFLPWEGDEYWYKQYQVLAINRDSYTQHISHVEYAIDRIELFNHPPEALQLARVTNLECNSVKKTVLLEKTSTVEKTWNIGRESRNSSTTMTAKVPILNPDSVDFTKEQTVSFSEGTTLVESISHSISVELLVPPNHYCGVRMDGRKMTADIPFTGRLSRTYHNGDTHWTTITGTYDGVKVGEVNAVVERCQPVPDAIPCNT…	XM_010877170.4
			LOC105009886	natterin-like protein		NP_001291101.1	MATLLYLIGGQGGGSFELTGRENGATLKKIGVAVEGWQIKAVRAELTDGRVKTFGEANTFSEFEFSLGERITKLSLWGNGAGTRLGGIRIWTSKGREFFQHMNSWPLKTEYSIDVGSGVCLGLQGRCGADIDSMGFLFISPIRTSVLTDMRYPNLAMFTPQVKKEYIKSVSFHNNTTAPQNQTVQYSRTMTKSSSWTTTNKIESTINISVKAGIPDLVEVSSGWSLTVGQQRSSSMSNQETITEADTATVKIPPGKTVSVEMSVGRAVIDLAYSAVVKVTCLNGSELVFPSTGNYNGVNYTSVNIRTTESDKVMNVN	NM_001304172.1
Etheostoma cragini	Arkansas darter	5	LOC117944414	natterin-3-like	Eukaryota; Metazoa; Chordata; Craniata; Vertebrata; Euteleostomi; Actinopterygii; Neopterygii; Teleostei; Neoteleostei; Acanthomorphata; Eupercaria; Perciformes; Percoidei; Percidae; Etheostomatinae; Etheostoma	XP_034727099.1	MMKLPVLLVLALPVLYTEGSCMNRTSIPQLNCLMTAASNLALRLQDGCALIRDTLASLLYSGKTFLLNPGLEDRVPKIPANRSTNQALPTPPEIEDKLGRVPSIKFDKTNLEWQIFNGSIPNGAVYINNQYVGRYDYVCQFFGQAGFYNPSMGPYCYYSFKGKEYVSSLLWPFEILVNKDNFELMEWKDGSYGSVPQNAVRTCSGCDIYVGKNEYGLGKVVVKDKVFYLPYNGDEYWYYSYQVLSISKDIYSEDMFDVKYKTDGVKVIDYPPETMCKSFITNYECQSVTATATVSKTIQVEQTWATSFSITLGVKTSVTAQIPSILSTGIEFSLEKTLQFTEGTTYTESTTHTVSVEVSVPPNHSCRVSLVGYKYGADIPYSARLKRTYINGGISWTPI…	XM_034871208.1
						XP_034727100.1	MMKLPVLLVLALPVLYTEVLLNPGLEDRVPKIPANRSTNQALPTPPEIEDKLGRVPSIKFDKTNLEWQIFNGSIPNGAVYINNQYVGRYDYVCQFFGQAGFYNPSMGPYCYYSFKGKEYVSSLLWPFEILVNKDNFELMEWKDGSYGSVPQNAVRTCSGCDIYVGKNEYGLGKVVVKDKVFYLPYNGDEYWYYSYQVLSISKDIYSEDMFDVKYKTDGVKVIDYPPETMCKSFITNYECQSVTATATVSKTIQVEQTWATSFSITLGVKTSVTAQIPSILSTGIEFSLEKTLQFTEGTTYTESTTHTVSVEVSVPPNHSCRVSLVGYKYGADIPYSARLKRTYINGGISWTPISGNYSSAQMGEVRGVVDPCKPVPDPTPCP	XM_034871209.1
			LOC117944419	natterin-3-like		XP_034727106.1	MALPTVSSASKNKNELVLLNPSLGDRVPKITDNQLTNHAIKVRRVNVLKATENNVDPSSSLKVDQTNLEWQTFDGSLPNGAVSIYNGYVRRTDYVCKYGREAGFYNPDKGPHCLYPYGEKELRGSPFEILVNKDNFEFLEWKDGSYGSVPENAVKTGPDSDVYVGKNKYGLGKVHVKNKAFFLPWEGDEYWYKSYQVLTINKDVISEDISDVKYKTDGVKVIEYPPETMHKSFLTNNECQSVRQTTTLSKTAQKEQRWDTSFSITLGVKTTITAGIPLVFSGGIEVGAETTLQFTKGTTYTESTTHTVSVEANVPPNHSCRVSMVGHKYGADIPYTARLSRTYRNGETRWTSISGTYKSVQMGEVRAVVDRCQPVPDPTPVPVMRAAP	XM_034871215.1
			LOC117944417	natterin-3-like		XP_034727104.1	MKQQSVLLVLALLALSSASLQDIVKKSLEHRKVSLLNPELEGVEPVPTGNVVSGPLNPADLEQQQDLPSAYMFGDNVNLEWLTWGGSVPNGAVAIYNGYTKRTDYVCKYKCEAGFYNPSLGPYCRYPYGNREYYAAEFEILANKDNFEFLEWKDGSYGSVAQHSVGTCPGAGIYVGKNKYGLGKVVPQFEAFFLPWEGDEYWYKSYQVLAINRDAYSQQITDVKYAIDEVAIFQYPPETMRISGVTNNDCQTVVKTVTISKTTEVETTWNIGRSTMLGVTGSITAKIPFIGSGGIELGAEKTLQFSRGTTVVESLSHSVSVELSIPPNHSCKVRMEGRKFKADIPYTARLSRTYRNGETQWTSISGTYDGVQIGEVRAVVDRCEPVADAKPCP	XM_034871213.1
			LOC117944416	natterin-3-like		XP_034727103.1	MKLSVLLLLALLALSSASPLDILKSTEQRNALLNPSLGERVPSITANQLTNHAIKVKRDLKVIENNVGRSSSLNVDQTNLEWQTFNGSLPNGAVSVYNKYVDRIDYVCKYGLEAGLYNPYQSPHCLFPYRDKELRGSPFEILVNKDNFEIIEWKDGSYGSVPENAVETFPGSKIYIGKNKYGLGKVDVKNEAFILPWEGDEYWHKSYQVLTFNKDVIHEDISDVKYKTDGVKVIPYPSETFKESVLTNDFFEPMTLATMLSKTTQKEHRWDTSFSLTIGANTTITAGIPSVFSGGIEVGAEKTFQFTNGTTYTEMISNTVCVLVTTPPRRSCRASMVEFKYGENIPYTARLSRTYRNGKTTWTSISGTYSSVQMRGVRSVVDRCNPVADPTPDPSSSEE…	XM_034871212.1
			LOC117944415	natterin-3-like		XP_034727101.1	MLQAASLHEEPVEMRWCVAVVLVVLQLCSPAVLSASLLYVSKVQDGQEQPGKPWLNPTLGDVVPSREVTKPPQIREIPETETSSHSSPMFGEHANLKWVTWNGSLPNGAVAIFNGYTERTDYVCKVNCESGFYTPSKGNFCQYAYADKEYASSKFEMLVNVDHFEFLQWVEDSYGSVPSYAIKTCPNADIYVGKNKYGLGKVVTQHEAFFLPWEGNEYWYKKYQVLAINRDSYSQHISHVEYLIDQMELFHHPPEALKLTKVTNLECTTVAKTVNLEKTSSVAKTWDIGRETRNGTISTMKAKVPILGPGTVDYTKEQTVTFSEGTSIVESISHSVSVELVVPPNHSCTVRMDGRKMTADIPYTGRLSRTNHKGETHWTYITGTYDGVSVGEISAVVER…	XM_034871210.1
Etheostoma spectabile	orangethroat darter	6	LOC116689688	natterin-3-like	Eukaryota; Metazoa; Chordata; Craniata; Vertebrata; Euteleostomi; Actinopterygii; Neopterygii; Teleostei; Neoteleostei; Acanthomorphata; Eupercaria; Perciformes; Percoidei; Percidae; Etheostomatinae; Etheostoma	XP_032372170.1	MMKLPVLLLLALPVLYTEGSCMNRTSIPQLNCLMTTAPNLALRLQDGCALIRDILASLLYSGKIFLLNPSLEDRVPKITANRSTNQALPTPPEIEDKLGRVPSITFDKTNLEWQIFNGSLPNGAVYINNQYVGRFDYVCQVFGQAGFYNPSMGPYCYYSFKGKEYVSSLLWPFEILVNKDNFELMEWKDGSYGSVPQNAVGTCSGCDIYVGKNEYGLGKVVVKDKVFYLPYNGDEFWYYSYQVLSISKDIYSENMFDVKYKTDGVKVIDYPPETICKSFITNYECQSVTATATVSKTIQVEQTWATSFSITVGVKTSVTAQIPSILSTGIEFSLEKTLQFTEGTTYTESTTHTVSVEVNVPPNHSCRVNLVGYKYGADIPYTARLKRTYIIGGISWTPI…	XM_032516279.1
						XP_032372171.1	MMKLPVLLLLALPVLYTEVLLNPSLEDRVPKITANRSTNQALPTPPEIEDKLGRVPSITFDKTNLEWQIFNGSLPNGAVYINNQYVGRFDYVCQVFGQAGFYNPSMGPYCYYSFKGKEYVSSLLWPFEILVNKDNFELMEWKDGSYGSVPQNAVGTCSGCDIYVGKNEYGLGKVVVKDKVFYLPYNGDEFWYYSYQVLSISKDIYSENMFDVKYKTDGVKVIDYPPETICKSFITNYECQSVTATATVSKTIQVEQTWATSFSITVGVKTSVTAQIPSILSTGIEFSLEKTLQFTEGTTYTESTTHTVSVEVNVPPNHSCRVNLVGYKYGADIPYTARLKRTYIIGGISWTPISGNYSSVQMGEVRGVVDPCEPVPDPTPCP	XM_032516280.1
			LOC116689878	natterin-3-like		XP_032372421.1	MKQQSVLLLLALLALSSASLQDIVKKSSQHRKVSLLNPELEGVEPEPTGNVVSGPLNPADLEQQQDLPSAYMFGDNVNLEWLTWGGSVPNGAVAIYNGYTQRTDYVCKYKCEAGFYNPSLGPYCRYPYGNREYYAPEFEILANKDNFEFLEWKDGSYGSVAQHSVGTXPGAGIYVGKNKYGLGKVVPQFEAFFLPWEGDEYWYKKYQVLAINRDVYSQQITDVKYAIDEVAIFQYPPETMRISGVTNNDCQTVVKTVTISKTTEVETTWNIGRSTMLGVTGSITAKIPFIGSGGIELGAEKTLQFSRGTTVVESLSHSVSVELSIPPNHSCKVRMEGRKFKADIPYTARLSRTYRNGETQWTSISGKYDGVQIGEVRAVVDRCEPVADAKPCP	XM_032516530.1
			LOC116689689	natterin-3-like		XP_032372172.1	MDQTNLEWQTFTGSRPNGAVLIYNDYVGRIDYVSKYGSEAGFYNPEKGPHCFYPYNEKEHRDSPFEILVNKDNFEVLEWKDGSYGSVPENAIETVPGSKIYVGKNKYGLGKVDVKNKAFFLPWEGKESWYKNYQVLTFNKEVIREDISDVKYKTDGVKVIQSPPETIQTSVLTNKDCEPVKETTTLLKTTQKEERWDTSFSLTVGATTSIKTEIPFIVEGKIELKAEATFQFTNGTTRTESTTQTVSVEAYIPPNHTCRVRMVGYKYTADIPYTARLRRTYRHGETRWTSISGTCKSVQMGEVWSVVDPCEPIP	XM_032516281.1
			LOC116689515	natterin-3-like		XP_032371965.1	MLQAASLHEEPVEMRWCVAGVLVVLQLCSPAVLSASLLYVSKVQDGKNNPAPWLNPTLGDVVPSRELTKPPQIREIPETETSSHSSPMFGEHANLKWVTWSGSLPNGAVAIFNGYTERTDYVCKVNCESGFYTPSKGNFCQYAYADKEYASSKFEMLVNVDHFEFLQWVEDSYGSVPSYAIKTCPNSDIYVGKNKYGLGKVVTQHEAFFLPWEGSEYWYKKYQVLAINRDSYSQHISHVEYLIDQMELFHHPPEALKLTKVTNLECTSVAKTVNLEKTSSVAKTWDIGRETRNGTISTMKAKVPILGPGTVDYTKEQTVTFSEGTSIVESISHSVSVELVVPPNHSCTVRMDGRKMTADIPYTGRLSRTNHNGETHWTYITGTYDGVSVGEISAVVERC…	XM_032516074.1
			LOC116689372	natterin-3-like		XP_032371798.1	LPNGAVSIYNGYVRRTDYVCKYGREAGFYNPDKGPHCLYPYGEKELRGSPFEILVNKDNFEIIEWKDGSNGSVPQNAVKTGPDSDVYVGKNKYGLGKVHVKNKAFFLPWEGDEYWYKSYQVLTFNKDVISEDISDVKYKTDGVKVIEYPPETMHKSVLTNNECQSVRQTTTLLKTTQKEQRWDTSFSITLGVKTTITAGIPSLISGGVEVGAETTLQFTKGTTYTESTTHSVSVEANVPPNHSCRVSMVGHKYGADIPYTARLSRTYRNGETRWTSISGTYKSVQMGEVRAVVDRCQPVPDPTPVPVMRAAP	XM_032515907.1
			LOC116689687	natterin-3-like		N/A
Fundulus heteroclitus	mummichog	6	LOC105921682	natterin-3	Eukaryota; Metazoa; Chordata; Craniata; Vertebrata; Euteleostomi; Actinopterygii; Neopterygii; Teleostei; Neoteleostei; Acanthomorphata; Ovalentaria; Atherinomorphae; Cyprinodontiformes; Fundulidae; Fundulus	XP_035999639.1	MEKLLLWLLVLWSASLQDAVRYQSDENGSSLNPDPVDGVAKMTVSNKSISTVRRVLPPAQFTLKSQVNSKLSEFDTNGKQLWVTWQGFLPNGAVSIYNKYTKRTDYVCKVRCHSGFYNPSIGAYCHYPYRKKEHLSSSFQILVNEGNLEIFEWKEDSKGSVPKNSIRTCSSEEIYVGKNKYGLGMVYPKDGRFYLPWKGKQCQYKKYEVLTNMKAEKEILSDVKYSTDQTKIFKEPPKTLKTSTAINHALSPVKKMVTLTQTTTDERRWDISSSISIGLRTSIKTGIPGIVEGNIELSAETTHTFSGGNTWIEEVSHSVSLELDVPPNHSCQVKMVGYRYKMDIPYSARLSRTYEDGETRSVTITGTYHGVQTGEVVSEVERCKPLSGSMLFPEMR	XM_036143746.1
			LOC105922588	natterin-3		XP_035999640.1	MNVSVITVRRVLPPSKFREKRELDKSSIPYGNLGWVKWQGSLPYGAISIYNDYEKRTDYVCKFECRSGFYNPRKGSYCPYPNRKKEYLSSSFQNLVNEGNLDILKWKEGSYGSVPKNSVRTCSSEEIYVGKNEYGLXVPKDGCFYLPWKGSEYWYKRIYEVLTNMKAEEEIISDFKYITDKAKLIKDSLKALQTSTTNNALGPVIKTVSLSKSFRNEGRWDSKSSKTIDVHTEETATEVRMEFSALR	XM_036143747.1
			LOC105922613	natterin-3		XP_012713960.2	MRCCVPTVVLAVLQLCSPALSGPLPHISLLQEGKEHPSKSWLNPSLENVVPSRRVSNPPITGEMIETKKTSHSLPMFSEHVNLKWVTWSGSLPNGAVAIFNGYTERTDYVCKVNCEAGFYTPSKGAFCQYPYADKEYASSKFEVLVNVDHFEFLMWVEDSYGSVPQYAIKTCPNSDIYVGKNKYGLGKVVTRHEAFFLPWEGDEYWYKKYQVLAINRDSYSQHISHVEYAIDQMKLFHHPPEALKLTKVTNLECRDVEKIVTLEKTTTMEKTWDIGRETRNGSVSTMTAKVPILGPGDVDFTKEQTVTFSEGTTTVESISHTVSVELTVPPNHSCAVRMDGRKMTADIPFTGRLSRTNHNGDTHWTYITGTYDGVSVGEISAVVERCQPVTDAPPCSPAQ	XM_012858506.3
			LOC105922611	natterin-3		XP_036000698.1	MLSGLLAVSSAGLQDIVKKSVQNRKVSLLNPELEDRVPKVGSGHVVPGPLTPVGLEQQQDTPSSFVFGDNVNLEWLTWDGSLPNGAVAIYNSYTERTDYVCKYKCEAGFYNPSLGPYCRYPYGDREYYAPEFEILANKDNFEFLEWKEDSYGSVPQHSVRTCAGVGIYVGKNKYGLGKVVSQFEAFFLPWEGDEYWYKKYQVLTINRDAYTQHITDVKYGIDEVALFQYPPETMRISGVTNNECQAIEKTVTISKTSEVETTWNIGRSTMLGITGSITAKIPLIGSAGVELSGEKTLQFSRGTTVVESLSHSVSVELSVQPNHSCKVRMEARKIKADIPFTARLSRTYQNGETQWTSISGTYDGVQIGEVRAVVDRCEPVADAKPCP	XM_036144805.1
			LOC105922587	natterin-3		XP_036000190.1	MLPVLLLLLLSAASLQDHMENRPLDGNASSLDPDLKNGVAKIQMNLSVSTVRRRLPPSKFRLKSRHDSTPSSFDSKHWVKWRGYLPNGAVSIYNAYSERTDYVCKVRCHSGFYNPSIGPYCHYPYKKAEYISSSFQVLVNEGNLEIFEWKEDSKGSVPKNSVRTCSSEEIYVGKNKYGLGMVYPKDGCFYLPWEGSEYWYKMSYEVLTNMMTEKEIISNVKYSTDQTKIFKEPPKTIKTSTAVNNALSPVKKMVTLTQTTTDERRWDISSSIKIGVKTSITVGIPDIVQSSIEISAERTHTFSGGNTWIEEVSHSVSLEIDVPPKHSCQVKMVGYRYKMDIPYSARLRRTYEDGETRSATITGTYHGVQTGDVRAEVEQCKPLSGSMLFPEIR	XM_036144297.1
			LOC118564905	natterin-3-like		N/A
Gadus morhua	Atlantic cod	3	LOC115548330	natterin-3-like	Eukaryota; Metazoa; Chordata; Craniata; Vertebrata; Euteleostomi; Actinopterygii; Neopterygii; Teleostei; Neoteleostei; Acanthomorphata; Zeiogadaria; Gadariae; Gadiformes; Gadoidei; Gadidae; Gadus	XP_030218725.1	MRACVLLILALFGQSGAKLKDIIEKSSKTASSLNPTVYDREPGLSGKGVMAGSLLTPTVLEEQPSTPFVFGDNVNLGWLAWNQSLPDGAVAVYNGYTERTDYVCKHQCEAGFYRPSLGPYCHYPYADRGYRAADFQVLVNKDNFEFLEWKEDSYGSVPKDSVRTCSGVDIFVGKNKYGLGKVVSLHEAFFLPWEGDEYWYKKYQVLSINRDAYSQHISHVVYALNDAQIFQHPPETMRISGVTNNDCQTVTKTVTISKSTETETTWNIGRGTMLGVKGSITAKIPLLGSGGIELGGEKTLQFDRGTSVTEAISHSVSVELSVPPNHSCRVRMEGRKFTADIPYTARLSRTYQGGETQWTSVSGTYDGVQIGEVRAVVDRCEAVVDAKPCP	XM_030362865.1
			LOC115549398	natterin-3-like		XP_030220404.1	MQSTQITGSCVFLTGRGAEKMRHFLPFLLLLVQLCSCDGFLKPELEEVVPSLDAHSTASPRAMDPGPGVPEGPHLFGENVNLQWVTWEGVLPNGTVSIFNDYAGRTDYVCKVNCEAGFYNPSMGNFCLYPYSDQEYTSTKFQVLVNVDHFEFLEWKEDSYGSVPQHAIRTCPGVDIFVGKNKYGLGKVVSLHEAFFLPWEGDEYWYKKYQVLSINRDAYSQHISHVRYTIDQMELFHHPPEALQLAKVTNLECTSVEKRVSLEKSSSTRKTWDIGRQTRNGSVSTMKAQVPLLGPGTLDFTKEQTVSFSEGTSLEETLDHEVAVELLVPPNHSCTVRMEGRKMTADLPFTARLSRTNPRGETRWTSVTGTYDGVQVGEISAVVERCQLVADVAPCAPHPQ	XM_030364544.1
			LOC115550779	aerolysin-like protein		XP_030221930.1	MATTLEMIGGGGGIGFEFTGRDNGATLRKIEVAVGGWQIKAVRAELTDGRVQTFGNAVTFSEFTFELGESITKLSLWGNGAGTRLGGIRFWTSSKREFFAHMTKWPLKIEYSIDVGSGVCLGLEGRSGSDIDCMGFLFINAIKSSVLTDMTYPSLAMYTPQVNKEYVKSVSYHNGSTAAQEHKCAYSRSVTKSTTWSTTTKIESTISLTVKAGIPDLVEVSGGFSVTVGAAQTTSMTSSETITESDEVKVTVPAGKTMTVDATVGRAVIDLPYSATVKITCLNGSELHFRSTGNYSGVAYTAVGVEVTESDKVMNVE	XM_030366070.1
Gouania willdenowi	blunt-snouted clingfish	4	LOC114470242	natterin-3-like	Eukaryota; Metazoa; Chordata; Craniata; Vertebrata; Euteleostomi; Actinopterygii; Neopterygii; Teleostei; Neoteleostei; Acanthomorphata; Ovalentaria; Blenniimorphae; Blenniiformes; Gobiesocoidei; Gobiesocidae; Gobiesocinae; Gouania	XP_028314104.1	MKLGVCLFPALLALASANLKTIISKSSKYKKVSLLNPELEDQIPELRSNPVVSSPLTPSDLKNQHDLPSSFLFGANVNLEWLTWEGSLPNGAVSIYNGYTERTDYVCKYKCEAGFYNPGLGPYCRYPYGNQEYYAPEFEILANKDNFEFLEWKEDSYGSVPQHSVRTCLGVGIYVGKNKYGLGKVVPQFEAFFLPWEGDEYWYKTYQVLTINKNAYTQHISDVKYAIDDVAIFQYPPETMRISGVTNNECQSVVKTVTISKTSEVETTWNIGRETMLGITGSITAKIPLLGSGGIELSGEKTLQFSRGTTVVESLSHSVSVELTTPPNHSCRVRMEGRKLKADIPYTARLSRTYPNGETQWTSISGTYDGVQIGEVRAVVDRCEPVVDAEPCL	XM_028458303.1
			LOC114470241	natterin-3-like		XP_028314103.1	MWSVAVVVALFQLCSPSLQNDPLLYISQLQDGPEILSKPWLNPLLENVVPSREILHVPTNVDIHETEISSTSLPMFSEHVNIKWVTWNGSLPNGAVAIFNGYTERTDYVCKVNCEAGFYTPSKGNFCQYPYADHEYSSSKFEILVNVDHFEFLQWVEDSYGSVPQYAIHTCLNSKIYVGKNKYGLGKVVSQHEAFFLPWEGDEYWYKNYQVLAINRDTYSQHITHVKYEIDHMKLFYYPPEALKLTKVTNLECRNVEKIVTLEKTSTMEKFWDIGRETRNGSVSTMKASVPLLGPGNVDFTKEQTVVFSEGTTMVESISHSVTVKLEVLPNYSCTVRMEGRKMTAEIPFTGRLSRTNHNGDTHWTYITGTYDGVSVGEINAVVERCQPVEDAVPCSTTH	XM_028458302.1
			LOC114469859	natterin-3-like		XP_028313537.1	MKLGVCLFPALLALASANLKTIISKSSKYKKVSLLNPELEDQIPELRSNPVVSSPLTPSDLKNQHDLPSSFLFGANVNLEWLTWDGSLPNGAVSIYNGYTERTDYVCKYKCEAGFYNPGLGPYCRYPYGNQEYYAPEFEILANKDNFEFLEWKEDSYGSVPQHSVRTCLGVGIYVGKNKYGLGKVVPQFDAFFLPWEGDEYWYKTYQVLTINKNAYTQHISDVKYAIDDVAIFQYPPETMRISGVTNNECQSVVKTVTISKTSEVETTWNIGRETMLGITGSITAKIPLLGSGGIELSGEKTLQFSRGTTVVESLSHSVSVELTTPPNHSCRVRMEGRKLKADIPYTARLSRTYPNGETQWTSISGTYDGVQIGEVRAVVDRCEPVVDAEPCL	XM_028457736.1
			LOC114469797	natterin-3-like		XP_028313410.1	MWSVAVVVALFQLCSPSLQNDPLLYISQLQDGPEILSKPWLNPLLENVVPSREILHVPTNVDIHETEISSTSLPMFSEHVNIKWVTWNGSLPNGAVAIFNGYTERTDYVCKVNCEAGFYTPSKGNFCQYPYADHEYSSSKFEILVNVDHFEFLQWVEDSYGSVPQYAIHTCLNSKIYVGKNKYGLGKVVSQHEAFFLPWEGDEYWYKNYQVLAINRDTYSQHITHVKYGIDHMKLFYYPPEALKLTKVTNLECRNVEKIVTLEKTSTMEKFWDIGRETRNGSVSTMKASVPLLGPGNVDFTKEQTVVFSEGTTMVESISHSVTVKLEVLPNYSCTVRMEGRKMTAEIPFTGRLSRTNHNGDTHWTYITGTYDGVSVGEINAVVERCQPVEDAVPCSTTH	XM_028457609.1
Gymnodraco acuticeps		3	LOC117555386	natterin-3-like	Eukaryota; Metazoa; Chordata; Craniata; Vertebrata; Euteleostomi; Actinopterygii; Neopterygii; Teleostei; Neoteleostei; Acanthomorphata; Eupercaria; Perciformes; Notothenioidei; Bathydraconidae; Gymnodraco	XP_034086171.1	MKWCVAVVLAVLQLCSPALQTDPLLYISQMHEGKEQLRKAWLNPTLEDVVPSREVTQATEMREILETETTTHFYPMFAEHTNLKWVTWSGFLPSGAVAIFNGYTERTDYVCKVNCEAGFYSPSKGNFCQYPYADKEYASTKFEMLINVDHFEFLEWVEESYGSVPGYAIRTCPDSDIFVGKNKYGLGKVVTQHEAFFLPWEGDEYWYKSYQVLAINRDSYSQHISHVEYGIDQMELFHYPPEALQLAKVTNLECRNVKKTVKLEKTSSVEKSWDIGRETRNGSISTMKAKVPILGPGTVDLSKEHSVTFSEGTKTVEAISHTVSVELVVPPNHSCTVRMDGRKMTADIPFTGRLSRTNHNGDTHWTYITGIYDGVTVGEINAVVERCQPVIDAVPCSPT…	XM_034230280.1
						XP_034086172.1	MKWCVAVVLAVLQLCSPALQTDPLLYISQMHEGKEQLRKAWLNPTLEDVVPSREVTQATEMREILETETTTHFYPMFAEHTNLKWVTWSGFLPSGAVAIFNGYTERTDYVCKVNCEAGFYSPSKGNFCQYPYADKEYASTKFEMLINVDHFEFLEWVEESYGSVPGYAIRTCPDSDIFVGKNKYGLGKVVTQHEAFFLPWEGDEYWYKSYQVLAINRDSYSQHISHVEYGIDQMELFHYPPEALQLAKVTNLECRNVKKTVKLEKTSSVEKSWDIGRETRNGSISTMKAKVPILGPGTVDLSKEHSVTFSEGTKTVEAISHTVSVELVVPPNHSCTVRMDGRKMTADIPFTGRLSRTNHNGDTHWTYITGIYDGVTVGEINAVVERCQPVIDAVPCSPT…	XM_034230281.1
						XP_034086174.1	MKWCVAVVLAVLQLCSPALQTDPLLYISQMHEGKEQLRKAWLNPTLEDVVPSREVTQATEMREILETETTTHFYPMFAEHTNLKWVTWSGFLPSGAVAIFNGYTERTDYVCKVNCEAGFYSPSKGNFCQYPYADKEYASTKFEMLINVDHFEFLEWVEESYGSVPGYAIRTCPDSDIFVGKNKYGLGKVVTQHEAFFLPWEGDEYWYKSYQVLAINRDSYSQHISHVEYGIDQMELFHYPPEALQLAKVTNLECRNVKKTVKLEKTSSVEKSWDIGRETRNGSISTMKAKVPILGPGTVDLSKEHSVTFSEGTKTVEAISHTVSVELVVPPNHSCTVRMDGRKMTADIPFTGRLSRTNHNGDTHWTYITGIYDGVTVGEINAVVERCQPVIDAVPCSPT…	XM_034230283.1
						XP_034086175.1	MKWCVAVVLAVLQLCSPALQTDPLLYISQMHEGKEQLRKAWLNPTLEDVVPSREVTQATEMREILETETTTHFYPMFAEHTNLKWVTWSGFLPSGAVAIFNGYTERTDYVCKVNCEAGFYSPSKGNFCQYPYADKEYASTKFEMLINVDHFEFLEWVEESYGSVPGYAIRTCPDSDIFVGKNKYGLGKVVTQHEAFFLPWEGDEYWYKSYQVLAINRDSYSQHISHVEYGIDQMELFHYPPEALQLAKVTNLECRNVKKTVKLEKTSSVEKSWDIGRETRNGSISTMKAKVPILGPGTVDLSKEHSVTFSEGTKTVEAISHTVSVELVVPPNHSCTVRMDGRKMTADIPFTGRLSRTNHNGDTHWTYITGIYDGVTVGEINAVVERCQPVIDAVPCSPT…	XM_034230284.1
			LOC117555367	natterin-3-like		XP_034086136.1	MTLSVFLLLALLGLSSASLQDIVKKSSLHRKVYFLNPELEGQVPEPTRNKVLGPLAPADLEQQQDLPSSFIFGNNVNLEWLTWSGSVPNGAVAIYNGYTERTDYVCKYKCEAGFYNPILGPYCRYPYGDSEYYAPEFEILTNKDNFEFLEWKEGSYGSVPQNSVRTCPGVGIYVGKNKYGLGKVVPQFEAFFLPWEGDEYWYKSYQVLAINRDAYTQHISDVKYGIDEVAIFQYPPETMRISGVTNNECQTVEKTVTISKTTELETTWNIGRSTMLGITGSITAKIPFIGSGGIELGGEKTLQFSRGTTVVESMSHSVSVALTVPPNHSCRVRMEGRKIKADIPYTARLSRTYRNGESQWTSISGTYDGVQIGEVRAVVDRCEPVVDAKPCP	XM_034230245.1
			LOC117555398	natterin-3-like		N/A
Haplochromis burtoni	Burton's mouthbrooder	3	LOC102304550	natterin-3-like	Eukaryota; Metazoa; Chordata; Craniata; Vertebrata; Euteleostomi; Actinopterygii; Neopterygii; Teleostei; Neoteleostei; Acanthomorphata; Ovalentaria; Cichlomorphae; Cichliformes; Cichlidae; African cichlids; Pseudocrenilabrinae; Haplochromini; Haplochromis	XP_005947701.1	Isoform X1: MEVLLLLILSSASSHDIENTTQQKDDSSGIPPTAVNRLMQTNLPLLSVHNFRQKRQVQSSSVVPMNGTNLMWVTWNNSLPNHTVSLYNGYTNRVDYICKYKCDAGFYTPGKGRYCYYPSVIEKRGFPFEILVNKDNFEILEWKAGSYGSVPKNSVWTCSGKQIYVGKNHYGLGKVSTQDKAFYLPFNKREHWYNNYEVLTISENVISQTIYNVRYNKDHSEIFKFLPEVMHEATISNYECHPVVKTESLSKTYEVQQRWDFTFSIKFGAKISIEAGIPSIVKGTLEISTEVQFQFTKGTTVTESMTDTASVVLTVPPNHSCKFSIVRHKEKVDIPFTALLRRTYGNGEIHTTSITGTYDSIQIGKIQTVVDRCELLVEFKPCPVQSK…	XM_005947639.1
						XP_005947702.1	Isoform X2: MEDSSGIPPTAVNRLMQTNLPLLSVHNFRQKRQVQSSSVVPMNGTNLMWVTWNNSLPNHTVSLYNGYTNRVDYICKYKCDAGFYTPGKGRYCYYPSVIEKRGFPFEILVNKDNFEILEWKAGSYGSVPKNSVWTCSGKQIYVGKNHYGLGKVSTQDKAFYLPFNKREHWYNNYEVLTISENVISQTIYNVRYNKDHSEIFKFLPEVMHEATISNYECHPVVKTESLSKTYEVQQRWDFTFSIKFGAKISIEAGIPSIVKGTLEISTEVQFQFTKGTTVTESMTDTASVVLTVPPNHSCKFSIVRHKEKVDIPFTALLRRTYGNGEIHTTSITGTYDSIQIGKIQTVVDRCELLVEFKPCPVQSKSSMMSDNVHLVFLLFTSFSCSYWI	XM_005947640.1
			LOC102304044	natterin-3-like		XP_005947699.1	MKLSVLLLSALLALSSASLQDIVKKSIQLRKVSLLKPELEGRVPEPTGNRKVLGPLNPADLEQQQDLPSSFLFGDNVNLQWLTWDGSLPNGAVSIYNGYTERIDYVCKYKCEAGFYNPNLGPYCRYPYGDREYYAPEFEILANKDNFEFLEWKEGSYGSLPQHSVRTCAGVDIYVGKNKYGLGKVVPQFEAFFLPWEGDEYWYKNYQVLAINRDAYTQHISDVKYGIDEVTIFQYPPETMRISGITNNECQTVVKTVTITKTSEVETTWNIGRATMLGVTGSITAEIPFIGSGGIELGAEKTLQFSRGTTVIETLSHSVSVELTVPPNHTCKVRMEGRKIKADIPYTARLSRTYRNGETQWTTITGTYDGVQIGEVRAVVDRCEPVIDAKPCP	XM_005947637.1
						XP_005947701.1	Isoform X1: MEVLLLLILSSASSHDIENTTQQKDDSSGIPPTAVNRLMQTNLPLLSVHNFRQKRQVQSSSVVPMNGTNLMWVTWNNSLPNHTVSLYNGYTNRVDYICKYKCDAGFYTPGKGRYCYYPSVIEKRGFPFEILVNKDNFEILEWKAGSYGSVPKNSVWTCSGKQIYVGKNHYGLGKVSTQDKAFYLPFNKREHWYNNYEVLTISENVISQTIYNVRYNKDHSEIFKFLPEVMHEATISNYECHPVVKTESLSKTYEVQQRWDFTFSIKFGAKISIEAGIPSIVKGTLEISTEVQFQFTKGTTVTESMTDTASVVLTVPPNHSCKFSIVRHKEKVDIPFTALLRRTYGNGEIHTTSITGTYDSIQIGKIQTVVDRCELLVEFKPCPVQSK…
						XP_005947702.1	Isoform X2: MEDSSGIPPTAVNRLMQTNLPLLSVHNFRQKRQVQSSSVVPMNGTNLMWVTWNNSLPNHTVSLYNGYTNRVDYICKYKCDAGFYTPGKGRYCYYPSVIEKRGFPFEILVNKDNFEILEWKAGSYGSVPKNSVWTCSGKQIYVGKNHYGLGKVSTQDKAFYLPFNKREHWYNNYEVLTISENVISQTIYNVRYNKDHSEIFKFLPEVMHEATISNYECHPVVKTESLSKTYEVQQRWDFTFSIKFGAKISIEAGIPSIVKGTLEISTEVQFQFTKGTTVTESMTDTASVVLTVPPNHSCKFSIVRHKEKVDIPFTALLRRTYGNGEIHTTSITGTYDSIQIGKIQTVVDRCELLVEFKPCPVQSKSSMMSDNVHLVFLLFTSFSCSYWI
			LOC102303736	natterin-3-like		XP_005947698.1	MMLSLLLLLALSPASPRGTVKKHSEDRNVTSLNPDLEDRAPEMTDISVNTSVYQHLLFPAKMKQKRQAFDNKGNVKWQTWNGFLPSGAVLIYNTYVGRIDYVCKHGCHAGLYSHSLGDFCHYPYGDKEYRTGSFDILVNDKYFEILEWKEGSFGSVPEHAVRTCSSDEVYVGKNKYGLGKVHPRHTAFFLPWRGKEYWYKYYEVLTINRDIDSEIISDVRYKTNNAKIIEYPPETMRISSSINNGCNPVTKTVTLSKTVRDEKRWDIHASVSFGVTTTFTAGVPFVASGSIQFSNQFTFDYSNGATHAEEHTHTVEVQVSVPPNHLCKVKMLAYKYHVNIPFTALLTRTYRNTAVKLSHISGTYYSIQTGEVRAVVERCEYLTSAQPCPQKT	XM_005947636.2
Hippocampus comes	tiger tail seahorse	6	LOC109524652	natterin-3-like	Eukaryota; Metazoa; Chordata; Craniata; Vertebrata; Euteleostomi; Actinopterygii; Neopterygii; Teleostei; Neoteleostei; Acanthomorphata; Syngnathiaria; Syngnathiformes; Syngnathoidei; Syngnathidae; Hippocampus	XP_019740213.1	MAKLRAPLLLWALVHLTCANPVDSNQRSTSGFHLDPEDKLPAQPPRKRALRPSSDFLRRLQDTPSTDFDGTSLEWKWWDGSLPDGAVSIYNSYSSRVDYICKVGCHSGYYDSTLDNAACAYASDGAGYSSTQFEVLVNKDDFEILEWKEGYDGSVTPNSIKTCANDDIYIGKNKFGLGEVKVSEKGFNLPWGGSRYWYSSYMVLETMKDVRREHLMDVKYKTEGVKPIEYPPEILNRNTISNAQCQPIKQEVTLSKSVTSTQKWEINFALTVGVGTTIETGIPFIAQGKIDLRASFTYRLNKESSYSETTTHSLTLETTVPAGHSCTIKMQGKKYGLDVPYTARLKRIYRNGETKWTTITGTFKGVQISEVHAEMERCQPLPDVKPC	XM_019884654.1
						XP_019740214.1	MAKLRAPLLLWALVHLTCANPVDSNQRSTSGFHLDPEDKLPAQPPRKRALRPSSDFLRRLQDTPSTDFDGTSLEWKWWDGSLPDGAVSIYNSYSSRVDYICKVGCHSGYYDSTLDNAACAYASDGAGYSSTQFEVLVNKDDFEILEWKEGYDGSVTPNSIKTCANDDIYIGKNKFGLGEVKVSEKGFNLPWGGSRYWYSSYMVLETMKDVRREHLMDVKYKTEGVKPIEYPPEILNRNTISNAQCQPIKQEVTLSKSVTSTQKWEINFALTVGVGTTIETGIPFIAQGKIDLRASFTYRLNKESSYSETTTHSLTLETTVPAGHSCTIKMQGKKYGLDVPYTARLKRIYRNGETKWTTITGTFKGVQISEVHAEMERCQPLPDVKPC	XM_019884655.1
			LOC109524648	natterin-3-like		XP_019740210.1	MSTITPLCLRWSTFDPEDGIESQVRLKGRVHSVYKYLQMRAAASEQTLFGLGLGIGFCRSACPLWCLMNPSAIVLLLALPALTSAQGPDCAQPKIVMDPALIDVVPQLSGAGSPRLMLSNTSQAAGPSSDFDFEGTNLEWQQWTGSLPDGAVSIYNGYTKSLDYICKHECDSGYYRPSEGDFCVYSYSGEAVRTDDFSLLVNKDKFEILEWQQGAYGSVAWNAVKNCKDSDKYVGKNAYGLGKVHVSHRVFYLPWGKYEYNYPKDYMFLTINEDIQEDHLMSVTYHTEGINVVEHPPEMMKNDSVENRECLEATITDTLSKSNKVEHRWQHTFSLSLAASTTFTTSIPHLFEGAIKFSIETNFAVTMGTTYTETTEHKLKLTTKVPPNNLCRIHMVGKK…	XM_019884651.1
						XP_019740209.1	MSTITPLCLRWSTFDPEDGIESQVRLKGRVHSVYKYLQMRAAASEQTLFGLGLGIGFCRSACPLWCLMNPSAIVLLLALPALTSAQGPDCAQPKIVMDPALIDVVPQLSGAGSPRLMLSNTSQAAGPSSDFDFEGTNLEWQQWTGSLPDGAVSIYNGYTKSLDYICKHECDSGYYRPSEGDFCVYSYSGEAVRTDDFSLLVNKDKFEILEWQQGAYGSVAWNAVKNCKDSDKYVGKNAYGLGKVHVSHRVFYLPWGKYEYNYPKDYMFLTINEDIQEDHLMSVTYHTEGINVVEHPPEMMKNDSVENRECLEATITDTLSKSNKVEHRWQHTFSLSLAASTTFTTSIPHLFEGAIKFSIETNFAVTMGTTYTETTEHKLKLTTKVPPNNLCRIHMVGKK…	XM_019884650.1
			LOC109524650	natterin-3-like		XP_019740212.1	MRALLLLCVLLGGARAGPLDVIRGSAQRRKASLLNPQLEGVVPDRVPAPAPPVGPDGPADLLQREALPSDFLFGDNVNLEWRPWNGSLPDGAVAIYNGYTERTDYVCMYKCEAGFYNAALGPYCRYPYGDAEYYAREFHVLANRDNFEFLEWKEGSYGSVPPHSVRTCLGVGIFVGRNKYGLGKVVPQFEAFFLPWEGDEYWYKKYQVLTINRDAYTQHISHVRYDLDRVAIFQYPPETIQVSAVTNNECQAVSKTVTISKTSEKETTWHIGRATMLGITGSITAKIPLIGSGGLELSGEKTLRFSRGTTLVEALSHSVSVELTVPPNHWCRVRMEGRKVKADVPYTARLSRTYPNGETQWTSVSGTYDGVQIGEVRAVVDRCRPVEDAPPCPSP	XM_019884653.1
			LOC109524649	natterin-3-like		XP_019740211.1	MLKRRPRAPNVETNAADRRRVNEMRTCLVALVSALLLQLCSPTLQSDARQSNDDARLNVALGEVVPPLEAGRDPAPRGPGSSSSSSSSSADFGEHANLRWVPWNGSLPDGAVAIFNGYAQRTDYVCKVDCEAGFFAGDACRYPYADKEYASTDFDVLVNVDRFEFLEWAEDSYGSVPSHAVRTCRDVDIFVGKNKYGLGKVVSQHEAFFLPWEGDEYWYKSYQVLRVNPDVYSQHVSHVEYAVDQMKLFHHPPETLQLAKVTNLECRAVRKTVSLDKTSTSEKTWDIGRETRNGSVSTMKAKVPILGPGNVDFTEERTVTFAEGTRLLESVSHSVSVEILVPPNFWCGVRMDGRKMRADIPFRARLSRTNHNGDTHWTSVAGTYDGVSVGEINAVVERC…	XM_019884652.1
			LOC109524643	natterin-3-like		XP_019740204.1	MAKLWIPLVLLALLQRTRAGPNDCDQQPSSVPPPVLDASLGNRRPEHVPRKSAPRPPSHFFRKAQGDPPADFGKTSLEWKRWGGSLPDGAVSIHNSYFNRVDYICKVGCHSGYYDSTLDIAACAFTSDGSGYSSTQFEVLVNKDDFEILEWKEGYGGSVTHNSVKICANNDIYIGKNKYGLGEVKVSEKVFNLPWGGSRYWYSSYMVLETMRDVKREHLMDVQYKMAAAKSIENPPEVLNRNSISNGQCESATHVVTLSKSVTSTQKWEINFALTVGVGTTIETGIPFIAQGKIDLRASFTYRLNKEDTRSETTTHSLTLETTVPASHSCVIKMEGKKYSLDVPYTARLKRTYRNGETTWTTVTGTFKGVQISEVQADMERCRRLPNVRPC	XM_019884645.1
			LOC109524642	natterin-3-like		XP_019740203.1	RPSQSQFCVYTFGAEARRAADFSLLVNKDEFEILEWKQGHDGSVAWNALKTCENGDKYVGKNAYGLGKVSVSDRAFYLPWGAYEYKYPKDYMFLTINEDIQEDHLENVTYHTEGINVVEHPPKIMKNDSVKNQDCLAATVTVVITTSDNVEHRWHDTYGFSVASSTTFKTGIPQLAEAGIRFSVETDFAVTTGNTYSETTEHTVSLSMKVPPNSKCRVHMVGKKHGADIPYTAPLKRTYANGETKWTTITGIYRSVQISSVDGLLDRCERLSNVKPC	XM_019884644.1
Hippoglossus hippoglossus	Atlantic halibut	2	LOC117768410	natterin-3-like	Eukaryota; Metazoa; Chordata; Craniata; Vertebrata; Euteleostomi; Actinopterygii; Neopterygii; Teleostei; Neoteleostei; Acanthomorphata; Carangaria; Pleuronectiformes; Pleuronectoidei; Pleuronectidae; Hippoglossus	XP_034452610.1	Isoform X1: MVQFDADMPVVFWLLIQMSWCVAVVLTVLQLCSPALQSNPQLYVSRLQDGQEEPKLWLNPTKEDVVPSRDVINPPYVRDFPGTETTPHSFPMFEEHVNLKWVTWNGSFPNGAVAIFNGYTERTDYVCKVNCEAGFYTHSKGGFCQYPYADSEYSSSKFEMLVNVDHFEFLQWVEDSYGSVPKYSVKTCPNSDIYVGKNKYGLGKVVTQHEAFFLPWEGDEYWYKSYQVLAINRDVYSQHISHVEYAVDKMELFHQPPEALKLAKVTNLECRDVVKVVQLEKTSTVEKSWNIGRETRNGSVSTMKAKVPIISPGTVDFTKEQTVTFSEGTTTVESISHSVSVELLVPPNHSCTVRMDGRKMIADIPFTGRLSRTNHQGETHWTYMTGT…	XM_034596719.1
						XP_034452611.1	Isoform X2: MSWCVAVVLTVLQLCSPALQSNPQLYVSRLQDGQEEPKLWLNPTKEDVVPSRDVINPPYVRDFPGTETTPHSFPMFEEHVNLKWVTWNGSFPNGAVAIFNGYTERTDYVCKVNCEAGFYTHSKGGFCQYPYADSEYSSSKFEMLVNVDHFEFLQWVEDSYGSVPKYSVKTCPNSDIYVGKNKYGLGKVVTQHEAFFLPWEGDEYWYKSYQVLAINRDVYSQHISHVEYAVDKMELFHQPPEALKLAKVTNLECRDVVKVVQLEKTSTVEKSWNIGRETRNGSVSTMKAKVPIISPGTVDFTKEQTVTFSEGTTTVESISHSVSVELLVPPNHSCTVRMDGRKMIADIPFTGRLSRTNHQGETHWTYMTGTYSDVNVGEINSVVERCQ…	XM_034596720.1
			LOC117768415	natterin-3-like		XP_034452619.1	MKLFLLLLWGLMALTSAGLQDIVKKSSQLRKVSLLNPELEDLEPQSTGNNVVSSPLTPPDLEQQQDLPSSYMFTDNVNLEWQTWNGSLPNGAVSIYNGYTERNDYICKYKCEAGFYNPSLGPYCRYPYGDREYYAPEFEMLANRDNFEFLEWKEGSYGSVPQNSVRTCPGVGIYVGKNKYGLGKVVPQFEAFFLPWEGDEYWYKKYQVLAINRDAYSQHISDVKYAIDEVAIFQYPPETMRMSGVTNNDCQTVVKTVTISKTTEVETTWNIGRSTMLGITGSITAKIPFIGSGGIELGGEKTLQFSKGTTTVESLSHSVSVELTVPPNHSCRVRMEARKIKADVPYTARLSRTYRSGETQWTSITGTYDGVQIGEVRAVVDRCEPVVDAKPCP	XM_034596728.1
Hippoglossus stenolepis	Pacific halibut	2	LOC118115226	natterin-3-like	Eukaryota; Metazoa; Chordata; Craniata; Vertebrata; Euteleostomi; Actinopterygii; Neopterygii; Teleostei; Neoteleostei; Acanthomorphata; Carangaria; Pleuronectiformes; Pleuronectoidei; Pleuronectidae; Hippoglossus	XP_035022137.1	MFIKPEVTEPAGERLGTMKLFLLLLWGLMALTSAGLQDIVKKSSQLRKVSLLNPELEDLEPQSTGNNVVSSPLTPPDLEQQQDLPSSYMFTDNVNLEWQTWNGSLPNGAVSIYNGYTERNDYICKYKCEAGFYNPSLGPYCRYPYGDRESYAPEFEMLANRDNFEFLEWKEGSYGSVPQNSVRTCPGVGIYVGKNKYGLGKVVPQFEAFFLPWEGDEYWYKKYQVLAINRDAYSQHISDVKYAIDEVAIFQYPPETMRMSGVTNNDCQTVVKTVTISKTTEVETTWNIGRSTMLGITGSITAKIPFIGSGGIELGGEKTLQFSKGTTTVESLSHLVSVELTVPPNHSCRVRMEGRKIKADVPYTARLSRTYRSGETQWTSITGTYDGVQIGEVRAVVDR…	XM_035166246.1
			LOC118115225	natterin-3-like		XP_035022136.1	MSWCVAVVLTVLQLCSPALQSNPQLYVSQDGQEEPKLWLNPTKEDVVPSRDVINPPYVRDFPGTETTPHSFPMFEEHVNLKWVTWNGSFPNGAVAIFNGYTERTDYVCKVNCEAGFYTHSKGGFCQYPYADSEYSSSKFEMLVNVDHFEFLQWVEDSYGSVPKYSVKTCPNSDIYVGKNKYGLGKVVTQHEAFFLPWEGDEYWYKSYQVLAINRDVYSQHISHVEYAVDKMELFHQPPEALKLAKVTNLECRDVVKVVQLEKTSTVEKSWNIGRETRNGSVSTMKAKVPIISPGTVDFTKEQTVTFSEGTTTVESISHSVSVELLVPPNHSCTVRMDGRKMIADIPFTGRLSRTNHQGETHWTYMTGTYSDVNVGEINSVVERCQPVPDADPCPSAQD	XM_035166245.1
Ictalurus punctatus	channel catfish	8	LOC108277208	natterin-like protein	Eukaryota; Metazoa; Chordata; Craniata; Vertebrata; Euteleostomi; Actinopterygii; Neopterygii; Teleostei; Ostariophysi; Siluriformes; Ictaluridae; Ictalurus	XP_017345216.1	Isoform X1: MSYLADVVVVGGDGGGAFDINGTENGTTLKKIWVWVGAWQVKAMTVWLTDGRSKQFGVPDGNYTEFIFEDGEHFTSLSLWPSGNGTRLGAIKFKTTHSREFFARLSTSSYFQPEVPVDVASGICMGIKGRSGLDIDCLGFMFINTIKSVRLTNVEYPTLHDVIPKVAVREIKSMTYHNNSTVTQEFRIETSKKVTQKSSWSVTGKLEFTVRLEVKAGIPLIVEGTTTYELKLGVEGTYASETSEEKMELFSFPVKVPPGKTVDVNITVGQATIDLPFNGIVKITCYNDSVLQFKTSGTYKGVAYTDGEVVVNESAKNLRGFETF	XM_017489727.1
						XP_017345225.1	Isoform X1(2): MSYLADVVVVGGDGGGAFDINGTENGTTLKKIWVWVGAWQVKAMTVWLTDGRSKQFGVPDGNYTEFIFEDGEHFTSLSLWPSGNGTRLGAIKFKTTHSREFFARLSTSSYFQPEVPVDVASGICMGIKGRSGLDIDCLGFMFINTIKSVRLTNVEYPTLHDVIPKVAVREIKSMTYHNNSTVTQEFRIETSKKVTQKSSWSVTGKLEFTVRLEVKAGIPLIVEGTTTYELKLGVEGTYASETSEEKMELFSFPVKVPPGKTVDVNITVGQATIDLPFNGIVKITCYNDSVLQFKTSGTYKGVAYTDGEVVVNESAKNLRGFETF	XM_017489736.1
			LOC108256021	natterin-3-like		XP_017307974.1	MKLFAVITLLQLGAFCALATEPQINLKEIVEKSVNTKKAPLLNPILEGKVPPLINNDPVDGPLAPPELEESLSFSNLFGENVNLNWTKWDGSLPQGAVGIYNGYTKRSDYICKYNCEAGFYTPSKGPYCNYPYGDREFHAPEFEVLVNVDNFEFVEWKEGSYGSVPNHAIRTCGGVGIFVGKNKYGLGKVVPQFEAFFLPWEGDEYWYKKYEVLAINRDVYTQHISHVEYGINEVELFHYPPETMRISSVTNNDCQTITKTVTITKTSEVERTWNIGRTTMLGVTAGITAKIPLIGSGGVEFTAEKSLELNRGTTLIEALSHEVSVQLTVPPNHSCTARMEGRKMTADIPFKAKLTRTYANGETQWTSINGVYDGIQIGEVRAVVDRCEPIPDAKPCPS…	XM_017452485.1
			LOC108256022	natterin-3-like		XP_017307975.1	MRAALPLVLAVLQFCATPLHSIPTPDVSAENKIHLNPDLGDVVPPLDAWTTVVNSDTPPELVSKDQGNSAFMFQENVNLKWVSWEGSLPNGAVGIYNGYTGRTDYVCKFNCESGFYTPSKGPYCKYPYADAEYTATKFEVLVNEDHFEFLEWNQGSYGSVPKHSVKTCPGIDIFVGKNKYGLGKVVTKHEAFFLPWEGKEYWYKSYDVLAINRDTYSQQISHVVYAIDQVKLFHHPPETIQMARATNYECSSIEKTVLLQKSSTVEKFWDIGRETRNGSTSTMTGKIPIINPDNVDFTKEQTVSFSEGTRMIETVSHSMSLQVLVPPNHSCLVRMEARRMTADIPFTARLSRTYNNGNTQWTTVTGTYDGVKIGEINAVVERCNPIPDAPPCLYGSD	XM_017452486.1
						XP_017307974.1	MKLFAVITLLQLGAFCALATEPQINLKEIVEKSVNTKKAPLLNPILEGKVPPLINNDPVDGPLAPPELEESLSFSNLFGENVNLNWTKWDGSLPQGAVGIYNGYTKRSDYICKYNCEAGFYTPSKGPYCNYPYGDREFHAPEFEVLVNVDNFEFVEWKEGSYGSVPNHAIRTCGGVGIFVGKNKYGLGKVVPQFEAFFLPWEGDEYWYKKYEVLAINRDVYTQHISHVEYGINEVELFHYPPETMRISSVTNNDCQTITKTVTITKTSEVERTWNIGRTTMLGVTAGITAKIPLIGSGGVEFTAEKSLELNRGTTLIEALSHEVSVQLTVPPNHSCTARMEGRKMTADIPFKAKLTRTYANGETQWTSINGVYDGIQIGEVRAVVDRCEPIPDAKPCPS…	XM_017452485.1
			LOC108281066	natterin-like protein		XP_017352100.1	MSYLAGICKIDGGGGSRFDLNGIRNGATLEKIWVWPGGWQIKAIKVWLNDDQFKQFGEPAGKFSEFTFEDGEHFTSLSLWGNGAGTRLGAIKFRTNHSREFFPQMTDWGLKTEYPVDVGSGICVGITGHSGADMDSLGFEFINTVKSTKLTNVQYPTLHSVIANVAVEEIKSMTYQNKSTQTQEYKLETSKTIIRKSSWSVTNKLEFTFSMEVKAGIPEVVEVSAGFGFTVGTESSYGLENSEERNELFSFPVKVPPGKTVHVDITTGS	XM_017496611.1
			LOC108281062	natterin-like protein		XP_017352097.1	MSYLSPILVIGGGGGKSFNFNGVGNGATLKKIWVWAGGWQIKAIKVWLTDGQIGQFGEPVGRFSEFSFEDGEHFTSLSLWGNGAGTRLGAIKFRTNRSREFFAQMTDWGLKTEYPIDVGSGICVGITGHSGADMDSLGFEFINTVKSTKLTNVQYPTLHDVIPNVAVEEIKSTTYENKSTQTQEYKLETSKTIIRKSSWSVTNKLEFTFSMEVKAGIPEVVEVSAGFGFKVGTESSYGLENSEERTELFSFPVKVPPGKTVHVDITIGRATVDLPYTGTVQITCYNGSVLEFPTSGIYKGLNYTDAKVVVKEYAAFDTVDHDILLKSLNYVAGFQGPVCICSYPVYCRKISLIIQPTTLSVPRSRFKTKGYWPFSVAAAKLGNSQIFLSSLLESLDFDL…	XM_017496608.1
			LOC108254749	natterin-like protein		XP_017305510.1	MSYLAGICKIDGGGGSRFDFNGVGNGATLKKIWVWPGGWQIKAIKVWLNDDQSKQFGEPAGKFSEFTFEDGEHFTSLSLWGNGAGTRLGAIKFRTNHSREFFPQMTDWGLKTEYPVDVGSGICVGIKGRAGTDVDCLGFMFINTIKSTKLTDVRYPTLHDVISSVVFEEMKSMTFQNKSTQTQESKIETSKKIIKKSSWSVTNKLEETFSLDVKAGVPGIVEVSSGYRYTEGTKSSQSLENTVETTELYSFQVKVPPGKTVDVHITIGRATVDLPYTGTVQITCYNGSVLQFKTSGNYQGVTYTDAKVNVNESTKKLAEEPEAESELICETF	XM_017450021.1
			LOC108254737	natterin-like protein		XP_017305499.1	MSYLSPILVIGGGGGKSFNFNGVGNGATLKKIWVWAGGWQIKAIKVWLTDGQIGQFGEPAGRFSEFSFEDGEHFTSLSLWGNGAGTRLGAIKFRTNRSREFFAQMTDWGLKTEYPIDVGSGICVGITGHSGADMDSLGFEFINTVKSTKLTNVQYPTLHDVIPNVAVEEIKSTTYENKSTQTQEYKLETSKTIIRKSSWSVTNKLEFTFSMEVKAGIPEVVEVSAGFGFTVGTESSYGLENSEERTELFSFPVKVPPGKTVHVDITIGRATVDLPYTGTVQITCYNGSVLEFPTSGIYKGLNYTDAKVVVKE	XM_017450010.1
			LOC108277228	natterin-like protein		N/A
Kryptolebias marmoratus	mangrove rivulus	4	LOC108242784	natterin-3-like	Eukaryota; Metazoa; Chordata; Craniata; Vertebrata; Euteleostomi; Actinopterygii; Neopterygii; Teleostei; Neoteleostei; Acanthomorphata; Ovalentaria; Atherinomorphae; Cyprinodontiformes; Rivulidae; Kryptolebias	XP_017283302.1	MLLLLLLLALSSVSLQDTVKNRPLDENDHPLTPDLKERVPEIIANVSVSTVRRILPPTKSRHKRQVNSYVDVFDKNSKLRWENWLGYLPNGSVSIYNNYDDRIDYVCKVGCHSGFYNPRKGPFCHYPYYSKVIKDRSFEVLVNEDDFEILEWKKGSSGSVPEYSVRSCSSDEIYVGKNKYGLGKVYPKDKCFYLPWEGDEYWYKVSYEVLTTNMGVSRELISDVKYNIEQAKILKKPPKVLKRSTINNANCDPVSKTTTLSKTTLETNSWGLSVSLMIGVRATFETGIPFLAEGKLDITLEIMFQYSKGKSVTEESTHSVSFTINVPPNHRCTVKMMSYSYDTKIPFTARLKRTYRNGKTKSTTISGTYHGVHTADVYVEVERCEPLPNAKPCT	XM_017427813.2
						XP_017283303.1	MLLLLLLLALSSVSLQDTVKNRPLDENDHPLTPDLKERVPEIIANVSVSTVRRILPPTKSRHKRQVNSYVDVFDKNSKLRWENWLGYLPNGSVSIYNNYDDRIDYVCKVGCHSGFYNPRKGPFCHYPYYSKVIKDRSFEVLVNEDDFEILEWKKGSSGSVPEYSVRSCSSDEIYVGKNKYGLGKVYPKDKCFYLPWEGDEYWYKVSYEVLTTNMGVSRELISDVKYNIEQAKILKKPPKVLKRSTINNANCDPVSKTTTLSKTTLETNSWGLSVSLMIGVRATFETGIPFLAEGKLDITLEIMFQYSKGKSVTEESTHSVSFTINVPPNHRCTVKMMSYSYDTKIPFTARLKRTYRNGKTKSTTISGTYHGVHTADVYVEVERCEPLPNAKPCT	XM_017427814.2
			LOC108242761	natterin-3-like		XP_024864245.1	Isoform X2: MRCCVAVVLVVLQLCSPTWQSDSLLQRGQEKTEPWLNPALENVVPSTEVSNPPQIRELPETATKSHSDPI FGEHVNLKWVTWNGSLPNGAVAIFNGYTERTDYVCKVNCEAGFYTPSKGNFCQYPYADKEYASSKFEVLV NVDHFEFLMWVEDSYGSVPQYAIKTCPKSDIYVGKNKYGLGKVVTRHEAFFLPWEGDEYWYKKYQVLAIN RDSYSQHISHVKYAVDQMKLFHHPPEALKLTKVTNLECRNVAKTVTLEKTTAVEKTWDIGRETRNGSVST MNAKVPILGPGDVDFTKEQTVTFSEGTTMKESISHTVSVELMVPPNHSCSVRMDGRKMTANIPFTGRLSRTNHNGDTHWTYITGTYDGVNVGEINAVVERCQP…	XM_025008477.1
						XP_017283277.2	Isoform X1: MHFMGICIFFSDGGLSVLFSLCVQMRCCVAVVLVVLQLCSPTWQSDSLLQRGQEKTEPWLNPALENVVPS TEVSNPPQIRELPETATKSHSDPIFGEHVNLKWVTWNGSLPNGAVAIFNGYTERTDYVCKVNCEAGFYTP SKGNFCQYPYADKEYASSKFEVLVNVDHFEFLMWVEDSYGSVPQYAIKTCPKSDIYVGKNKYGLGKVVTR HEAFFLPWEGDEYWYKKYQVLAINRDSYSQHISHVKYAVDQMKLFHHPPEALKLTKVTNLECRNVAKTVT LEKTTAVEKTWDIGRETRNGSVSTMNAKVPILGPGDVDFTKEQTVTFSEGTTMKESISHTVSVELMVPPN HSCSVRMDGRKMTANIPFTGRLSRTNHNGDTH…	XM_017427788.2
			LOC108242759	natterin-3-like		XP_017283277.2	MHFMGICIFFSDGGLSVLFSLCVQMRCCVAVVLVVLQLCSPTWQSDSLLQRGQEKTEPWLNPALENVVPSTEVSNPPQIRELPETATKSHSDPIFGEHVNLKWVTWNGSLPNGAVAIFNGYTERTDYVCKVNCEAGFYTPSKGNFCQYPYADKEYASSKFEVLVNVDHFEFLMWVEDSYGSVPQYAIKTCPKSDIYVGKNKYGLGKVVTRHEAFFLPWEGDEYWYKKYQVLAINRDSYSQHISHVKYAVDQMKLFHHPPEALKLTKVTNLECRNVAKTVTLEKTTAVEKTWDIGRETRNGSVSTMNAKVPILGPGDVDFTKEQTVTFSEGTTMKESISHTVSVELMVPPNHSCSVRMDGRKMTANIPFTGRLSRTNHNGDTHWTYITGTYDGVNVGEIN…	XM_017427788.2
			LOC108242786	natterin-3-like		XP_024864245.1	MRCCVAVVLVVLQLCSPTWQSDSLLQRGQEKTEPWLNPALENVVPSTEVSNPPQIRELPETATKSHSDPIFGEHVNLKWVTWNGSLPNGAVAIFNGYTERTDYVCKVNCEAGFYTPSKGNFCQYPYADKEYASSKFEVLVNVDHFEFLMWVEDSYGSVPQYAIKTCPKSDIYVGKNKYGLGKVVTRHEAFFLPWEGDEYWYKKYQVLAINRDSYSQHISHVKYAVDQMKLFHHPPEALKLTKVTNLECRNVAKTVTLEKTTAVEKTWDIGRETRNGSVSTMNAKVPILGPGDVDFTKEQTVTFSEGTTMKESISHTVSVELMVPPNHSCSVRMDGRKMTANIPFTGRLSRTNHNGDTHWTYITGTYDGVNVGEINAVVERCQPVLDAPPCPPSQ	XM_025008477.1
Labrus bergylta	ballan wrasse	8	LOC110004881	natterin-3-like	Eukaryota; Metazoa; Chordata; Craniata; Vertebrata; Euteleostomi; Actinopterygii; Neopterygii; Teleostei; Neoteleostei; Acanthomorphata; Eupercaria; Labriformes; Labridae; Labrus	XP_029138746.1	MALSSASPLDISSNTEQRNDPIGSPNITVDSSVELDPRLVTVTTFRQQDEVQSPIVMPDGDSFLEWVSWNNSLPNDAVSIYNDYVGRTDYVCKYNRHAGFYSPSKGTYCYYADAGTEYTGFPFEVLVNKDNFEILEWKDDSYGSVPKNSVITSPGENIYVGKNTYGIGKVDTHKKLLYLPWNGYEYSYSGYQVLTISENIVKQGIDNFRYITDELDKLKYPTEIMRVSTLKNLESHPVLRTDTISKTFQVAQRWDFSYSIISGVKTTVTVGVPFIAEGGIEISFETTFQYSLDNTVTESITDTVSVQFTAPPNTSCSVNMMRHKNKLTIPFTARLRRTYGNGEIHTTSITGTYSGVHVGKVEVVLDKCEPLDISNPFA	XM_029282913.1
						XP_020516030.1	MPDGDSFLEWVSWNNSLPNDAVSIYNDYVGRTDYVCKYNRHAGFYSPSKGTYCYYADAGTEYTGFPFEVLVNKDNFEILEWKDDSYGSVPKNSVITSPGENIYVGKNTYGIGKVDTHKKLLYLPWNGYEYSYSGYQVLTISENIVKQGIDNFRYITDELDKLKYPTEIMRVSTLKNLESHPVLRTDTISKTFQVAQRWDFSYSIISGVKTTVTVGVPFIAEGGIEISFETTFQYSLDNTVTESITDTVSVQFTAPPNTSCSVNMMRHKNKLTIPFTARLRRTYGNGEIHTTSITGTYSGVHVGKVEVVLDKCEPLDISNPFA	XM_020660374.2
			LOC110004595	natterin-3-like		XP_029138670.1	Isoform X1: MEEGPESVAFQGFYKTFETENIFCVGSPDEAVGVVAVALLALSAASLQDIVKKSSQHRRASLLNPQLEGLEPESTGNHVVQAPLTPADLEQQDSLPDSYMFNDNVNMEWLNWGGALPNGAVAIYNGYTERTDYVCKYKCEAGFYNPSLGPYCRYPYGDREYYAPEFQILANKDNFEFLEWKEGSHGAVPQHSVRTCPGVGIYVGKNKYGLGKVVSQFEAFFLPWEGDEYWYKSYQVLTINRDAYTQHISDVKYAIDEVAIFQYPPETMRISGVTNNECQTVSKTVTISKTTETETTWNIGRATMLGIAGSITAKIPFIGEGGIELGGEKTLTFNRGTTVVEALSHSVSVELSVPANHYCRVRMEGRKMKADIPYTARLSRTYRNGET…	XM_029282837.1
						XP_029138671.1	Isoform X2 : MFNDNVNMEWLNWGGALPNGAVAIYNGYTERTDYVCKYKCEAGFYNPSLGPYCRYPYGDREYYAPEFQILANKDNFEFLEWKEGSHGAVPQHSVRTCPGVGIYVGKNKYGLGKVVSQFEAFFLPWEGDEYWYKSYQVLTINRDAYTQHISDVKYAIDEVAIFQYPPETMRISGVTNNECQTVSKTVTISKTTETETTWNIGRATMLGIAGSITAKIPFIGEGGIELGGEKTLTFNRGTTVVEALSHSVSVELSVPANHYCRVRMEGRKMKADIPYTARLSRTYRNGETQWTSISGKYDGVQIGEVRAVVDRCEPVADAQPCP	XM_029282838.1
			LOC110004882	natterin-3-like		XP_020516031.2	SVSLLLSLHAVTLLNPDLEEKVPEITDNGSPLAPLTPAELLRSRTRHSFSFRYQGSTLEWQTSYGSIPSGAVSIYNSYTKRTDYVCKYGCSAGFINPSKGLHCHYPYGGEERLGYPFEILVNKGNFEILEWKDDSWGGVPEHSVTTCLGQDVYVAKNQYGLGKVHARHKAFFLPWEGEEYWYKNYQVLTVNKNVYKERMYNVIYNTNVKVTEHPPQIMVQSTITNKECLPVTKTLSLSKTYQEERRWDTSTATTTGISSSITATIPFIGSLGITLETAITVEFSSGQTMTKSTTYTDSVEQTVPPNHSCKIHMVGSKYEANIPFTARLRRTYYDRRTTEVSISGTFKGVNIDRIHTIVDRCEPLPNARPCS	XM_020660375.2
			LOC110003748	natterin-3-like		XP_029138368.1	MDTEMMKPTVLLLLALMALSSASPLDIRSNTKKRQESDRNDSPKATVNSSVEMDPHLVTVATFRQRRLVRQQRLVQSSASMPEGGSFLEWVTWNNSLPNDSVSIYNHYVNRTDYVCKYKCHAGFYTPSEGTYCHYADAKKEHTGFPFEVPVNKDNFEILEWKDDSYGSVPKNSVRTCPGENMYVGKNKYGLGEVDTQNKAFYLPWKGSEYWYNYYQVLTISDNIVSQQIDNVTYITDGSEIIKYPPEIVLESTIKNFECHPVLRTDTLSKTYQVTQRWDFSFSITAGVKTTFTVGVPFIADGKIEVSLETTFQYSMENTVTESITDTASVQLTVPPNTSCSVNMMRDKSKLTIPFTARLRRTYGNGEIYTKSITGTYSGVQVRKVEVVLDKCEPLDISN…	XM_029282535.1
			LOC110003723	natterin-3-like		XP_020514928.1	MKLSVLLLSALLALSAASLQDIVKKSSQHRRASLLNPQLEGLEPESTGNHVVQAPLTPADLEQQDSLPDSYMFNDNVNMEWLNWGGALPNGAVAIYNGYTERTDYVCKYKCEAGFYNPSLGPYCRYPYGDREYYAPEFQILANKDNFEFLEWKEGSHGAVPQHSVRTCPGVGIYVGKNKYGLGKVVSQFEAFFLPWEGDEYWYKSYQVLTINRDAYTQHISDVKYAIDEVAIFQYPPETMRISGVTNNECQTVSKTVTISKTTETETTWNIGRATMLGIAGSITAKIPFIGEGGIELGGEKTLTFNRGTTVVEALSHSVSVELSVPANHYCRVRMEGRKMKADIPYTARLSRTYRNGETQWTSISGKYDGVQIGEVRAVVDRCEPVADAQPCP	XM_020659272.2
			LOC110002607	natterin-3-like		XP_029138081.1	MSYARPLLTCVSISLLLSLHAVTFLNPNLEDIIPVIADNGSPLAPLTPAELARSRTRRSSSTKYQGSTLEWQTSYGSIPSGAVSIYNSYTKRTDYVCKYGCSAGFFNPSKGLRCHYPYAEEERLGYPFEILVNKDNFEILEWKDDSWGGVPEHSVTTCLGQDVYVAKNQYGLGKVHARHEAFFLPWEGKEYWYKHYQVLTVNKNVYKERMYNVIYNTNVKVTEHPPQIMVQSTITNKECLPVTKTLSLSKKYQEERRWDTSTAITAGISSSITAKIPFIGSTGITLQTAITVEFSSGQTMTKSTTYTASVKQTVPSNHSCKIHMVGRKYEANIPFTARLRRTYYDRRTTEVSISGTFKGVNMGGIHTIVDRCEPLPNAGPCS	XM_029282248.1
			LOC110005408	natterin-3-like		N/A
			LOC110003747	natterin-3-like		N/A
Larimichthys crocea	large yellow croaker	2	LOC104935236	natterin-3	Eukaryota; Metazoa; Chordata; Craniata; Vertebrata; Euteleostomi; Actinopterygii; Neopterygii; Teleostei; Neoteleostei; Acanthomorphata; Eupercaria; Sciaenidae; Larimichthys	XP_010749348.2	MRWCIAVVLLQFFSPALQADPLLYELQNGQEKPKPWLNPVLEDVFPSRELSKPTQIREIQQTEMTSHSFPMFAEYTNLKWVTWNGSLPNGAVAIFNGYTERTDYVCKVNCEAGFYTSTKGNFCQYPYADKEYASSKFEVLVNVDHFEFIEWIEDSYGSVPQYAIKTCPNSDIYVGKNKYGLGKVVAQHEAFFLPWEGEEYWYKNYHVLAINTDSYSQHISHVEYGIDQMELFHHPPEALQMAKVTNLECRNVEKTVKLEKTSTVEKTWDIGRETRNGSISTMKAKVPILGPGTVDFTKEQTVTFSEGTSMSESISHSVSVELLVPPNHSCAVRMEGRKMTAEIPYTGRLSRTNHKGETHWTYITGTYDGVSVGEINAVVDRCQPVTDAVPCSPSQD	XM_010751046.3
			LOC104934802	natterin-3		XP_010748853.3	MKLSVLLLLALLGLSTANLQDIVKKSSQYRKVSLLNPELEDLVPEPTGNNVVSAPLTPGDLAQQQDASFIFGNNVNLEWLAWDGSLPNGAVAIYNSYTERTDYVCKYKCEAGFYNPSLGPYCRYPYGDREYYAPEFEILSNKDNFEFLEWKEDSYGSVPQHSVRTCAGVGIYVGKNKYGLGKVVPQFEAFFLPWEGDEYWYKRYQVLTINRDAYTQHITDVKYKIDEVAIFQYPPETMRISGVTNNECQTVVKTVTISKTSEVETTWNIGRETMLGITGSITAKIPLIGSGGIELSGEKTLQFSRGTTVVEALSHSVSVELSVPPNHYCRVRMEGRKIKADIPYTARLSRTYRNGETQWTSIFGTYDGVQIGEVRAVVDRCEPVADAKPCP	XM_010750551.3
Lates calcarifer	barramundi perch	6	LOC108881648	natterin-3-like	Eukaryota; Metazoa; Chordata; Craniata; Vertebrata; Euteleostomi; Actinopterygii; Neopterygii; Teleostei; Neoteleostei; Acanthomorphata; Carangaria; Carangaria incertae sedis; Centropomidae; Lates	XP_018529232.1	Isoform X1: MKLSLLLVFALLALSSASPLDTGNTEDRNVSLLNFDVGSSPEITTNRLITALPLLSVAKLREKRQVQTSSFVSDGGSNLQWVTWDNSLPNYTVSIYNDYVDRIDYICKHKCEAGFYTPSEGPYCHYANKTKTYRGSPFEILVNKDNFEILEWKDDSYGSVPNDSVRTCPGIHMYVGKNKYGLGKVSTKEKVFYLPWEGSEYWYKSYQVLTTNENIISQKIYDVKYNTDKSKIFQYPPEVIRETTISNYESRPVVRHYSLSNIYQVQKRWDGGFSVKGGVKTTITGGIPKILSGGVEISVEVTVQFSWGHTVVETITDTVTLDLTAPPNHHCVVKMLQYKYKADVPFTAHLSRTYSNREVHTTLITGTYDSIQVGEVRAVVDRCEPLD…	XM_018673716.1
						XP_018529233.1	Isoform X2: MKLSLLLVFALLALSSASPLDTGNTEDRNGSSPEITTNRLITALPLLSVAKLREKRQVQTSSFVSDGGSNLQWVTWDNSLPNYTVSIYNDYVDRIDYICKHKCEAGFYTPSEGPYCHYANKTKTYRGSPFEILVNKDNFEILEWKDDSYGSVPNDSVRTCPGIHMYVGKNKYGLGKVSTKEKVFYLPWEGSEYWYKSYQVLTTNENIISQKIYDVKYNTDKSKIFQYPPEVIRETTISNYESRPVVRHYSLSNIYQVQKRWDGGFSVKGGVKTTITGGIPKILSGGVEISVEVTVQFSWGHTVVETITDTVTLDLTAPPNHHCVVKMLQYKYKADVPFTAHLSRTYSNREVHTTLITGTYDSIQVGEVRAVVDRCEPLDKSKAQLHM…	XM_018673717.1
			LOC108881647	natterin-3-like		XP_018529229.1	Isoform X1: MMTNSDFYFYLQMKLQVLILLAWLALLSARPGDCENSTEPEIENKLSQSTSFTFDQTNLKWETFGDFLPSGAISVYNGYAGRIDYVCKYGCEAGFYNPTMGPKCHYPYLEKEYLGSPFEILVNKDNFEFMEWKEGSYGSVPQNSVQTCSDKDKYVGKNKYGLGKVQVMHEAFFLPWEGKEYWYKTYEVLTFNKDIYSEHISDVKYNTDGVEILEYPPESMSKSAISNHECQSVTKTVTLSEATQVVQKWETSFSITLGVRSSITAQIPLIGSTGIEFSAETTVQFTKGTTHIESTTHSVSVEQVVPPNHSCSISMVAYKYKAVIPYTARLSRTYSNQETTWTSISGTYDSVQIREVRAVVDRCESIPDAQPCAQRSKPTAATGGVWH…	XM_018673713.1
						XP_018529230.1	Isoform X2: MMKLQVLILLAWLALLSARPGDCENSTEPEIENKLSQSTSFTFDQTNLKWETFGDFLPSGAISVYNGYAGRIDYVCKYGCEAGFYNPTMGPKCHYPYLEKEYLGSPFEILVNKDNFEFMEWKEGSYGSVPQNSVQTCSDKDKYVGKNKYGLGKVQVMHEAFFLPWEGKEYWYKTYEVLTFNKDIYSEHISDVKYNTDGVEILEYPPESMSKSAISNHECQSVTKTVTLSEATQVVQKWETSFSITLGVRSSITAQIPLIGSTGIEFSAETTVQFTKGTTHIESTTHSVSVEQVVPPNHSCSISMVAYKYKAVIPYTARLSRTYSNQETTWTSISGTYDSVQIREVRAVVDRCESIPDAQPCAQRSKPTAATGGVWHEI	XM_018673714.1
			LOC108881649	natterin-3-like		XP_018529234.1	MGTMMMKLSLLLVFALLALSSASSLDTGNTEDRNGGSPELTAVAKLRQKRQVQSSSIASHDGSNLQWVTWDNSLPNDAVSIYNDYADRIDYICKHKCEAGFYTPSEGPYCHYANKTKTYRGSPFEILVNKDNFEILEWKDDSYGSVPKDSVRTCPGEDTYVGMNKYGLGKVSTKEKVFYLPWKGSEYNYKSYQVLTTNENIISQKIYNVKYNTDESKIIQYPPETMHETAISNSECHPVLKRDSLSKTYQEENRWNTGFSIKAGVETTIIASTPLIFSRGIDFGAEKTLQFFGGHTVVDTITDTVSLDLTAPPNHHCVVKMVQYKQKVDIPFTAHLSRTYSNGEVHTTLITGTYDSIRVREVRAVVDRCEPLDAKPCKAPNDI	XM_018673718.1
			LOC108881646	natterin-3-like		XP_018529228.1	MKLSVLLLSALLALSSASLQDIVKKSSQLRKISLLNPELEDLVPEPTGSNVVSAPLTPADLEQQQDLPSSYMFADNVNLEWLTWDGSLPNGAVSIYNGYTERTDYVCKYKCEAGFYNPSLGPYCRYPYGDREYYAPEFEILANKDNFEFLEWKEGSYGSVPQHSVRTCPGVGIYVGKNKYGLGKVVPQFEAFFLPWEGDEYWYKSYQVLTINRDAYTQHISDVKYAIDEVAIFQYPPETMRISGVTNNECQTIVKTVTISKVTEVETTWNIGRATMLGITGSITAKIPLIGSGGIELSGEKTLQFSRGTTMVESLSHSVSVELTVPPNHSCRLRMEGRKIKADIPYTARLSRTYRNGETQWTSIAGTYDGVQIGEVRAVVDRCEPVADAKPCP	XM_018673712.1
			LOC108881644	natterin-3-like		XP_018529223.1	MRWCVAVVLAVLQLCSPALQSDPLLYVSQLQDGQEKLSKPWLNPTLEDVVPSREVINPPKIREIPETETTSHSFPMFAEHVNLKWVTWNGSLPNGAVAIFNGYTERTDYVCKVNCEAGFYTPSKGSFCQYPYADKEYASSKFEVLVNVDHFEFLEWVEDSYGSVPQYAIKTCPNSDIYVGKNKYGLGKVVTQHEAFFLPWEGDEYWYKRYQVLAINRDSYSQHISHVEYGIDQMELFHHPPEALKLTKVTNLECRNVQKTVHLEKTSTMEKTWDIGRETRNGSISTMKAKVPILGPGTVDFTKEYTVTFSEGTTTVESVSHSVSVELLVPPNHSCTVRMDGRKMTADIPFTGRLSRTNHNGDTHWTYITGTYDGVNVGEINAVVERCQPVPDAVPCSPA…	XM_018673707.1
			LOC108881593	natterin-3-like		N/A
Latimeria chalumnae	coelacanth	1	LOC102351619	natterin-3-like	Eukaryota; Metazoa; Chordata; Craniata; Vertebrata; Euteleostomi; Coelacanthiformes; Coelacanthidae; Latimeria	XP_006007686.2	MCVESAMVTSKAVKENVNNGSTTKQEPYLNPSLQDVIPPLGVTSEGENTAELVEMKSAPWDSRQLIFNDNVNLKWVQWSGGIPSRAVSIWNGYTSRTDYVCATSDCAAGFYSTSKGSYCYYPYGDKEFRTSSFKILVNEDNFESLEWRSGSYGSIPENSISTCSGASTYVGKNKYGLGKVVPRFKAFFLPYNGYEYWYKYYDVLRVYKNYHTQKISNVHYLTSEAHFNQGPPFVLTSTIVTNNDCQSVKQTVSLSKATLLEQRWDIGRSTSYGVTATISTGIPIIDGTSVSFSAQTTFDWKKGTTRAETITHELSIELEIPPNYECEVVMEGKQMTADIPYTATLTRYYNNGETRSTYIRENFNGVQVQNVKAEVKRCQPISNADPCPAV	XM_006007624.2
Lepisosteus oculatus	spotted gar	9	LOC102686741	natterin-like protein	Eukaryota; Metazoa; Chordata; Craniata; Vertebrata; Euteleostomi; Actinopterygii; Neopterygii; Holostei; Semionotiformes; Lepisosteidae; Lepisosteus	XP_006630214.1	maypttthiigghganafsfdghndgatlekigvwvggwqvkavkiwltngevrefgkpgtgyqefkfepgefftslslwgngagtrlgaikfktsrnrqffvkmtdwglkkeylidvasgiclgvmgragsdidsmgfifinaiestvmtkmeyptlnqvipqvkteeiksimyinsssvaqeytletsktitktsswsvtnnmqftfnmevragipelaevssgfswtvgtedtyglenkteaseklsfkiqvpakktmdvaitlghadvdlpykgtvkvtcrngsvlkfntsgvykgltytkakvvvkert	XM_006630151.2
			LOC102686534	natterin-like protein		XP_006630213.1	mattlyligghggdafsfdgqndgatlekigvwvggsqvkavkiwltngevrefgrpgtgyqefkfepgefftslslwgngagtrlgaikfktsrgreffakmtswglkteypidvgsgiclgvrgrsgydidcmgfifinaiestvitnmeyptlkqvipqvnmeeiksmtytnsssvaqeytlktsktitktsswsvtnnmqftfnmqvtagipglveastgfswtvgnedtyklenktetkeelsfkiqvpakktmevaitlghanvdlpykgtvkvtcrngsvlwfntrgvykgltytegnidvkektye	XM_006630150.2
			LOC102685725	natterin-like protein		XP_015201480.1	rlgaikfktsrnreffvkmtdwglkteypidvasgiclgvigragsdidgmgfifinaiestvmtdieyptlnqvvpqvnmeeiksmtytnsssvaqeytletsktitktsswsvtnnmqftfnmqvkagipelaevstgfswtvgvqdtygvenktetteklsfkiqvpagktmevaitlghanvdlpykgivkvtcrngsvlefdtsgvykglnytkgsvvvkqgs	XM_015345994.1
			LOC102685516	natterin-like protein		XP_006630210.1	MAYPTTVHIIFRYGGNASFDGQNDGATLEKIGVWVGGLKVNAVRIWLTNGKDRDFNMQVKAGIPELAEVSTGFSWTVGTEDTYKLENKTETTEKLSFKIQVPAGKTMEVAITLGHANVDLPYKGTVKVTCRNGSVLRFDTSGVYKGLTYTKGSVVVKEGS	XM_006630147.2
			LOC102685315	natterin-like protein		XP_006630209.1	mvtgtdwglkteypmdvasgiclgvmgragsdidsmgfifinsiestvmtnmenptlnqvipqvkmeeiksmtytnsssvaqeytletsktitktsswsvtnnmqftfnmqvktgipqlaevssgfswtvgtedtysvenkmettehlsfktqvpagktmevaitlghanvdlpykgivkvtcysai	XM_006630146.1
			LOC102685116	natterin-like protein		XP_015201478.1	mattkyligghggnafsfdgqndgatlekigvwvggwqvkavriwltnghnleifvkmtdwgqypidvgsgiclgvsgrxgydidsmgfifinsiestvmtnmeyptlnqvipqvnmeeiksmtytnsssvaqeytletsktitktsswsvtnnmqftfnmqvkagipelaevstgfswtvgiqdtygvetkmekteklslriqvpaentvevaitlghanidlpyksiikvtcrngsvlgfetsgvyrgltytkesvfvkqgs	XM_015345992.1
			LOC102684513	natterin-like protein		XP_006628335.1	msylspvqiiggqgggsfnftgtdtgatlkkiwvwvggwqvkaikvwltdgqfkqfgnasgnftefqfedgefftslslwgngagtrlgaikfktnrsreffahmtewglkteypidigsgiclgivgnagadidclgfvfintikstvltnlqyptlhqaipqvnteeikslsyqnrsdvpqsykietsktitkksswsvankmeatfsievqsgipeivevsagfsftmgveskyglenseektellsfpvqvppgktvdvaitigratvdlpytgtveitcyngsvlkfntrgiykglaytnaktvvtes	XM_006628272.2
			LOC102683468	natterin-like protein		XP_015217114.1	msaagaefvdqhrdiliqrvtpvepivdmllkknmihqesysrvlaatttqdkmrelymvldsggaavkdefytilesdysllvrdlgtiqmfgahnlsvhtksknmlylttvqiiggdggrcfyisgqnngatlkkiwvwvggwqvkaikvwltdgqfrefgypsgkftefqfedgerftslslwgngngtrlgaikfktnhsreffaymteleleteypvdvgsgicigivgnsgadidslgflflntikstiltnvqyptlhqvtpqviteelksmtyqnrssvtqeykidtsktitkksswsvpnkmeanfhmevsagipevaevfdglnftlqaestygleyseqktevlsfsvqvppgktmdvditigrakvdlpytgtvqitcfngsvlein…	XM_015361628.1
			LOC102685926	natterin-like protein		N/A
Mastacembelus armatus	zig-zag eel	5	LOC113139048	natterin-3-like	Eukaryota; Metazoa; Chordata; Craniata; Vertebrata; Euteleostomi; Actinopterygii; Neopterygii; Teleostei; Neoteleostei; Acanthomorphata; Anabantaria; Synbranchiformes; Mastacembelidae; Mastacembelus	XP_026177782.1	MRTCVAVVVLAVLQLCSPALQSDPLLKGGQETSNKPRLNPTREDVVPSREVINTPEIREIPETAMSSFPMFDEHVNLKWVTWNGSLPNGAMAIFNGYAERSDYVCKVNCEAGFYTPSKGNFCLYPYADKEYASSKFEILVNVDHFEFLQWVEDSYGSVPQYSIKTCPNSDIYVGKNKYGLGKVVTRHKAFFLPWEGSEYWYKKYQVLAINRDSYSQHISHVEYAVDQMELFHQPPEALKLAKVTNLECRNVEKTVRLEKTSTVEKTWDIGRETRNGSISTMKGKVPILGPGTVDFTKEQTVTFSEGTTMVETISHSVSVQLLVPPNHSCTVRMDGRKMKADIPFTGRLSRTNHNGDTHWTYITGTYDGVNVGEINAVVERCQPVPDAVPCSKLNPEDQP…	XM_026321997.1
			LOC113139041	natterin-3-like		XP_026177776.1	MKVTVLLLPVLLALSSASLQDIVQKSSQFRKVSLLNPELEDQVPELTGDQVVSGPLTPADLEQQGDLPSSFMFGDNVNLEWLTWDGSLPNGAVSIYNGYTKRTDYVCKYKCEAGFYNPNLGPYCRYPYGNREYYAPEFEILANKDNFEFLEWKEGSYGSVPRYSVMTCPGVSIYVGKNKYGLGKVVSQFEAFFLPWEGDEYWYKNYEVLTINRDAYSQHITDVKYAIDEVAIFQYPPETMRISGVTNNECQSVVKTVTISKTTETEKTWNIGRATMLGITGSITAKIPLVGSGGIELTGEKTLQFSRGTTVVESLSHSVSVELTIPPNHSCRVRMEGRKFKADIPYTARLSRTYRNGETQWTSISGTYDGIQIGEVRAVVDRCEPVADAQPCP	XM_026321991.1
			LOC113138598	natterin-3-like		XP_026176934.1	MALLSLLLLLLLLTLSSVSLQDLQDQNGLEDTVPADRSTRLLPPAKLRQKRQTQPPFDNGNLKWISWSSGSLPNGTVSIQNDYANRVDYVCKYGCHAGFYNPNKGHVCNYPYGDKEYQESRFELLVDEGNFEILEWKDDSYGSVPQHSVRTCFSDELYVGRNKYGLGKVHPKHKAFFLPWEGKEYWYKYYKVLTFKQDIENEHVSDVKYDTGRAVIVTYPPEAMTSTTVINHECYKVVKTAHLSKTSRVEKRWDVGTSVKVSVRKTFTAGIPTVASGSVEVSAEVSVQASGGQTHSEEIGHSLSVEIIVPPNHSCTARMLGHKYKIDIPFTARLTRTYSDGTTTWRSVSGTYSGVQVGEVHTVVERCVPVANAKDCP	XM_026321149.1
			LOC113138597	natterin-3-like		XP_026176932.1	MASSLEMSKLWWTNVHLYLMPTCMALLSLLLLLTLSSVSLQDLQDQNGLEDTVPADRSTCILPPVKLRQERQTPFDNGNLKWIHWSGGSLPNGTVSIHNDYTNRVDYVCKYGCHAGFYNPTKGSFCHYIYIIENSFRSSPTFQFLVNEDNFEILEWKDGYSGSVPEHSVRTCSSDKIYVGRNKYGLGKVEPKHKAFYIPWEGTYYWYYTYQVLTFNRDVENERVSDVKYNTGRADIISYPPEAMTSATVFNYECNKVVKTAQLSKMIRVEKRWDVGTSLTVGVRKSFTAGIPTVASGSVEVSAEVSFQTSGGHTYSEETGHSLSVEIIVPPNHSCTARMLGHKYKIDIPFTARLTRTYSDGTTTWRSVSGTYSGVQVGEVHTVVERCVPVANAKPCP	XM_026321147.1
			LOC113138594	natterin-3-like		XP_026176928.1	MWSLMALLSLLLLLLLLTLSSVSLQDLQDQNGLEDTVPADRSTRLLPPAKLRQKRQTQPPFDNGNLKWISWSGGSLPNGTVSIQNDYANRVDYVCKYGCHAGFYNPNKGHVCNYPYGDKEYQESRFELLVNEGNFENLEWKDDSYGSVPQHSVRTCSNDELCVGRNKYGLGKVHPKHKAFFLPWEGKEYWYKNYQVLTFNRDVENEHVSDVKYDTGRAVIITYPPEVMTSTTVINHECNKVVKTAHLSKTIRVEKRWDVGTSLTVGVRKSFTAGVPTIASGSVEVSAEVSVQASGGHTYSEEIGHSLSVEIIVPPNHSCKARMLGHKYKIDIPFTARLTRTYSDGTTKWRSVSGTYSGVQVGEVHTVVERCVPVPNAKPCP	XM_026321143.1
Maylandia zebra	zebra mbuna	5	LOC101480981	natterin-3	Eukaryota; Metazoa; Chordata; Craniata; Vertebrata; Euteleostomi; Actinopterygii; Neopterygii; Teleostei; Neoteleostei; Acanthomorphata; Ovalentaria; Cichlomorphae; Cichliformes; Cichlidae; African cichlids; Pseudocrenilabrinae; Haplochromini; Maylandia; Maylandia zebra complex	XP_023008332.1	Isoform X1: MEVLLLLILLILSSASSHDIENSTQQKDDSSGIPPTSVNRPMLTNLPLLSVRNFRQKRQVQSSSFVPINGTNLMWVTWNNSLPNHTVSIYNGYTNRVDYICKCNCDAGFYTPSKGRYCSFSSNKRNKIGYKFEILVNKDNFEILEWNAGSYGSVPKNSVWTCPGKQIYVGKNQYGLGKVSTQDKALYLPFITKERSYNNYKVLTISENVISQLIYNIRYNNDDSKVFKFPPEVMHEATISNHECHPVVKTETLSKTYEVQQRWDFTFSIMFGAKTTIKAGFPIFAEGTIEVSTEVQFQFTKGATVTESMTDTASVVLTVPPNHSCKFSTVRRKEKVDISFTALLRRTYGNGEIHTTSITGTYDNIHTGKIQTVVDRCELLEKFKPCP…	XM_023152564.1
						XP_023008333.1	Isoform X2: MLLLLILLILSSASSHDIENSTQQKDDSSGIPPTSVNRPMLTNLPLLSVRNFRQKRQVQSSSFVPINGTNLMWVTWNNSLPNHTVSIYNGYTNRVDYICKCNCDAGFYTPSKGRYCSFSSNKRNKIGYKFEILVNKDNFEILEWNAGSYGSVPKNSVWTCPGKQIYVGKNQYGLGKVSTQDKALYLPFITKERSYNNYKVLTISENVISQLIYNIRYNNDDSKVFKFPPEVMHEATISNHECHPVVKTETLSKTYEVQQRWDFTFSIMFGAKTTIKAGFPIFAEGTIEVSTEVQFQFTKGATVTESMTDTASVVLTVPPNHSCKFSTVRRKEKVDISFTALLRRTYGNGEIHTTSITGTYDNIHTGKIQTVVDRCELLEKFKPCPVQ…	XM_023152565.2
			LOC101486334	natterin-3-like		XP_004555788.1	MMLSLLLLLALSPASPQGTVKKHSEDRNVTSLNPDLDRAPEMTDISVNTSVYQHLLFPAKMKQKRQAFDNKGNVKWQTWNGSLPDGAVSIYNTYVGRFDYVCKHGCHAGFYSHSLGDFCHYPYGDKEYRTGSFDILVNKDDFEIVEWKKGSYGSVPEHAVRTCSSDEVYVGKNEYGLGKVHRRHTALFLPWRGKEYWYKYYEVLTINRDIDSEIISDVRYKTNNAKIIEYPPETMRISSSINNGCNPVTKTVTLSKTVRDEKRWDIHASVSVGVTKTFTAGVPAVASGSIQVSGQFTFDYSNGATHAEDHTHTVEVQVSVPPNHSCKVKMLAYKYDVNIPFTALLTRTYRNTAMKRSHISGTYYSIQTGEVLAVVERCEYLTSAQPCPQKT"	XM_004555731.2
			LOC101485557	natterin-3		XP_004555785.1	MKLSVLLLSALLALSSASLQDIVKKSIQLRKVSLLKPEVEGRVPEPTGNRKVLGPLNPADLEQQQDLPSSFLFGDNVNLQWLTWDGSLPNGAVSIYNGYTERIDYVCKYKCEAGFYNPNLGPYCRYPYGDREYYAPEFEILANKDNFEFLEWKEGSYGSLPQHSVRTCAGVDIYVGKNKYGLGKVVPQFEAFFLPWEGDEYWYKNYQVLAINRDTYTQHISDVKYGIDEVTIFQYPPETMRISGITNNECQTVVKTVTITKTSEVETTWNIGRATMLGVTGSITAEIPFIGSGGIELGAEKTLQFSRGTTVIETLSHSVSVELRVPPNHTCKVRMEGRKIKADIPYTARLSRTYRNGETQWTTITGTYDGVQIGEVRAVVDRCEPVIDAKPCP	XM_004555728.3
			LOC101480698	natterin-3-like		XP_014263622.1	MFGEHVNLRWVTWSGSLPNGAVAIFNGYTERTDYVCKVNCEAGFYTPSKGNFCQYPYADKEYASSKFEVLVNVDHFEFLQWVEDSYGSVPEYAIKTCPNSDIYVGKNKYGLGKVVTKHEAFFLPWEGDEYWYKNYQVLAINRDSYSQHISHVEYAIDQMELFHHPPEALKLTKVANLECRDVEKTVTLEKTSTVEKKWDIGRETRNGSVSTMTAKVPIFGPGNVELSKEQTVTFSKGTTIVESISHAVSVELLVPPNHSCTVRMDGRKMKADIPFTGRLSRTNHNGDTHWTYITGTYDGVSVGEINAVVERCQPVPDAVPCSPDQN	XM_014408136.2
			LOC101485828	protein FAM163B		XP_023008331.1	Isoform X1: MEDSSGIPPTSVNRLMQTNLPLLSVRNFRQKRQVQSSSFVPINGTNLMWVTWNNSLPNHTVSIYNGYTNQVDYICKYKCDAGFYTPSKGRYCSFSSNKRNTIGYKFEILVNKDNFEILEWKADSYGSVPKNSVWTCPGKQIYVGKNQYGLGKVSTKDKVFYLPYKDKEYSYKKYKVLTISENVISQTIYNVRYNNDDSKVFKFPPEVMHEATISNYECHKVVKTVTLSKTYEVQQRWDFAFSVKFGANTTIKAGIPLLVGGTVEVSTEVQFQFTKGATVTESMTDTASVELTVPPNHSCKFSTVRHKEKVDISFTALLRRTYGDGEIHTTSITGTYDNIQIGEIQAVVDRCELLEKFKHCPVQSSSTEQKNAANHTKHNENRKKENR…	XM_023152563.1
						XP_004555787.1	Isoform X2: MSAGTVVIAGGILATVILLTIVAVLCLCRLQYYCCKREESEKGEEEEPELATMSPSRPLALSAPPTPPTPEQYSDEPEMYPPTFLTEANGPVSYSPPPPPPRRCYRSHAFCPSCARCSLPFYLQHPERLCNGGRRISYRTVQQQDMELPMDLASFYQKLNLIRQVTMKEVVTHSVSTDV	XM_004555730.4
Monopterus albus	swamp eel	4	LOC109957452	natterin-3-like	Eukaryota; Metazoa; Chordata; Craniata; Vertebrata; Euteleostomi; Actinopterygii; Neopterygii; Teleostei; Neoteleostei; Acanthomorphata; Anabantaria; Synbranchiformes; Synbranchidae; Monopterus	XP_020451000.1	MRWCVAVVLALLQLCSPALQAEPLLYVSQVEDGRENPSKPWLNPTLGEVVPSREGISPPTMRVIPETKTSSHSFPMFAEHVNLQWVTWDGALPEGAVAIWNGYTERTDYVCKVNCEAGFYTPSKGDFCLYPYADREYASSKFEVLVNVDHFEFLEWTEGSYGSAPQYAIKTCPSSDIYVGKNKYGLGKVVTQHEAFFLPWEGKEYWYKKYQVLAINRDSYSQHISHVEYAIDQIKLFHNPPEALKLAKVTNLECRNVEKTVKLEKTSTVEKTWDIGRETRNGTISTMKGKVPIITPGNVDFTSKEQLVTFSEGTTMVESISHEVSVQLLVPPNHSCAVRMEGRKMKADIPFTGRLSRTNHKGETHWSYITGTYDGVSVGEINAVVERCQPVPDPVPCSP…	XM_020595344.1
			LOC109957451	natterin-3-like		XP_020450999.1	MLQRHVSQDSPTTSIDLQNSQQTSYTPGATEEFLNYLVNFNQRIAATTGPGDLTATAPSSCPDNGVGEHSPFGLNVPSLPWHLFEALSEVGVKDLSDQGLRQTFPTDPHYALRPARCVNTNNSERLLPDLTTHENDPLIHRGRLQHLTSELGGYKQAHTGPSPLTMTNARLEEGPPFVEKSGSRTQAMKLSVLLLSALLALASAGLKDIVQKSSQPRKASLLNPELEGLVPELGGNAVASGPLTPADLEQQEDLPSSFMFGGNVNLEWLTWDGSLPNGAVSIYNGYTKRTDYVCKYKCEAGFYNPNLGPYCRYPYGDREYYAPEFEILANKDNFEFLEWQEGSYGSVPQHAVKTCPGVGIYVGKNKYGLGKVVPQFEAFFLPWEGDEYWYKKYEVLAIN…	XM_020595343.1
			LOC109957450	natterin-3-like		XP_020450998.1	MKLLLLLLALSWASLQDTVGTSSQPRDASLLNPNLEDRVPEITVNTLTTRRQLHLHPAKFEQKRLIQLSSSVSDYGKLKRQEWFHNSSSVPNGTVSIYNENAQRIEYVCHYNCYCGFYNPDLGSCRYTSDSFMFHTNSFHLLVNEDNFEILEWKDTFDSSLPVSTCSDLNRYVGENKHSLMPVMPRSDPQVPPETIRVSAITNNDCSPVSKTTTLSKTNRVEKRWDVGGSITAGVKTTFSAGIPSIASGGVEVSVEVTFQASGGHTYVEQVQHSISVKLDVPPNHSCKVRLLGYKYKADIPFTARLTRTCKSGATTSTSISGTYNSVEVGEVRA VVDRCEPVPDARPCS	XM_020595342.1
			LOC109957449	natterin-3-like		XP_020450997.1	MDLVSTLSLLFSTASLLDRVPEITGTTSTTRLHLHPAHFKQKRQAQSSSSVSDYGKLKWQEWSLDSGSVPNGAVSIYNENTQRIEYVCHYNCYCGSYSPDLGSCHVEASDGNSFGSTNFHLLVNEDNFEILEWKDTIDSSLPQQPVSTCPXXXXXGKNKNGLMPVLHFIGILILPLFSASDQPYQVLTICSDIDNEHIHEIHYNTNNAQILKYPPETMRVSAITNNDCSPVSKTTTLSKTNRVERRWNVGVSIKVGIKTTFSTGIPIIASAGIEVSGEVTFQASGGHTYVEQVQHSIAVKLDVPPNHSCKVRLLGYKYKADIPFTARLTRTYKNGATTSTSISGTYNSVEVGEVRAVVDRCEPVLDARPCS	XM_020595341.1
Morone saxatilis	striped sea-bass	4	LOC118326119	natterin-3-like	Eukaryota; Metazoa; Chordata; Craniata; Vertebrata; Euteleostomi; Actinopterygii; Neopterygii; Teleostei; Neoteleostei; Acanthomorphata; Eupercaria; Moronidae; Morone	XP_035514930.1	MRQVQSSSFVSDDGSYLEWVTWNNSLPNDAVSIYNGYVDRIDYCKYRCEAGFYTPSKGPYCHYSGTRKAYSGSPFEILVNKNNFEILEWKEDSYGSVPQNSVRTCPGEDIFVGKNKYGLGKVSTQDKAFYLPWEGSEYWYNYYEVLTINENIISQKIYDVKYNIDESKILKYPPEIIRKTAISNYECRSVVKTDSLSKTYQVEQRWDFTSAIKVGVRTSFEVGIPFLSTNIEISSEVTLQYSKGEIVTEVITDTVSVEITAPPNRSCIVNMERYKYKIDIPFTARLSRTYGNGEIHTTSITGTYDSIQVAEVRAVVDRCEPVDNPQPCT	XM_035659037.1
			LOC118326022	natterin-3-like		XP_035514798.1	MRWSVAVVLAVLQLCSPALQTDPLLYISQLDNGQEIPKPWLNPMLEDVVPSREVIKPTTVIDIPETQKTSHSLPMFGEHTNLKWVTWNGSLPNGAVAIFNGYTERTDYVCKVSCEAGFYTPSKGHFCQYPFADREYASSKFEVLVNVDHFEFLQWVEDSYGSVPHYAIKTCPNSDIYVGKNKYGLGKVVTQHEAFFLPWEGDEYWYKRYHVLAINRDSYSQHISHVEYAIDQMELFHHPPEALQLAKVTNLECRSVEKTVVLEKTSSVEKTWDIGRETRNGSVSTMKAKVPILGPGTVDFTKEQTVTFSEGTSMVESMSHSVSVQLLVLPNHSCTVRMEGRKMTADIPFTGRLSRTNHNGDTHWTYITGTYDGVNVGELNAVVERCQPVTDAVPCSPAQD	XM_035658905.1
			LOC118325584	natterin-3-like		XP_035514196.1	MHHNFHPAAVNHTCLLNKDDAEAGRRQAAGRAADTTADRETRDATAQSSAALWPTARGKTRKNNSVACSEPRQPENSLWRVQTPRTSPMVSMNPAPEDGIPEITSKKTMSADEFFPSSAMLRQRRQAPPFPSFCNSAHLKWLRWNGSLPNGSVATFNSYADRYDYVCKFTCEAGFYNPKHGPYCHYPYGDKEVKGEPFDILVNKDNFEILEWKDGSYGSVPVHSLRTCFDRDVYVGKNKYGLGKVHVKHKAFFLPWKGSEYFYKSYQVLTCNQDVYSEHISNVHYNINSAKIIQYPPESIRSFASTNSGSSPVLTTSTVSATVRVEKRWDIVSSVMAGIKTTFSGGIPGIISGSVDVTGEVSFQFSGGHTTTEENQHSVSIELTVPPKHTCKGHLAGYK…	XM_035658303.1
			LOC118325583	natterin-3-like		XP_035514195.1	MDHWTMKLSALLLLALLALSSASLQDIVKKSSLHRKVSLLNPELEDLVPEPTGNNVVSAPLTPADLEQQQDQPAAFIFGDNVNLEWLTWNGSLPNGAVAIYNGYTERTDYICKYKCDAGFYNPSLGPYCRYPYGDREYYAPEFEILANKDNFEFLEWKEGSYGSVPQHSVRTCAGVGIYVGKNKYGLGKVVPQFEAFFLPWEGDEYWYKKYQVLTINKDAYTQHITDVKYNIDEVAIFQYPPETMRISGVTNNECQTVVKTVTISKTTEVETTWNIGRNTMLGITGSITAKIPLIGSGGIELSGEKTFQFSRGTTLVESLSHSVSVELTVPPNHSCRVRMEGRKIKADIPYTARLSRTYRDGETQWTSIFGTYDGVQIGEVRAVVDRCEPVVDAKPCP	XM_035658302.1
Myripristis murdjan	pinecone soldierfish	2	LOC115365642	natterin-3-like	Eukaryota; Metazoa; Chordata; Craniata; Vertebrata; Euteleostomi; Actinopterygii; Neopterygii; Teleostei; Neoteleostei; Acanthomorphata; Holocentriformes; Holocentridae; Myripristis	XP_029916599.1	MKLSVLVLLALLGLSSASLQDIVSKSSQYRKVSLLNPALGGRVPEVTSYGPVSGPLTPAEFEGQQDQPSSFMFGDNVNLQWLTWTGSLPNGAVAIYNGYTERTDYVCKYKCEAGFYNPSLGPYCRYPYGDQEYYAPEFEILTNKDNFEFLEWKEDSYGSVPQHAVRTCPGVGIYVGKNKYGLGKVVSEFEAFFLPWEGDEYWYKKYQVLTINRDAYSQHISDVKYAIDEVEIFQYPPETMRISGITNNECQSVVKTVTISKTTEVESTWNIGRSTMLGVTASITAKIPLIGSGGIELGGEKTLQFSRGTTMIEALSHSVSVELTVPPNHSCSVRMEGRKITADIPYTARLSRTYRNGETQWTSISGTYDGVQIGEVRAVVDRCEPVADAKPCP	XM_030060739.1
			LOC115365590	natterin-3-like		XP_029916535.1	MRWCVAVIVAVLQLCSPALLTDPLLYVSQQEEGPENPTKPWLNPKLEDVVPSLETSNPPEIQDIAESEMTLSSFPMFGDNINLKWVKWDGSLPDGAVAIFNGYTERTDYVCKVNCEAGFFTPSKGNFCQYPYADKEYASSKFEVLVNVDHFEFLEWVEDSYGSVPQHAVRTCPDVDIYVGKNKYGLGKVVTQHEAFFLPWEGDEYWYKSYQVLAINSDGYSQHISHVQYGIDQMELFHHPPETLQLAKVTNLECNSVAKTVRLEKTSTVEKTWDIGRETRNSSVSTMTAKVPILGPGNVEFTKEQTVSFSEGTTMVESISHSVSVELLVPPNHSCVVRMDGRKMTADIPFVGRLSRTNHNGETRWTSITGTYDGVRVGEINAVVERCQPVPDAVPCYNS…	XM_030060675.1
Neolamprologus brichardi		4	LOC102791442	natterin-3-like	Eukaryota; Metazoa; Chordata; Craniata; Vertebrata; Euteleostomi; Actinopterygii; Neopterygii; Teleostei; Neoteleostei; Acanthomorphata; Ovalentaria; Cichlomorphae; Cichliformes; Cichlidae; African cichlids; Pseudocrenilabrinae; Lamprologini; Neolamprologus	XP_035766627.1	MRWCVAVLLAVLQLCSPALQSDPLLYVFQQQDGEEKPSKPWLNPTLGNVVPSRGALSPPKVVETSETETTSHSSPMFGEHVNLRWVTWSGSLPNGAVAIFNGYTERTDYVCKVNCEAGFYTPTKGNFCQYPYADQEYASSKFEVLVNVDHFEFLQWVEDSYGSVPEYAIKTCPNSDIYVGKNKYGLGKVVTKHEAFFLPWEGDEYWYKKYQVLAINRDSYSQHISHVEYAIDQMELFHHPPEALKLTKVTNLECRDVEKTVTLEKTSTVEKKWDIGRETRNGSVSTMTAKVPIFGPGNVELSKEQTVTFSKGTTIVESISHAVSVELLVPPNHSCTVRMDGRKMKADIPFTGRLSRTNHNGDTHWTYITGTYDGVSVGEINAVVERCQPVPDAVPCSPD…	XM_035910734.1
			LOC102791148	natterin-3-like		XP_035766593.1	MLTNLPLLSVRNFRQKRQVQSSSVVPIKGTNLMWVTWKNSLPRNAVSLYNGYTNRVDYICKYKCDAGFYTPSKGRYCYYPSAIEKRSFRFEILVNKDDFEILEWKADSYGSVPKNSVWTCPGEQIYVGKNKYGLGKVSTKDNVFYLPYEDEEYSYNNYEVLTISENVISQLIYNVRYNNDDSKVFKFPPEVMNEATISNHECHPVVKTVTLSKRYEVQQRWDFAFSFKIGAKTTINTGIPLLVGGAVEVSTEVQFQYTEGGTVTDSMTDTASVVLTVPPNHSCKFSTVRRKEKVDISFTALLRRTYGDGKIHTTSITGTYDNIHSGKIQAVVDRCELLEKFKPCPDGKIQESR	XM_035910700.1
			LOC102790584	natterin-3-like		XP_006797808.2	MMLSLLLLLALSPASPQGTVKKHSEDRNVTSLNPDLDRAPGMTDISVNTSVYQHLLFPAKMKQKRQAFDNKDNVKWQTWNGSLPDGAVLIYNTYVGRSDYVCKYGCHAGFYSHSLGDFCHYPYGDKEYRTGSFDILVNEDDFEIVEWKKGSHGSVPEHAVRTCSNDEVYVGKNKYGLGKVHRKHTAFFLPWRGKEYWYKSYEVLTINRDIDREIISDVRYKTNNAKIFKYPPETMRISSSINNECNPVTKTVSLSKKLRDEKRWDIRASVSVGVTKTFTAGVPTIASGSIEVSAQFTFDYSNGATHAEELTHTVEVQVPVPPNHSCKVKMLAYRYDVNIPFTALLTRTYRNTAMKLSHISGTYSSIQTGEVRAVVERCEYLTSAQPCPQKT	XM_006797745.2
			LOC102790864	natterin-3-like		N/A	NAO ACHEI A SEQUENCIA
Nothobranchius furzeri	turquoise killifish	2	LOC107395310	natterin-3-like	Eukaryota; Metazoa; Chordata; Craniata; Vertebrata; Euteleostomi; Actinopterygii; Neopterygii; Teleostei; Neoteleostei; Acanthomorphata; Ovalentaria; Atherinomorphae; Cyprinodontiformes; Nothobranchiidae; Nothobranchius	XP_015830152.1	MRCGVVVLTLLLLCSRTLQSDQPFYNSQLQEDQENPIKQWLDPSLENVAPSQELSIPPKIREMPATELTSHSFPMFSEHVNLNWVMWNGSLPDGAVAIFNGYAERTDYVCKVNCEAGFYTPSKGSFCQYPYAEKEYASTKFEVLVNVDHFEFLMWVEDSYGSVPQYAIKTCPSSDIYVGKNKYGLGKVVTRHKAFFLPWEGDEYWYKKYQVLAINRDTYSQHISHVEYAIDQMELFHYPPEALKLTKVTNLECQNVEKTVMLEKTTTVEKSWDIGRETRNGSVSTMKAKLPILGPGNVDFTKEHTVTFSEGTTMVESISHSVSVELVVPPNHSCSVRMDGRKMTADIPFTGRLSRTNNNGETHWTYITGTYDGVSVGEVNAVVERCQPVLDAPSCPPTQ	XM_015974666.1
			LOC107395311	natterin-3-like		XP_015830153.1	MKLFVLLLPALLALSSASLRDIVKRSLHNQKVSLLNPELEDQVPELGSNKIVSSPLTPEDLLQQQDLPSSFLFGDNVNLEWLIWDGSLPNGAISIYNSYTKRTDYVCKYKCEAGFYNPNLGSYCRYPYGNREYYASEFEILANKDNFEFLEWKEGSYGSVPQHSVKTCEGTGIYVGKNKYGLGKVVPQFEAFFLPWEGDEYWYKKYQVLSINRDAYTQHITDVKYAIDEVAIFQYPPETMQISGVTNNECQSIVKRVTISKTSEVETTWNIGRGTMLGITGSITAKIPLIGSGGIELSGEKTLQFNRGTTVVESISHSVSVELTVPPNHICRVRMEGRKIKADIPYTARLSRTYLNGETQWTSISGTYDGVNIGEVRAVVDRCEPVADAKPCP	XM_015974667.1
Notolabrus celidotus	New Zealand spotty	11	LOC117819157	natterin-3-like	Eukaryota; Metazoa; Chordata; Craniata; Vertebrata; Euteleostomi; Actinopterygii; Neopterygii; Teleostei; Neoteleostei; Acanthomorphata; Eupercaria; Labriformes; Labridae; Notolabrus	XP_034548286.1	Isoform X1: MMRWCVAVVLTVLQLCSPALQSDPLLYISQLQDGQETPKPWLNPALEEVVPSREITKTPEVRDPPASLTPSDPMFGEYTNLKWVTWDGSLPNGAVAIFNGYTERNDYVCKVNCEAGFYTPSKGAFCQYPYADTEYRSSKFEMLVNVDHFEFLQWVEDSYGSVPQYSVKTCPNSDIYVGKNKYGLGKVVTQHEAFFLPYEGDEYWYKSYQVLAINRESYSQHISHVEYAIDQMELFHHPPEALKLAKVTNLECNSVQKTVSLDKTSSVEKSWDIGRETRNGSVSTMKAKVPILGPGTVDFTKEQTVTFSEGTTMVESMSHAVSVQLLVPPNHSCSVRMDGRKMTADIPFTGRLSRTNYNGDTHWTYITGTYDGVNVGEINAVVERCQP…	XM_034692395.1
						XP_034548287.1	Isoform X2: MRWCVAVVLTVLQLCSPALQSDPLLYISQLQDGQETPKPWLNPALEEVVPSREITKTPEVRDPPASLTPSDPMFGEYTNLKWVTWDGSLPNGAVAIFNGYTERNDYVCKVNCEAGFYTPSKGAFCQYPYADTEYRSSKFEMLVNVDHFEFLQWVEDSYGSVPQYSVKTCPNSDIYVGKNKYGLGKVVTQHEAFFLPYEGDEYWYKSYQVLAINRESYSQHISHVEYAIDQMELFHHPPEALKLAKVTNLECNSVQKTVSLDKTSSVEKSWDIGRETRNGSVSTMKAKVPILGPGTVDFTKEQTVTFSEGTTMVESMSHAVSVQLLVPPNHSCSVRMDGRKMTADIPFTGRLSRTNYNGDTHWTYITGTYDGVNVGEINAVVERCQPV…	XM_034692396.1
			LOC117819219	natterin-3-like		XP_034548364.1	Isoform X1: MMMFSVFLLLALPALCLTSPLDTENDMELIDDLSGTEIPVTPSGEMYPTLVTVVKFRRKEQAQSSSIVQSGDGSNLEWVPWRSPLPNGAVSIYNDYVGRTEYVCKYKCHAGFYDPNKTDPKCYYPNQKKEHAGFPFDILVNRDNFEILEWKGGSYGSVPKNSVRTCPDEDIYVGKNEYGLGKVVTEDKVFYLPWKGYEYRYSKYQVLTVSEDIISQEIYDVRYNIDKSEILDYPPEIIRESTMQNQECHSVVKTDTLTEMDQVTHRWNSSLSVKRGVKTTIKAGLPLITSNGIDISFERTVEYSKGNTVVETITDTVSVELTAPPNKFCTIQMMRYKSKVTIPFTALIKRTYGNGDVHTVSMTGTYSGMQVGEVKVLLSRCELLDDS…	XM_034692473.1
						XP_034548366.1	Isoform X2: MMMFSVFLLLALPALCLTSPLDTENDMELIDDLSGTEIPVTPSGEMYPTLVTVVKFRRKEQAQSSSIVQSGDGSNLEWVPWRSPLPNGAVSIYNDYVGRTEYVCKYKCHAGFYDPNKTDPKCYYPNQKKEHAGFPFDILVNRDNFEILEWKGGSYGSVPKNSVRTCPDEDIYVGKNEYGLGKVVTEDKVFYLPWKGYEYRYSKYQVLTVSEDIISQEIYDVRYNIDKSEILDYPPEIIRESTMQNQECHSVVKTDTLTEMDQVTHRWNSSLSVKRGVKTTIKAGLPLITSNGIDISFERTVEYSKGNTVVETITDTVSVELTAPPNKFCTIQMMRYKSKVTIPFTALIKRTYGNGDVHTVSMTGTYSGMQVGEVKVLLSRCELLDDS…	XM_034692475.1
						XP_034548367.1	Isoform X3: MMFSVFLLLALPALCLTSPLDTENDMELIDDLSGTEIPVTPSGEMYPTLVTVVKFRRKEQAQSSSIVQSGDGSNLEWVPWRSPLPNGAVSIYNDYVGRTEYVCKYKCHAGFYDPNKTDPKCYYPNQKKEHAGFPFDILVNRDNFEILEWKGGSYGSVPKNSVRTCPDEDIYVGKNEYGLGKVVTEDKVFYLPWKGYEYRYSKYQVLTVSEDIISQEIYDVRYNIDKSEILDYPPEIIRESTMQNQECHSVVKTDTLTEMDQVTHRWNSSLSVKRGVKTTIKAGLPLITSNGIDISFERTVEYSKGNTVVETITDTVSVELTAPPNKFCTIQMMRYKSKVTIPFTALIKRTYGNGDVHTVSMTGTYSGMQVGEVKVLLSRCELLDDST…	XM_034692476.1
			LOC117818360	natterin-3-like		XP_034547094.1	Isoform X1: MKLSVLMMSALLALSSAALQEEEEEGENPPPEEVTHLNPDLEDRVPGITANGSLLALLTPSEVEKKKSGQPLSSTSTLRWQTMNGSVPVDAVVMYNSYTKRYDYVCKYGCYAGFFNPSMGAYCRYALSGREKLGSPFEMLVNKDNFEILEWKGGSWGRVPEHSVKTCSDYDVYVGRNRFGLGKVHARRKAFFLPWKGRGKWYRTYQVLTVNKNFYKEEVHSVRFNTNFTVTEHPPEIMTQSTIVNNECLHVDKTLTLTKTHEKQSRWDTSIGTRSGISSTITARIPFIGSLGISLSLEKTNQFSSGVTVTKSVTSSVSIMQTIPPNHSCKVSLVGRRYEADIPFTAILTRKYRDGRITSVSITGTFTGVNVDDIHSVVDRCSPIPNA…	XM_034691203.1
						XP_034547095.1	Isoform X2: MKLSVLMMSALLALSSAALQEEEEEGENPPPEEDLEDRVPGITA NGSLLALLTPSEVEKKKSGQPLSSTSTLRWQTMNGSVPVDAVVMYNSYTKRYDYVCKYGCYAGFFNPSMGAYCRYALSGREKLGSPFEMLVNKDNFEILEWKGGSWGRVPEHSVKTCSDYDVYVGRNRFGLGKVHARRKAFFLPWKGRGKWYRTYQVLTVNKNFYKEEVHSVRFNTNFTVTEHPPEIMTQSTIVNNECLHVDKTLTLTKTHEKQSRWDTSIGTRSGISSTITARIPFIGSLGISLSLEKTNQFSSGVTVTKSVTSSVSIMQTIPPNHSCKVSLVGRRYEADIPFTAILTRKYRDGRITSVSITGTFTGVNVDDIHSVVDRCSPIPNASPCP	XM_034691204.1
			LOC117819218	natterin-3-like		XP_034548362.1	Isoform X1: MMMFSVFLLLALPALCLTGPLDTENDMEPIDDLSGTEIPVTPSVEMDPSLVTVVKFRRKEQAQSSSIVQSGDGSNLEWVPWHSPLPNGAVSIYNDYTHRTEYVCKYKCYAGFYDPSNKVPKCYYPNQKKENAGFPFDILVSRDNFEILEWEGDSDGSVPKNSVRTCPDEDIYVGKNEYGLGKVVTEDKVFYLPWEGSEYRYSYYQVLTVSEDIISQEIYDVRYNTDKSKILDYTPEIIRESTIQNQECHSVVKTDTLTEMDQVTHRWNSSLSVKRGVKTTIKAGLPLITSNGIEISLERTFEYSKGNTVVETITDTVSVELTAPPNKRCTIQMMRYKSKLTIPFTALIKHTYGNGEVHTVSMTGTYSGMQVGEVKVLLSRCELLDDS…	XM_034692471.1
						XP_034548363.1	Isoform X2: MMFSVFLLLALPALCLTGPLDTENDMEPIDDLSGTEIPVTPSVEMDPSLVTVVKFRRKEQAQSSSIVQSGDGSNLEWVPWHSPLPNGAVSIYNDYTHRTEYVCKYKCYAGFYDPSNKVPKCYYPNQKKENAGFPFDILVSRDNFEILEWEGDSDGSVPKNSVRTCPDEDIYVGKNEYGLGKVVTEDKVFYLPWEGSEYRYSYYQVLTVSEDIISQEIYDVRYNTDKSKILDYTPEIIRESTIQNQECHSVVKTDTLTEMDQVTHRWNSSLSVKRGVKTTIKAGLPLITSNGIEISLERTFEYSKGNTVVETITDTVSVELTAPPNKRCTIQMMRYKSKLTIPFTALIKHTYGNGEVHTVSMTGTYSGMQVGEVKVLLSRCELLDDST…	XM_034692472.1
			LOC117819388	natterin-3-like		XP_034548598.1	MAGSIPSGAVFTRISSTGRNDFVCQYRGSAGFYNPRMGCSCHYPFKGRERLGSPFQILVKTNSSEDLTWRSGSWGRVPNNSVTACSGGGVYVGRNRGGLGTVSVGLKAFRLPRNHREYRFRSYQVLTFN	XM_034692707.1
			LOC117819291	natterin-3-like		XP_034548474.1	MMFSLFLMLTLPALCLTGPLDVRNNTELMDDLSGTKITDNTSVEMDPLLVTVVKFRQKRQAQSSSIVPSGDGSHLEWVSWSNPLPNGAVSIYNDYTHRTEYVCKYKCYAGFYDPSKTDPKCYYPNQKKEHAGSPFDILVNRDNFEILEWKGGSYGSVPKNSVRTCPDEDIYVGKNKYGLGKVVTKDRAFYLPWKGYEYWYSYYQVLTVRKNIISQEIYDVRYNIDKSEILKYTPEIIRESTIENHECHSVLKTDTLTETDQVTHSWDFTFSVTSGVKTTITVGVPFNTSNGIEISHEATFEYSSGNTVVDTITDTVSVELTAPPNKRCTIQMMRYKSKVTIPFTALIKRTYGNGDVHTVSMTGTYSGMQVGEVKVLLSRCELLDDSTCT	XM_034692583.1
			LOC117819186	natterin-3-like		XP_034548320.1	MRWCVAVVLTVLQLCSPALQSDPLLYISQLQDGQETPKPWLNPALEEVVPSREITKTPEVRDPPASLTPSDPMFGEYTNLKWVTWDGSLPNGAVAIFNGYTERNDYVCKVNCEAGFYTPSKGAFCQYPYADTEYRSSKFEMLVNVDHFEFLQWVEDSYGSVPQYSVKTCPNSDIYVGKNKYGLGKVVTQHEAFFLPYEGDEYWYKSYQVLAINRESYSQHISHVEYAIDQMELFHHPPEALKLAKVTNLECNSVQKTVSLDKTSSVEKSWDIGRETRNGSVSTMKAKVPILGPGTVDFTKEQTVTFSEGTTMVESMSHAVSVQLLVPPNHSCSVRMDGRKMTADIPFTGRLSRTNYNGDTHWTYITGTYDGVNVGEINAVVERCQPVADAEPCPPNQD	XM_034692429.1
			LOC117818989	natterin-3-like		XP_034548053.1	MKLSVLMMSALLVLSSAALQEEEEEGENPPPEEDLEDRVPGITANGSLLALLTPSEVEKKKSGKPLSFRFPGSSLRWQTSYGSVLPGAVRIYNSYTRRIDYVCKVGCSSGFFNPSMGARCRYPLSGREQLGYPFQMLVNKDNFETLEWRGGSWGGVPRHSVKTCIGQDLYVGRNRFGLGKVHVRHKAFFLPWRGREIWYKSYQVLTVN	XM_034692162.1
			LOC117818538	natterin-3-like		XP_034547367.1	MDMMKLSVFVLLALLALLALSSANPLDVRSNTEQRNGLSGSHKTTLNGSMGTDQPSVNVAKFRQKRQVQSSPNVPVQGTILEWVPWNNSLPNGAVSIYNDYVGRTEYVCKYKCHAGFYNPNNNVPYCYYPNQKKEHAGSPFALLVNRDNFEILEWKDDSKGSVPKNSVRTCPDEDIYVGKNKYGLGKVVTEDKAFYLPWKGSEYRYSDNQVLTFNEKVLSQRVDNVRYITDEYKIFNFPPETLYKTTLSNYECHPVVKTDTISKTYQVTQRWDVDVSARIDFKTDFKAKVPVIVSVGVELGAELFFQYSKGNTVTDTITDTISMDITAPPNHSCAISMMRYKYKLTIPFTARLSRTYGSGEVHTTSMTGTYSSVKVGEVRAVVDRCEGLPDAKTCT	XM_034691476.1
			LOC117818536	natterin-4-like		XP_034547365.1	MGTDQPSVNVAKFRQKRQVQSSPNVPVQGTILEWVPWNNSFPNGAVSIYNDYAGRTEYVCKYKCHAGFYDPSDIVPYCYYAVDKKEYKRKMFEILVNRDNFEILEWKDDSKGSVPKNSVRACPGEDIYVGKNQYGLGRVDPMKKALILARKGGQYSDREYQVLTFNDKVISQRVDNVRYITDDSKISNFPPETLYKTTLSNYECHPVGKTDTLSKTYQVTQRWDVDVSARIDYRTTFRARIPIVAPVGVELSEELSFQYSKGNTVTDTITDTISMDIKAPPNHSCAISMMRYKYKLTIPFTARLSRTYGSGEVHTTSMTGTYSSVKVGEVRAVVDRCEGLPDAKTCI	XM_034691474.1
			LOC117818361	natterin-3-like		N/A
Notothenia coriiceps	black rockcod	2	LOC104957312	natterin-3-like	Eukaryota; Metazoa; Chordata; Craniata; Vertebrata; Euteleostomi; Actinopterygii; Neopterygii; Teleostei; Neoteleostei; Acanthomorphata; Eupercaria; Perciformes; Notothenioidei; Nototheniidae; Notothenia	XP_010783235.1	MTLSVFLLLALLGLSSASLQDIVKMSSLHRKVSFLNPALEGQVPEATRNKVLGPLAPADLEQQQDLPSSLIFGNNVNLEWLTWSGSVPNGAVAIYNGYTERTDYVCKYKCEAGFYNPILGPYCRYPYGDSEYYAPEFEILTNKDNFEFLEWKEGSYGSVPQNSVRTCPGVGIYVGKNKYGLGKVVPQFEAFFLPWEGDEYWYKSYQVLAINRDAYTQHISDVKYGIDEVAIFQYPPETMRISGVTNNECQTVEKTVTISKTTELETTWNIGRSTMLGITGSITAKIPFIGSGGIELGGEKTLQFSRGTTVVESMSHSVSVALTVPPNHSCRVRMEGRKIKADIPYTARLSRTYRNGESQWTSISGTYDGVQIGEVRAVVDRCEPVVDAKPCP	XM_010784933.1
			LOC104943620	natterin-3-like		XP_010767376.1	MKWCVAVVLAVLQLCSPALQTDPLLYISQMHEGKEQLRKAWLNPTLEDVVPSREVTQAAEMREILETETTTHSYPMFAEHTNLKWVTWSGFLPSGAVAIFNGYTERTDYVCKVNCEAGFYSPSKGNFCQYPYADKEYASTKFEMLINVDHFEFLEWVEESYGSVPGYAIRTCPDSDIFVGKNKYGLGKVVTQHEAFFLPWEGDEYWYKSYQVLAINRDSYSQHISHVEYGIDQMELFHYPPEALQLAKVTNLECRNVEKTVKLEKTSSVEKSWDIGRETRNGSISTMKAKVPILGPGTVDLSKEHSVTFSEGTKTVEAISHTVSVKLVVPPNHSCTVRMDGRKMTADIPFTGRLSRTNHNGDTHWTYITGIYDGVTVGEINAVVERCQPVNDAVPCSPT…	XM_010769074.1
Oncorhynchus keta	chum salmon	3	LOC118393021	natterin-3-like	Eukaryota; Metazoa; Chordata; Craniata; Vertebrata; Euteleostomi; Actinopterygii; Neopterygii; Teleostei; Protacanthopterygii; Salmoniformes; Salmonidae; Salmoninae; Oncorhynchus	XP_035641051.1	MPLEEEPVKVWLTFLVILVILAVLQLCSPVFLSDPLLYTSQLEEGQDAPSKPWLNPLLEDVVPELDIHSPSTLTETSDLEPQFPTSLFMYGENANLKWVQWEGSLPNGAVGIYNGYTERHDYICKVNCEAGFYTASKGSFCQYPYAEEEHSSSKFEVLVNVDNFEFVEWIEEEYGAVPQHAVKTCQGVEIYVGKNKYGLGKVVTQHKAFFLPWEGDEYWYKRYQVLAINRDTYSQHISHVEYAIDQIELFNHPPEAMQFVRVTNLECSSVEKKVLLEKTSSVEKTWDIGRESRNSSTTMTAKVPIISPGTVDFTKEQTVSFSEGTTMMESISHSISVVLLVPPNHSCAVQMEGRKMTADIPFTGRLSRTYHNGDTHWTTITGTYDGVKVGEINAVVERC…	XM_035785158.1
			LOC118358151	natterin-3-like		XP_035591534.1	MKLFVLVVVSLLHLGLSCAQDAGSPPGSLQDIVRKSSLRQKVSLLNPVLEGKVPPLSSNGPIQGPKNPPEFEDQQKPAPFMFGDNVNLQWLSWNGSLPTAAMGIYNGYTERTDYICKYNCEAGFYTPSKGPYCQYPYGEREYKASEFEILANRDNFEFVEWKEDSYGSLPKHSVRTCSGVGIYVGKNKYGLGKVVPQFEAFFLPWEGDEYWYKSYQVLAINRDAYTQHISHVKYGIDEVEMFHYPPETMRLSGVTNNECQTVVKTVTISKTSEVESTWNIGRTTMLGVTAGITAKIPLIGSAGVEFSGEKTLQFNRGTTMVEALSHSVSVELKVPPNHSCSVRMEGRKITADIPFTARLSRTYRNGETQWTSISGVYDGIQIGEIRAVVDRCEPVVDSK…	XM_035735641.1
			LOC118357833	natterin-3-like		XP_035591045.1	MDNFEFVEWIEEEYGAVPHHTVKTCPDVEIYVGKNKYSLGKVVTQHKAFFLPLEGDDYWYKSYQANDQIELFNHPLEALQFVRVTNLECSSVEKTVLLEKTSTVEKTWDIVWESHNSSTTMTAKVPILSSGTMDFTKQQAVSFSVSTTMVESISHSISVELLVPPNHSCTVQMEDRKMTADIPFTGRLSQTYHNGDSHWTTITGTCEGGEINAAVERCQPVPDAIPCYPDVTDY	XM_035735152.1
Oncorhynchus kisutch	coho salmon	3	LOC109895078	natterin-3	Eukaryota; Metazoa; Chordata; Craniata; Vertebrata; Euteleostomi; Actinopterygii; Neopterygii; Teleostei; Protacanthopterygii; Salmoniformes; Salmonidae; Salmoninae; Oncorhynchus	XP_020344314.1	Isoform X1: MAARHWMKLFVLVVISLLHLGLSCAQDAGSPPGSLQDIVRKSSLRQKVSLLNPVLEGKVPPLSSNGPIQGPKNPPEFADQQKPAPFIFGDNVNLQWLSWNGSLPTAAMGIYNGYTERTDYICKYNCEAGFYTPSKGPYCQYPYGEREYKASEFEILANRDNFEFVEWKEDSYGSLPKHSVRTCSGVGIYVGKNKYGLGKVVPQFEAFFLPWEGDEYWYKSYQVLAINRDAYTQHISHVKYGIDEVEMFHYPPETMRLSGVTNNECQTVVKTVTISKTSEVESTWNIGRTTMLGITAGITAKIPLIGSAGVEFSGEKTLQFNRGTTMVEALSHSVSVELKVPPNHSCSVRMEGRKITADIPFTARLSRTYRNGETQWTSISGVYDGIQ…	XM_020488725.2
						XP_031686132.1	Isoform X2: MKLFVLVVISLLHLGLSCAQDAGSPPGSLQDIVRKSSLRQKVSLLNPVLEGKVPPLSSNGPIQGPKNPPEFADQQKPAPFIFGDNVNLQWLSWNGSLPTAAMGIYNGYTERTDYICKYNCEAGFYTPSKGPYCQYPYGEREYKASEFEILANRDNFEFVEWKEDSYGSLPKHSVRTCSGVGIYVGKNKYGLGKVVPQFEAFFLPWEGDEYWYKSYQVLAINRDAYTQHISHVKYGIDEVEMFHYPPETMRLSGVTNNECQTVVKTVTISKTSEVESTWNIGRTTMLGITAGITAKIPLIGSAGVEFSGEKTLQFNRGTTMVEALSHSVSVELKVPPNHSCSVRMEGRKITADIPFTARLSRTYRNGETQWTSISGVYDGIQIGEIRA…	XM_031830272.1
			LOC109873336	natterin-3-like		XP_031674702.1	MRLTFLVILAVLQLCSPVFLSDPLLYTSQLEEGQDAPSKPWLNPLLEDVVPDLDIHSPSTLTETSDLEPQFPDSLFMYGENTNLKWVKWEGSLPNGAVGIYNGYTERHDYICKVNCEAGFYTTSKGSFCQYPYADKEHSSSKFEVLVNVDNFEFVEWIEEEYGAVPQHAVKTCHGVEIYVGKNKYGLGKVVTQHKAFFLPWEGDEYWYKRYQVLAINRDTYSQHISHVEYAIDQIELFNHPPEAMQFVRVTNLECSTVEKKVLLEKTSRVEKTWDIGRESRNSSTTMTAKVPIISPGTVDFTKEQTVSFSEGTTMVESISHSISVVLLVPPNHSCAVQMEGRKMTADIPFTGRLSRTYHNGDTHWTTITGTYDGVKVGEINAVVERCQPVPDAIPCYPV…	XM_031818842.1
			LOC109875722	aerolysin-like protein		XP_031659281.1	MATTLHLIGGGGGSSFEFHGMNNGATLKKIGVAVEGWQVKAVRAELTDGRVETFGNSHTFSEFEFDLGERITKLSLWGNGAGTRLGAIKFKTSKNREFFEKMTSWPLKTEYTIDVGSGICLGLEGRSGSDIDCMGFLFINTIKSSVLTDMEYPTLSLFKPQVTPEYVKSVSHHNDTSLVQEESITYSKTLTKTSSWSVSNKIESTLNVSVKAGIPDLVEVSSGFSLTVGVQQSTSLQKTETITESDTISLKIPPGKTMDVEITVGKANIDLDYRATVKVTCMNGSQLVFPSNGIYTGVTYTSARVSTKER	XM_031803421.1
						XP_031659284.1	MATRLTTIGGGGGMPFEFHGMKNGATLKKIGVAVEGWQVKAVRAELTDGRVATFGEAKTFIEFEFDLGEHITKLSLWGNGAGTRLGAIKFTTSKEREFFQKMTSWGLKKEYTIDVGSGICLGLQGRSGADIDCMGFLFINAVKSTDLTDMKYPTLSLYKPQVTPEYVKSISHHNDTSLVQEESVTYSKTMTKTSSWSVSNKIESTFEVTVKAGIPDLVELSSGFSLTVGVERSSSLEKSESIIESDTINVKIPPGKTIDIEITVGKANINLDYEANVKVTCMNGSQLVFPSKGIYNAVTYTSARVSTKER	XM_031803424.1
Oncorhynchus mykiss	rainbow trout	11	LOC110492680	natterin-like protein	Eukaryota; Metazoa; Chordata; Craniata; Vertebrata; Euteleostomi; Actinopterygii; Neopterygii; Teleostei; Protacanthopterygii; Salmoniformes; Salmonidae; Salmoninae; Oncorhynchus	XP_021422808.1	Isoform X1: MATTLHLIGGGGGSSFEFHGMKNGATLKKIGVAVEGWQVKAVRAELTDGRVETFGNSHTFSEFEFDLGERITKLSLWGNGAGTRLGAIKFKTSKNREFFEKMTSWPLKTEYTIDVGSGICLGLQGRSGSDIDSMGFLFINTIKSSVLTDMEYPTLSLFKPQVTPEYVKSVSHHNDTSLVQEESITYSKTLTKTSSWSVSNKIESTLNVSVKAGIPDLVEVSSGFSLTVGVQQSTSLQKTETITESDTISLKIPPGKTMDVEITVGKANIDLDYRATVKVTCMNGSQLVFPSNGIYTGVTYTSARVSTKER	XM_021567133.1
						XP_021422813.1	Isoform X2: MATRLTTIGGGGGMPFEFHGMKNGATLKKIGVAVEGWQVKAVRAELTDGRVATFGEAKTFTEFEFDLGERITKLSLWGNGAGTRLGAIKFTTSNKREFFEKMTSWGLKKEYTIDVGSGICLGLQGRSGSDIDCMGFVFINAVNSTVLTDMKYPTLSLFKPQVTPEYVKSISHHNDTSLVQEESITYSKTVTKTSSWSVSNKIESTLNVSVKAGIPDLVEVSSGFSLTVGGEHSSKLEKSESITESDTINVKIPPGKTMDVEITVGKAHINLDYEAIVKVTCMNGSQLVFPSKGIYTGVTYTSARVSTKER	XM_021567138.1
			LOC110492679	natterin-like protein		XP_021422805.1	Isoform X1: MCSGYLTHAHTLNMATTLTLIGGQGGSPFEFHGMNNGATLKKIGVAVGGSQVKAVRAELTDGKVATFGDANTFNEFAFNLGERITKLSLWGNGAGTRLGAIKFTTSENREFFEKMTSWGLKTEYTIDVGSGICLGLQGGYGSDIDCMGFLFINTIKSSVLTDMEYPTLSLFKPQVTPEYVKSVSHHNDTSLVQEESITYSKTLTKTSSWSVSNKIESTLSVSVKAGIPDLVEVTSGFSLTVGVEQSTSLQKTETITESDTINLKIPPGKTMDVEITVGRANIDLDYEAKVKVTCMNGSQLVFPSNGIYTGVTYTSARVSTKER	XM_021567130.1
						XP_021422806.1	Isoform X2: MATTLTLIGGQGGSPFEFHGMNNGATLKKIGVAVGGSQVKAVRAELTDGKVATFGDANTFNEFAFNLGERITKLSLWGNGAGTRLGAIKFTTSENREFFEKMTSWGLKTEYTIDVGSGICLGLQGGYGSDIDCMGFLFINTIKSSVLTDMEYPTLSLFKPQVTPEYVKSVSHHNDTSLVQEESITYSKTLTKTSSWSVSNKIESTLSVSVKAGIPDLVEVTSGFSLTVGVEQSTSLQKTETITESDTINLKIPPGKTMDVEITVGRANIDLDYEAKVKVTCMNGSQLVFPSNGIYTGVTYTSARVSTKER	XM_021567131.1
			LOC110492684	natterin-like protein		XP_021422817.1	MATTLHLIGGGGGTYFEFHGMDNGATLKKIGVAVGDSQVKAVRAELTDGKVATFGDANTFNEFEFNLGERITKLSLWGNGTGTRLGAIKFKTSENREFFEKMTSWGLKTEYTIDVGSGICLGLQGRSGSDIDCMGFLFIKTIKSSVLTDMEYPTLSLFKPQVTPEYVKSVSHQNDTPLVLEKSITYSKTLTKTSSWSVSNKIEFTLNVSVKARIPDLVELSSGFSLTVGVEQSTSLQKTETITESGTINVKIPPGKTMDVEITMGKANIDLDYRAIVKVTCMNGSQLVFPSNGIYTGVAYTSLTLSTKER	XM_021567142.1
			LOC110535045	natterin-3-like		XP_021475594.1	MAAGHWMKLFVLVVVSLLHLGLSCAQDAGSPPGSLQDIVRKSSPRQKVSLLNPVLEGKVPPLSSNGPIQGPKNPPEFEDQQKPAPFMFGDNVNLQWLSWNGSLPTAAMGIYNGYTERTDYICKYNCEAGFYTPSKGPYCQYPYGEREYKASEFEILANRDNFEFVEWKEDSYGSLPKHSVRTCSGVGIYVGKNKYGLGKVVPQFEAFFLPWEGDEYWYKSYQVLAINRDAYTQHISHVKYGIDEVEMFHYPPETMRLSGVTNNECQTVVKTVTISKTSEVESTWNIGRTTMLGITAGITAKIPLIGSAGVEFSGEKTLEFNRGTTMVEALSHSVSVELKVPPNHSCSVRMEGRKITADIPFTARLSRTYRNGETQWTSISGVYDGIQIGEIRAVVDRCE…	XM_021619919.1
			LOC110525452	natterin-3-like		XP_021461251.1	MRLTFLVILAVLQLCSPVFLSDPLLYTSQLEEGQDAPSKPWLNPLLEDVVPDLDIHSPSTLTETSDLEPQLPDSLFMYGENANLKWVKWEGSLPNGAVGIYNGYTERHDYICKVNCEAGFYTASKGSFCQYPYADKEHSSSKFEVLVNVDNFEFVEWIEEEYGAVPQHAVKTCQGVEIYVGKNKYGLGKVVTQHKAFFLPWEGDEYWYKRYQVLAINRDTYSQHISHVEYAIDQIELFNHPPEAMQFVRVTNLECSSVEKKVLLEKTSSVEKTWDIGRESRNSSTTMTAKVPIISPGTVDFTKEQTVSFSEGTTMVESISHSISVVLLVPPNHSCAVQMEGRKMTADIPFTGRLSRTYHNGDTHWTTITGTYDGVKVGEINAVVERCQPVPDAIPCYPV…	XM_021605576.1
			LOC110492682	natterin-like protein		XP_021422815.1	MATTLDLIGGQGGSPFEFHGMNNGATLKKIGVAVEGWQVKAVRAELTDGKVATFGDANTFKEFEFKLGERITKLSLWGNGAGTRLGAIKFTTSENREFFEKMTSWGLKTEYTIDVGSGICLGLQGRYGSDIDCMGFLFINTIKSSVLTDMKYPTLSLFKPQVSPEYVKSLSHHNDTSLVQEESISYSKTLTKTSSWSVSNKIESTLNVSVKAGIPDLVEVTSGFSLTVGVEHSTSLQKTETITESDTINLKIPPGKTMDVEITVGRANIDLDYEAKVKVTCMNGSQLVFPSNGVYTGVTYTSARVSTKER	XM_021567140.1
			LOC110492676	natterin-like protein		XP_021422803.1	MATTLELIGGQGGSPFEFHGMNNGATLKKIGVAVGGSQVKAVRAELTDGKVATFGDANTFNEFEFNLGERITKLSLWGNGAGTRLGAIKFTTSENREFFEKMTSWGLKTEYTIDVGSGICLGLQGGYGSDIDCMGFLFINTIKSSVLTDMKYPNLSLFKPQMTPEYEKTLIYQNDTSLVQEEFFTYSKTLTKTSSWSVSNKIESTFSVSVKAGIPDLVEVTSGFSLTVGVEQSTSLQKTETITESDTINLKIPPGKTMDVEITVGKANIDLDYEAIVKVTCMNGSQLVFPSNGIYTGVTYTSARVSTKER	XM_021567128.1
			LOC110535046	natterin-3-like		N/A
			LOC110492916	natterin-like protein		N/A
			LOC110492683	natterin-like protein		N/A
			LOC110492677	natterin-like protein		N/A
Oncorhynchus nerka	sockeye salmon	3	LOC115140663	natterin-3-like	Eukaryota; Metazoa; Chordata; Craniata; Vertebrata; Euteleostomi; Actinopterygii; Neopterygii; Teleostei; Protacanthopterygii; Salmoniformes; Salmonidae; Salmoninae; Oncorhynchus	XP_029534857.1	AQGLWWFSNLKYSSSKFEVLVNMDNFEFVEWIEEEYGAVPHHTVKTCPDIEIYVGKNKYSLGKVVTQHKAFFLPLEGDDYWYKSYQVLAINTDANDQIELFNHPLEALQFVRVTNLECSSVEKTVLLEKTSTVQKTWDIVWESHNSSSTMTAKVPILSSGTMDFTKQQTVSFSESTTMVESISHSISVELLVPPNHSCTVQMEDRKMTADIPFTGRLSQTYHNGDSHWTTITGTYDGVRVGRLMLP	XM_029678997.1
			LOC115139847	natterin-3-like		XP_029533533.1	MKLFVLVVVSLLHLGLSCAQDAGSPPGSLQDIVRKSSLRQKVSLLNPVLEGKVPPLSSNGPIQGPKNPPEFEDQQKPAPFMFGDNVNLQWLSWNGSLPTAAMGIYNGYTERTDYICKYNCEAGFYTPSKGPYCQYPYGEREYKASEFEILANRDNFEFVEWKEDSYGSLPKHSVRTCSGVGIYVGKNKYGLGKVVPQFEAFFLPWEGDEYWYKSYQVLAINRDAYTQHISHVKYGIDEVEMFHYPPETMRLSGVTNNECQTVVKTVTISKTSEVESTWNIGRTTMLGITAGITAKIPLIGSAGVEFSGEKTLQFNRGTTMVEALSHSVSVELKVPPNHSCSVRMEGRKITADIPFTARLSRTYRNGETQWTSISGVYDGIQIGEIRAVVDRCEPVVDSK…	XM_029677673.1
			LOC115111420	natterin-3-like		XP_029493305.1	MGMVPLTVALATLLGAIILQGGLKRSKGLQIKPLEEEPVKMRLTFLVILAVLQLCSPVFLSDPLLYTSQLEEGQDAPSKPWLNPLLEDVVPDLDIHSPSTLTETSDLEPQFPDSLFMYGENANLKWVQWEGSLPNGAVGIYNGYTERHDYICKVNCEAGFYTASKGSFCQYPYADKEHSSSKFEVLVNVDNFEFVEWIEEEYGAVPQHAVKTCQGVEIYVGKNKYGLGKVVTQHKAFFLPWEGDEYWYKRYQVLAINRDTYSQHISHVEYAIDQIELFNHPPEAMQFVRVTNLECSSVEKKVLLEKTSSVEKTWDIGRESRNSSTTMTAKVPIISPGTVDFTKEQTVSFSEGTTMVESISHSISVVLLVPPNHSCAVQMEGRKMTADIPFTGRLSRTYH…	XM_029637445.1
Oncorhynchus tshawytscha	Chinook salmon	3	LOC112264105	natterin-3-like	Eukaryota; Metazoa; Chordata; Craniata; Vertebrata; Euteleostomi; Actinopterygii; Neopterygii; Teleostei; Protacanthopterygii; Salmoniformes; Salmonidae; Salmoninae; Oncorhynchus	XP_024296467.1	MDIPACEFYNFMQLTPPIPTGLWWFSNLNYSSFKFEVLVNMDNFEFVEWIEEEYGAVPHHTVKTCPDVEIYVGKNKYSLGKVVTQHKAFFLPLEGDDYWYKSYQANDQIELFNHPLEALQFVRVTNLECSSVEKTVLLEKTSTVEKTWDIVWESHNSSTTMTAKVPILSSGTMDFTKQQTVSFSESTTMVESISHSISVELLVPPNHSCTVQMEDRKMTADIPFTGRLSQTYHNGDSHWTTITGTYDDTK	XM_024440699.1
			LOC112263122	natterin-3-like		XP_024294886.1	MKLFVLVVVSLLHLGLSCAQDAGSPPGSLKDIVRKSSLRQKVSLLNPVLEGKVPPLSSNGPIQGPKNPPEFEDQQKPAPFMFGDNVNLQWLSWNGSLPTAAMGIYNGYTERTDYICKYNCEAGFYTPSKGPYCQYPYGEREYKASEFEILANRDNFEFVEWKEDSYGSLPKHSVRTCSGVGIYVGKNKYGLGKVVPQFEAFFLPWEGDEYWYKSYQVLAINRDAYTQHISHVKYGIDEVEMFHYPPETMRLSGVTNNECQTVVKTVTISKTSEVESTWNIGRTTMLGITAGITAKIPLIGSAGVEFSGEKTLQFNRGTTMVEALSHSVSVELKVPPNHSCSVRMEGRKITADIPFTARLSRTYRNGETQWTSISGVYDGIQIGEIRAVVDRCEPVVDSK…	XM_024439118.1
			LOC112232814	natterin-3-like		XP_024255814.1	MRLTFLVILAVLQLCSPVFLSDPLLYTSQLEEGQDAPSKPWLNPLLEDVVPDLDIHSPSTLAETSDLEPQFPDSLFMYGENANLKWVKWEGSLPNGAVGIYNGYTERHDYICKVNCEAGFYTTSKGSFCQYPYADKEHSSSKFEVLVNVDNFEFVEWIEEEYGAVPQHAVKTCQGVEIYVGKNKYGLGKVVTQHKAFFLPWEGDEYWYKRYQVLAINRDTYSQHISHVEYAIDQIELFNHPPEAMQFARVTNLECSSVEKKVLLEKTSRVEKTWDIGRESRNSSTTMTAKVPIISPGTVDFTKEQTVSFSEGTTMVESISHSISVVLLVPPNHSCAVQMEGRKMTADIPFTGRLSRTYHNGDTHWTTITGTYDGVKVGEINAVVERCQPVPDAIPCYPV…	XM_024400046.1
Oreochromis aureus		3	LOC116333913	natterin-3-like	Eukaryota; Metazoa; Chordata; Craniata; Vertebrata; Euteleostomi; Actinopterygii; Neopterygii; Teleostei; Neoteleostei; Acanthomorphata; Ovalentaria; Cichlomorphae; Cichliformes; Cichlidae; African cichlids; Pseudocrenilabrinae; Oreochromini; Oreochromis	XP_031613067.1	MDLLEGDLGVDGTNLHDYSVWDPKPKGNGTRVHISVDQEADRRASCGPPDSPHHGHTSYFPTKRSRGVGTKLGYSNNTSSMLRHYRALHENKETNQGGPSSGQRNDVDEALVNMVIEDSQPFTIVEDSGFRKLVKVLNPNYVLPTRQLSLLLLLALSSASPQDIMKKPSEDRNVTSLNPDLEDRAPEITDISVNTSVYQHLFFPAKTKQKRQAYDNKSNVKWQTWRGSLPDGAVSIYNTIEERTDYVCKFKCIAGFYSRSLGDFCHFPYADIEYRAPFFDILVNEDNFEILEWKEGSFGSVSEHAVRTCSSDKVYVGKNKYGLGKVHPRNRAFYLPWKGTEYWYWYYEVLTINRDVKSERISDVSYKINDGETTRYPPETMRIFSTSNNGCNSVTKTVT…	XM_031757207.1
			LOC116316320	natterin-3-like		XP_031590732.1	MRWCVAVLLAVLQLCSPALQSDPLLYVFQLQDGEEKPSKPWLNPTLGNVVPSRRALSPPKVVETSQTETTSHSSPMFGEHVNLRWVTWSGSLPNGAVAIFNGYTERTDYVCKVNCEAGFYTPSKGNFCQYPYADQEYASSKFEVLVNVDHFEFLQWVEDSYGSIPEYAIKTCPNSDIYVGKNKYGLGKVVTRHKAFFLPWEGDEYWYKNYQVLAINRDSYSQHISHVEYAIDQMELFHHPPEALKLTKVTNLECRNVEKTVTLEKTSTVEKKWDIGRETRNGSVSTMTAKVPIFGPGNVELSKEQTVTFSKGTTMVESVSHAVSVELLVPPNHSCTVRMDGRKMKADIPFTSRLSRTNHNGDTHWTYIMGTYDGVSVGEINAVVERCQPVPDAVPCSPD…	XM_031734872.1
			LOC116316319	natterin-3-like		XP_031590731.1	MKQKRQAYDNMGKVKWQTWNGDLPAGVEFIWNPDEKRIDYVCKHGCHAGFYTPRLGGFCHYPYGDKEYRTESFDILVNNNYFELLEWKEGSFGSVPENAMKLSVLLLSALLTLSSASLQDIVKKSIQLRTVSLLKPELEGRVPEPTGNRKVLGPLNPADLEQQQDLPSSFLFGDNVNLQWLTWDGSLPNGAVSIYNSYTERIDYVCKYKCEAGFYNPSLGPYCRYPYGDREYYAPEFEILANKDNFEFLEWKEGSYGSLPQHSVRTCAGVDIYVGKNKYGLGKVVPQFEAFFLPWEGDEYWYKNYQVLAINRDTYTQHISDVKYGIDEVTIFQYPPETMRISGITNNECQTVVKTVTITKTSEVETTWNIGRATMLGVTGSITAEIPFIGSGGIELGAE…	XM_031734871.1
Oreochromis niloticus	Nile tilapia	12	LOC109204646	natterin-3	Eukaryota; Metazoa; Chordata; Craniata; Vertebrata; Euteleostomi; Actinopterygii; Neopterygii; Teleostei; Neoteleostei; Acanthomorphata; Ovalentaria; Cichlomorphae; Cichliformes; Cichlidae; African cichlids; Pseudocrenilabrinae; Oreochromini; Oreochromis	XP_019221741.1	Isoform X1: MMEVLMQLILLILSSASSHDIENTTQQKDGTDSSGIPPTAVNRLMQTNLPLLSVHNFRQKRQVQSSSVVPINGTNLMWVTWNSSLPNHSVSLYNGDTDRVDYICKYKCDAGFYTPSKGPYCYYPSAIENRGFPFEILVNKDNFEILEWKADSYGSVPKNSVWTCSGKQIYVGKNHYGLGKVSTKDKVFYLPYNDKEYSYNNYEVLTINENVISQTIYNVRYNKDHSKVFKFPPEVMHEATISNHECYPVVKTETLSKTYEVQQRWDFTFSIMFGAKTTITAGIPSIVEETLEVSTEVQFQFTTGTTVTESMTDTASVELTVPPNHSCKFSTVRRKEKVEMSFTALLRRTYGDGEIHTTSITGTYDSIQVGKIQAVVDRCELLVKFKP…	XM_019366196.2
						XP_019221742.1	Isoform X2: MMEGTDSSGIPPTAVNRLMQTNLPLLSVHNFRQKRQVQSSSVVPINGTNLMWVTWNSSLPNHSVSLYNGDTDRVDYICKYKCDAGFYTPSKGPYCYYPSAIENRGFPFEILVNKDNFEILEWKADSYGSVPKNSVWTCSGKQIYVGKNHYGLGKVSTKDKVFYLPYNDKEYSYNNYEVLTINENVISQTIYNVRYNKDHSKVFKFPPEVMHEATISNHECYPVVKTETLSKTYEVQQRWDFTFSIMFGAKTTITAGIPSIVEETLEVSTEVQFQFTTGTTVTESMTDTASVELTVPPNHSCKFSTVRRKEKVEMSFTALLRRTYGDGEIHTTSITGTYDSIQVGKIQAVVDRCELLVKFKPCPVQCKSSVMSDDVNLVFLLFTSFSC…	XM_019366197.2
			LOC102078591	natterin-3		XP_019221678.1	Isoform X1: MIFPVFISHIHLPVLLLLILLILSSASSHDIENTTQQKDGTDSSGIPPTAVNRLMQTNLPVLSVHNFRQKRQVQSSSVVHINGTNLMWVTWNSSLPNHSVSLYNGDTDRVDYICKYKCDAGFYMPSKGPYCYYPSAIENRGFPFEILVNKDNFEILEWKADSYGSVPKNSVWTCSGKQIYVGKNHYGLGKVSTKEKVFYLPYNDKEYSYNNYEVLTINENVISQTIYNVRYNKDHSKVFKFPPEVMHEATISNHECYPVVKTETLSKTYQVQQRWDFTFSIKFGAKITITAGIPSIVKGTLEVSTEVQFQFTTGTTVTESMTDTASVELTVPPNHSCKFSTVRRKEKVETSFTALLRRTYGDGEIHTTSITGTYDSIQVGKIQAVVD…	XM_019366133.2
						XP_019221679.1	Isoform X2: MMEVLLLLILLILSSASSHDIENTTQQKDGTDSSGIPPTAVNRLMQTNLPVLSVHNFRQKRQVQSSSVVHINGTNLMWVTWNSSLPNHSVSLYNGDTDRVDYICKYKCDAGFYMPSKGPYCYYPSAIENRGFPFEILVNKDNFEILEWKADSYGSVPKNSVWTCSGKQIYVGKNHYGLGKVSTKEKVFYLPYNDKEYSYNNYEVLTINENVISQTIYNVRYNKDHSKVFKFPPEVMHEATISNHECYPVVKTETLSKTYQVQQRWDFTFSIKFGAKITITAGIPSIVKGTLEVSTEVQFQFTTGTTVTESMTDTASVELTVPPNHSCKFSTVRRKEKVETSFTALLRRTYGDGEIHTTSITGTYDSIQVGKIQAVVDRCELLVEFKP…	XM_019366134.2
			LOC100690731	natterin-3		XP_019221743.1	MKLSVLLLSALLALSSASLQDIVKKSIQLRKVSLLKPELEGRVPEPTGNRKVLGPLNPADLEQQQDLPSSFLFGDNVNLQWLIWDGSLPNGAVSIYNGYTERIDYVCKYKCEAGFYNPSLGPYCCYPYGDREYYAPEFEILANKDNFEFLEWKEGSYGSLPQHSVRTCAGVDIYVGKNKYGLGKVVPQFEAFFLPWEGDEYWYKNYQVLAINRDIYTQHISDVKYGIDEVTIFQYPPETMRISGITNNECQTVVKTVTITKTSEVETTWNIGRATMLGVTGSITAEIPFIGSGGIELGAEKTLQFSRGTTIIETLSHSVSVELTVPPNHTCKVRMVGRKIKADIPYTARLSRTYRNGETQWTTITGTYDGVQIGEVRAVVDRCEPVIDAKPCP	XM_019366198.2
						XP_013126388.2	MKLSVLLLSALLALSSASLQDIVKKSIQLRKVSLLKPELEGRVPEPTGNRKVLGPLNPADLEQQQDLPSSFLFGDNVNLQWLIWDGSLPNGAVSIYNGYTERIDYVCKYKCEAGFYNPSLGPYCCYPYGDREYYAPEFEILANKDNFEFLEWKEGSYGSLPQHSVRTCAGVDIYVGKNKYGLGKVVPQFEAFFLPWEGDEYWYKNYQVLAINRDIYTQHISDVKYGIDEVTIFQYPPETMRISGITNNECQTVVKTVTITKTSEVETTWNIGRATMLGVTGSITAEIPFIGSGGIELGAEKTLQFSRGTTIIETLSHSVSVELTVPPNHTCKVRMVGRKIKADIPYTARLSRTYRNGETQWTTITGTYDGVQIGEVRAVVDRCEPVIDAKPCP	XM_013270934.3
			LOC112848328	natterin-3-like		XP_025767791.1	MYPSVLLLLALQVLTSASLHDIDNSIEQRNDATGSPGKSANRSMLTDQPLLSVTKFRQRRPVHSSSFKTTIDTNLEWITFKRSIINTAVSIYNRNFDRTDYVCKYKCDTGFYTPKEGPYCFFARKNRFHRVYPFELLVNRDNFEILEWKDNSSGKVPKNSVSTCPGEQIYVGMNKYGLGNVSTKEKAFYLPWKGKVYTYTSYKVLTTNENIVSQQIDDVRYNIDNAKILQYPPEAMRQTTISNYECQPVVKTSSISKTSEVEHRWDTTSSVTVTVNTSITIGIPTVFKKEIHISTEVSFAFTQGTTMTESFTDTVSVEVTVPPNQSCVINMLRYKYKVDIPFTGRLRRTYGNGNIRITSITGKYNGIQVGEVRAVVNRCEPLGGSKPCP	XM_025912006.1
			LOC112848327	natterin-3-like		XP_025767789.1	LKLSLLLLLALSSASPQDIVKKHSEDRHGKMTWTGSVPDEAVSIWNLYDIRVDYVCKYGCHAGVYNWRFGNFCHYSFDKKEYRTNSFDILVNDKYFEILEWKEGSFGSVPANAVRTCSSDEVYVGKNKYGLGKVRPSDWAFYLPWGGEEYWYWYYEVLTIKRDIDHELIHDVEYKINDAKMIRNPPSTLAVSPISNNGCPATDWQRSQGAPHLSPYGSWGRLQPPCDPELDKWKKMYK	XM_025912004.1
			LOC109204627	natterin-3-like		XP_019221680.1	MKLSVLLLSALLTLSSASLQDIVKKSIQLREVSLLKPELEGRVPEPTGNRKVLGPLNPADLEQQQDLPSSFLFGDNVNLQWLTWDGSLPNGAVSIYNGYTERIDYVCKYKCEAGFYNPSLGPYCRYPYGDREYYTPEFEILTNKDNFEFLEWKEGSYGSLPQHSVRTCAGVDIYVGKNKYGLGKVVPQFEAFFLPWEGDEYWYKNYQVLAINRDIYTQHISDVKYGIDEVTIFQYPPETMRISGITNNECQTVVKTVTITKTSEVETTWNIGRATMLGVTGSITAEIPFIGSGGIELGAEKTLQFTRGTTIIETLSHSVSVELTVPPNHTCKVRMEGRKIKADIPYTARLSRTYHNGETQWTTITGMYDGVQIGEVRAVVDRCEPVIDAKPCP	XM_019366135.2
			LOC109204394	natterin-3-like		XP_025752615.1	MHNCCEVLLLVILLVLPSASPHDTENTTQQKDDSRGIPPIAVNRPMVTNLPLLSDAKLKQKRRVQYSPFVPINGTNLMWVTWNNSLPNHAVSIYNDYTNRVDYICKYKCDAGFYTPSKGPYCYYPSAIENRGFPFETLVNKDNFEILEWKAAKDGSVPKNSVWTCSGKQIYVGKNHYGLGKVSTKDTVFYLPYDKEEHWYYKYEVLTISGNVISQLLYNVRYNKDHSEIFKFPPEVMHQATMSNYECHPVVKTETLSKTYQVQQRWDFTFSFKLGGKISIEAGIPSIVKGTLEVSTEVQFQFTTGTTVTESMTDSASVELTVPPNHSCEFSTVRHKEKVDIPFTALLRRTYDDGEIHTTSITGTYDSIQVGKIQTVVNRCELLVNFMPCPVQCKSSVIS…	XM_025896830.1
			LOC106098185	natterin-3-like		XP_013126389.1	MRWCVAVLLAVLQLCSPALQSDPLLYVFQLQDGKEKPSKPWLNPTLGNVVPSRGGLSPPKVVETSETETTSNSSPMFGEHVNLRWVTWSGSLPNGTVAIFNGYTERTDYVCKVTCEAGFYTPSKGNFCQYPYADQEYASSKFEVLVNVDHFEFLQWVEDSYGSVPEYAIKTCPNSDIYVGKNKYGLGKVVTRHKAFFLPWEGDEYWYKNYQVLAINRDSYSQHISHVEYAIDQMELFHHPPEALKLTKVTNLECSNVEKTVTLEKTSTVEKKWDIGRETRNGSVSTMTAKVPIFGPGNVELSKEQTVTFSKGTTIVESISHAVSVELLVPPNHSCTVRMDGRKMKADIPFTGRLSRTNHNGDTHWTYITGTYDGVSVGEINAVVERCQPVPEAVPCSPD…	XM_013270935.3
			LOC100712276	natterin-3-like		XP_019220826.1	MTDISVNTSVYNVKWQTWNGSLPDGAVSIYNTYEERTDYVCKYGCHAGFYSRSLGDFCHYPYASKEYRTDSFDILVNEDNFGILDWKKGSRGSVSKHAVRTCSSDELYVGKNEYGLGKVLPRHRSFYLPWKGEVYWYKSYEVLTINRNIDSEIISDVRYKTNDAKLIEYPPETLRISSSINNECNPVTKTVTLSKTVTDEKRWDIRASVSVGVATTFTTGIPIILSGEIKVSGQFTFDYSKGETHAKELTHTVEEQVSVPPNHSCKVKMLAYWYNVNIPFTALLTRTYRNTTIERSNISGTYYSIQTGEVRAVVERCEYPGNRLPACPGCTPPLALWQLG	XM_019365281.1
			LOC100699724	natterin-3-like		XP_003460225.2	MYLWVLLLLTLWVLSSASLHDIDNSIEQRNDATWIPGKSANRSMLTDQPLSVTKFRQRRPVHSSSFKTTIDTNLEWITFKHAIPNTAVSIYNRNFHRTDYVCKYKCDTGFYTPKEGPYCFFARKNRVYRGFPFELLVNRDNFEILEWKDNSSGKVPKNSVSTCPGEQIYVGMNKYGLGNVSTKEKAFYLPWKGKVYTYTSYKVLTTNENIVSQQIDDVRYNIDNAKILQYPPEVMRQTTISNYECQPVVKTSSISKTSQVERRWDTTSSVAVTVTTSIEAGIPDVFSASIEISTEVSFGLTIGTTVTESVTDTVSVEVTVLPNQSCVINMLRYKYKVNIPFTGRLRRTYGNGNIRITSITGKYNGIQVGEVRAVVNRCEPLDGSKPCP	XM_003460177.4
			LOC100699185	natterin-4-like		XP_003460223.2	MVVLEWVAFGNSLPSDAVSIYNDYVGRTDYICKYGCDTGFYTPGKGPYCYYPSNDKEHKGTPFDILVNKDNFELLEWKDDSYGSVPQDSVCPCSNICVGRDKYGLGKVDIKNEAFFLPYNGYEYWYKYYQVLTTSDNIVSEHIDDVQYDLQNYKISNLGILTMTESTIKNYDCNPAQKTDTLTATYQVEKTWETTSSVSLGVETTITAGIPEIMGTSVKISVDVTFKFTKRTTVTESISDSSTLTYTVPPNRSCKVLMKGQKAKLNIPFTARVSRTYGDEKKTTTTTTIKGVYNDVQMINIETALDQCKILDESKKCP	XM_003460175.2
			LOC102076794	natterin-3		N/A
Oryzias latipes	Japanese medaka	4	LOC110017492	natterin-2	Eukaryota; Metazoa; Chordata; Craniata; Vertebrata; Euteleostomi; Actinopterygii; Neopterygii; Teleostei; Neoteleostei; Acanthomorphata; Ovalentaria; Atherinomorphae; Beloniformes; Adrianichthyidae; Oryziinae; Oryzias	XP_020569178.1	MNWEKFNDRVPKDAVRIRDEDEMYVCRNTEKKCVVGILKESKCEYEKGEEGKLDHPDSFEVLVNKDDFESLEWKRVTCTQEVEEVRENAVKICDDQNLFVGRKSEEAKSLPAEKSAKRKQLEKIFSIQKTKTKDMKKLESKTGLCKVLTVSYENVKEQKISDFQYEEEKKKETNMGIQIQETIVVTNKNSVEATQTVQPTKSTSKEERWDLTYSITKGVKLTIGGDSEGFKAAFELSYQSTSTEHTGYAFKKDSGTMSSSQVKVPPKSKCTVHVKSSQLMAEIPFKTKLTRYYKRGEPKIKEVSGTFVSSNFGHTEFVIEKCEPLDGNVASAGRADPRQVTIIRDQQQRIRQGRSL	XM_020713519.1
			LOC101156471	natterin-3		XP_004066450.1	MLKITDKLYWKTWEGSLPDGAVSIWNSDCNRTDYVSKPSNRVECGLYTQSLGPYCYYTLSGRELKDPSFLILVNEDNFEDLVWISDSNGGVPKNAVRSADAVYVGKNQYGLGKVVPQHHCLFLPLKGRESWYRQYEVLTYNTDVKSDVLSCVEYQIDKAKIKHLPPETIKKSEISNITSTEITQSCTLEETTVDESNWDFTNSKGLHAEMKISTGIPSIFDMSVTVGAEETFTYSKGGSRKREKKWSQTLTVQVPPKQKRYITMVARKCKLEIPFTARLTRTYNKGKVGSTNISGTYRGACVSEVKTEVNQG	XM_004066402.4
			LOC110017491	natterin-2-like		XP_020569176.1	MMLTVSSQRYQVCAVLLLSVLLALLDVSLGQPQISKVQMGISDHNNRGPKAPEEYLFVTLEWEKFNSRVPKDAVRIREGDEMYVCRNMEKKCMVGILKGSKCEYEEGGNLKNPDSFEVLINKDDFEDPKWKPVKCTREVEEVRENAVKICEDQNLFVGTKGEEAKSLPAVKSASEQKFAHSSVGKWLNSLRPVKYLEKKTGSCQVLIVSYENVMEQEILDFKKMGGNEGEKTTDLGIDDRFMVEVLNSGKKEVTETVQSKTTTKQERRWDFTYTITAGGKLTVGVDPSGLKEAGSKFTTGFKAALELNLQYTTTTHNGLSVVKENEHMTSTLVPVPANSKCTVNLVIRKIREETPFTANIYRKFKRGEPKIKPISGTYFFTFRKAEASIVQCESLDGNR…	XM_020713517.2
			LOC105354800	natterin-3-like		XP_011477929.1	MSPSLLHSSKSTVFMGLMLLALFSVSYQKTVKNTEDSSDLNRRVREVSPEKSKPIHQRVQRGANKKENYFITPPSSTADSGAKLRWQKWEGSLPKDAISVLNKDKARREYICRLTENPCKAGFYTPSEGAFCHYADGRNKKQSDSFEILVNEDNFEDVKWETFSIFALPKNPVRICENEDLYVGLSINGVLVVHPNEKCAPLISDCAALVVSFDDVVRQQITDVKYSNEKKTSEKLLPEILVKSVVSNEATNDINKKVELSKKTTKTESWTVSGTLNIGIETKFEAGIPKVLSGGVQVTGQVSLQLSRETSRTEEISHSVSLEVNVPAQRECTVVMQGFPVTVNIPFTAQLTRTYKNNKSKTVPIVGSYKGSYVEETKAEVTECALKKIKG	XM_011479627.2
Oryzias melastigma	Indian medaka	4	LOC112148938	natterin-3-like	Eukaryota; Metazoa; Chordata; Craniata; Vertebrata; Euteleostomi; Actinopterygii; Neopterygii; Teleostei; Neoteleostei; Acanthomorphata; Ovalentaria; Atherinomorphae; Beloniformes; Adrianichthyidae; Oryziinae; Oryzias	XP_036069659.1	MSASVLHSSQFTVILGLMLLMLFSLSNQKTVKNTKDSSDLNKRVREVSPEKSEPVHHRVRRGGNKKQNYYITPPSSTTDSGAKLKWQKWEGSLPEFAISILNKDKPRKEYFCRLAESPCKAGFYTPGEGAFCHYANGKNKEKSASFEILVNEDNFEDVKWETFSIFSLPKNPVRICENDNLYVGLTDSGILVVHPDEKCFPVITGCAALVVKFDDVVGQEISNVQYSNEKKTSENLQPEILVETAVSNTASSEINKKVELSKKTTKTETWSVSGTLTLGVETKFKAGLPKIVSGEVQVTGQVSLQLSHESSKTEEISHSVTLEVPVPPKRQCTVVMEGYRVKENIPFTADLTRTYKNNNKKTVRIIGTYKGNYVVKTKAEVRECSLKEVQG	XM_036213766.1
			LOC112148433	natterin-1-like		XP_036065765.1	MKVTVSSQRSQSTMFLLSVLLALLVVSHGGNKSPNIKDQPLLEEYNYVIMEWEKFEGSVPTDAVSIREDENMYVCRNMQKKCSVGILKGSKCEYEKGEEVTIDNPDSFEVLVNKDSFESLEWQKIKCTAEVEEVHENAVLICDDQNLFIGRKSDEAMSLPAEKSAKRERFEKFYPIRKLRKTKGIQKLETKTGSCKVLTVSYENVREQEIHDCVYEEGNKKESESSLPEQISDRSVIVNNQDTEVTQTVTGSTTISQERRWDFTYAVTKGVKLNINIKASDAFSMGLELSRQTTTTEKKGFSVKQDKTFKTDTIVKIPPKSQCTVHVVGKQRVVEVPFKAKLTRLFNRGEPKTITVSGTFVANNAVEVKTVVEKCEPLHVNLASGGRGDPNKVIIMKEK…	XM_036209872.1
			LOC112141888	natterin-4-like		XP_024120858.1	MYEITKKLYWKTWDGSLPGGAVGIHTKNGTQYVSRPTSRGECGYYNPNKGPYCYYPFDRKEWKDGSFEIFVNEDDFEDLVWRDASNGSVPENAVQSAYSPEIYVGRNKDGLGKVRPELQSFYLPWEGKEYPHNNYQVLTYNTDFRSQEISEVKYDIDKGIITDSHPETVKVTEVSNNSSSKVTKTVTFSETITLVNKWETSGSFRLGVQTEISARIPSVVEGKITVSTETTHTEAKTGSMTKTKEFSETLSLDVLPNKTAKISLVAYKCKLNIPFTACLSRTYSNGKKTKTNISGTYTGVEVDNVKAVITDC	XM_024265090.2
			LOC112140920	natterin-4-like		XP_024119711.1	MYEITKKLYWKTWDGSLPGGAVGIHTKNGTQYVSRPTSRGECGYYNPNKGPYCYYPFDRKEWKDGSFEIFVNEDDFEDLVWRDASNGSVPENAVQSAYSPEIYVGRNKDGLGKVRPELQSFYLPWEGKEYPHNNYQVLTYNTDFRSQEISEVKYDIDKGIITDSHPETVKVTEVSNNSSSKVTKTVTFSETITLVNKWETSGSFRLGVQTEISAQIPSVVEGKITVSTETTHTEAKTGSMTITKVFSETLSLDVLPNKTAKISLVAYKCKLSIPFTACLSRTYSNGKKTKTNISGTYTGVEVDNVKAVITDC	XM_024263943.2
Pangasianodon hypophthalmus	striped catfish	2	LOC113537151	natterin-3-like	Eukaryota; Metazoa; Chordata; Craniata; Vertebrata; Euteleostomi; Actinopterygii; Neopterygii; Teleostei; Ostariophysi; Siluriformes; Pangasiidae; Pangasianodon	XP_026787297.1	MKLFAVITFLQLGAFCALATEPQINLKEIVEKSVHTKKVPLLNPLLEGKVPPLINNDPVPGPLTPSELEEPLSYSHLFGENVNLNWTKWEGSLPQGAVGIYNGYTKRSDYICKYNCEAGFYTPSKGPYCNYPYGDREYHAPEFEVLVNVDNFEFLEWKEGSYGSVPKHAIRTCGGVGIFVGKNKYGLGKVVPQFEAFFLPWEGDEYWYKKYEVLAINRDVYTQHISHVEYGIDEVELFHYPPETMRISSVANNDCQTITKTVTITKTSEVESTWNIGRTTMLGITAGITAKIPLIGSGGVEFTAEKSLQFNRGTTLVDSLSHEVSVQLTVPPNHSCTARMEGRKMTADIPFKARLSRTYANGETQWTSINGVYDGIQIGEVRAVVDRCEPIPDAKPCPS…	XM_026931496.2
			LOC113537127	natterin-3-like		XP_026787254.1	MRAALPLMLAVLQLCASPLHSIPTPDLTAENKIHLNPDLGDVVPPLDAWTTVVNSDTPPELVSVDQGSSEFMFQENVNLKWVSWEGSLPNGAVGIYNGYAGRTDYVCKFNCEAGFYNPSKGPYCKYPYADAEYTATKFEVLVNEDHFEFLEWKEGSYGSVPKHSVNTCPGIDIFVGKNKYGLGKVVTKHEAFFLPWEGKEYWYKSYDALAINRDTYSQQISHVVYAIDQVKLFHHPPETIQMARATNYECSSIEKTVLLQKTSTVEKFWDIGRETRNGSTSTMNGKIPIINPDNVDFTKEQTVSFSEGTKMIETISHSMSVQILVPPNHSCLVRMEARRMTADIPFTARLSRTYTNGNTHWTTVTGTYDGVKIGEINAVVERCNPIPDAPPCFYGSD	XM_026931453.2
Paralichthys olivaceus	Japanese flounder	2	LOC109646373	natterin-3-like	Eukaryota; Metazoa; Chordata; Craniata; Vertebrata; Euteleostomi; Actinopterygii; Neopterygii; Teleostei; Neoteleostei; Acanthomorphata; Carangaria; Pleuronectiformes; Pleuronectoidei; Paralichthyidae; Paralichthys	XP_019967672.1	MSWCVAVVLVLLQLCSPALQSSPQLYVSRLQDGQEKPKLWLNPTKEDVVPSREVINPPYVRDFPETETTPHSFPMFDEHVNLQWVTWNRSLPNGAVAIYNGYTERTDYVCKVNCEAGFYTPSKGGFCQYPYADNEYSSSKFELLVNVDHFEFLHWVEDSYGSVPKYSIKTCPNSDIYVGKNKYGLGKVVTQHEAFFLPWEGDEYWYKSYQVLAIDRDIYSQHISHVEYAVDQMELFHQPPEALKLAKVTNLECRNVVKVVQLEKTSTVEKSWDIGRETRNGSVSTMKAKVPILSPGTVDFTKEQMVTFSEGTTTVESISHSVSVELLVPPNHSCTVRMDGRKMTADIPFTGRLSRTNHQGDTHWTYITGTYSDVNIGEINAVVERCQLVPDAVPCPSAQ…	XM_020112113.1
			LOC109623586	natterin-3-like		XP_019933636.1	MKLSVLLLWALVALTSASLQDIVKKSSQRRRVSLLNPELEDLEPQSTGNNVVSSPLTPPDLEQQQDLPSSYMFGDNVNLEWLTWSGSLPNGAVSIYNGYTERNDYVCKYKCEAGFYNPSLGPYCRYPYGDREYYAPEFEILANEDNFEFLEWKEGSYGSVPQHSVRTCQGVGIYVGKNKYGLGKVVPQFEAFFLPWEGDEYWYKKYQVLAINRDAYTQHISDVKYAIDEVAIFQYPPETMRMSGLTNNECQAVVKTVTISKTTEVETTWNIGRSTMFGITGSITAKIPFIGSGGIELGGEKTLQFSRGTTMVESLSHSVSVELTVPPNHSCTVRMEGRKIKADIPYTARLSRTYRNGETQWTSISGTYDGVQIGEVRAVVDRCEPVADAKPCP	XM_020078077.1
Parambassis ranga	Indian glassy fish	9	LOC114442039	natterin-3-like	Eukaryota; Metazoa; Chordata; Craniata; Vertebrata; Euteleostomi; Actinopterygii; Neopterygii; Teleostei; Neoteleostei; Acanthomorphata; Ovalentaria; Ambassidae; Parambassis	XP_028271100.1	Isoform X1: MFVVCQTHRLVTMMLSVLLLLLLSSVSLQDTDEDSQHTEVSSMNAVLEDIPANRSGLTDQRLPARLRQKRQMSGGYDWYDWYDNGNLKWESWSDPLPAGAVTIYNKYARRYDYVCKNGCHSGFYNPSQGSYCQSPIGDDDSCFGIFKVLVNENDFEILEWKDGSSGSVPKNSVRTCPESEIYVGKNKYGLGKMDPRTDDMTYIGYYHFFYDAFWYRSFQPQVFHLYCNRHEYKFSSYQVLTINREVKNHQVSDVHYNTDEAVITKQPPETMRISVVRNAGCNKVVKTVTLEKEIQQERRWDISFSISRGVTTTLSAGVPGLVSGGLEISSALSFTFSGGHTVTERTSHSVSVELTAPPNHICRVKMLGYKYTVDIPFTARLQRTYTS…	XM_028415299.1
						XP_028271101.1	Isoform X2: MMLSVLLLLLLSSVSLQDTDEDSQHTEVSSMNAVLEDIPANRSGLTDQRLPARLRQKRQMSGGYDWYDWYDNGNLKWESWSDPLPAGAVTIYNKYARRYDYVCKNGCHSGFYNPSQGSYCQSPIGDDDSCFGIFKVLVNENDFEILEWKDGSSGSVPKNSVRTCPESEIYVGKNKYGLGKMDPRTDDMTYIGYYHFFYDAFWYRSFQPQVFHLYCNRHEYKFSSYQVLTINREVKNHQVSDVHYNTDEAVITKQPPETMRISVVRNAGCNKVVKTVTLEKEIQQERRWDISFSISRGVTTTLSAGVPGLVSGGLEISSALSFTFSGGHTVTERTSHSVSVELTAPPNHICRVKMLGYKYTVDIPFTARLQRTYTSGDIRATNISGTY…	XM_028415300.1
						XP_028271102.1	Isoform X3: MFVVCQTHRLVTMMLSVLLLLLLSSVSLQDTDEDSQHTNVSSRNAVLEDVPANRSGLTHRRLPVQLRQKRQTSGSNSDSRYDLGTLKWEFWQDYFRFLPIDFVTIYNKYANRYDYVCKNGCHSGFYNPLQGSYCQSPRGDDVNIYDKFEVLTNEYSFEMLEWKDASSGSVPENSVRTCPESEIYVGKNKYGLGKVDPRTRAFHLYWDRSEYKYSSYQVLTINRGVKNNQVSDVHYNTDEAVITKQPPETMQISVVQNAGCNPVVQTVTMTKEFQQESRWDISASISLGVRNTLSAGIPGLVSGEIKISPALSFTFSGGHTFIEKNSHSVSVELTAPPNHICRVKMLGYKYTVDIPFTARLQRTYSNEDIRVTSISGTYKGVQTGEVW…	XM_028415301.1
			LOC114441490	natterin-3-like		XP_028270247.1	Isoform X1: MFVVCQTHRLVTMMLSVLLLLLLSSVSLQDTDEDSQHTNVSSRNAVLEDVPANRSGLTHRRLPVQLRQKRQTSGSNSDSSCLCCCCCFCPQSVCRTLTRTHSTLKSMVPCGYGSTRERPTDNVMIMLTAVSSMNAVLEDVPANRSGLTDQRLPARLRQKRQMSGGYDWYDWYDNGNLKWESWSDPLPAGAVTIYNKYARRYDYVCKNGCHSGFYNPSQGSYCQSPIGDDDSCFGIFKVLVNENDFEILEWKDGSSGSVPKNSVRTCPESEIYVGKNKYGLGKMDPRTDDMTYIGYYHFFYDAFWYKSFQPQVFHLYCNRHEYKFSSYQVLTINREVKNHQVSDVHYNTDEAVITKQPPETMRISVVRNAGCNKVVKTVTLEKEIQQE…	XM_028414446.1
						XP_028270248.1	Isoform X2: MMVSDFHCALSVLLLLLLSSVSLQDTDEDSQHTNVSSRNAVLEDVPANRSGLTHRRLPVQLRQKRQTSGSNSDSSCLCCCCCFCPQSVCRTLTRTHSTLKSMVPCGYGSTRERPTDNVMIMLTAVSSMNAVLEDVPANRSGLTDQRLPARLRQKRQMSGGYDWYDWYDNGNLKWESWSDPLPAGAVTIYNKYARRYDYVCKNGCHSGFYNPSQGSYCQSPIGDDDSCFGIFKVLVNENDFEILEWKDGSSGSVPKNSVRTCPESEIYVGKNKYGLGKMDPRTDDMTYIGYYHFFYDAFWYKSFQPQVFHLYCNRHEYKFSSYQVLTINREVKNHQVSDVHYNTDEAVITKQPPETMRISVVRNAGCNKVVKTVTLEKEIQQERRWDI…	XM_028414447.1
						XP_028270249.1	Isoform X3: MFVVCQTHRLVTMMLSVLLLLLLSSVSLQDTDEDSQHTEVSSMNAVLEDVPANRSGLTDQRLPARLRQKRQMSGGYDWYDWYDNGNLKWESWSDPLPAGAVTIYNKYARRYDYVCKNGCHSGFYNPSQGSYCQSPIGDDDSCFGIFKVLVNENDFEILEWKDGSSGSVPKNSVRTCPESEIYVGKNKYGLGKMDPRTDDMTYIGYYHFFYDAFWYKSFQPQVFHLYCNRHEYKFSSYQVLTINREVKNHQVSDVHYNTDEAVITKQPPETMRISVVRNAGCNKVVKTVTLEKEIQQERRWDISFSISRGVTTTLSAGVPGLVSGGLEISSALSFTSSSSFSGGHTVTERTSHSVSVELTAPPNHICRVKMLGYKYTVDIPFTARLQR…	XM_028414448.1
			LOC114442043	natterin-3-like		XP_028271107.1	Isoform X1: MFVVCQTHRLVTMMVSDFHCALSVLLLLLLSSVSLQDTHEYSQHTNGKKHLTLVFILCSFLPSSFVFGDVNLEWLTWRGSLPNGAVSIYNGYTKRTDYVCKYNCEPGFYNPSLGPYCRYPYADREYYAPEFEILANKDNFEFLEWKEDSYGSVPQHSVRTCPGIAIFVGKNKYGLGKVVTQHEAFFLPWKGDEYWYKKYQVLTINRDAYTQHISDVKYAIDEVAIFQNPPETMRISGVTNNQCQAVVKKVTISKTSEVETTWNIGRSTMLGITSSITAMIPLIGSFGIQLSDEKTLSFSRGTTVVEPLSPSVSVELTVPPNHSCRVRMEGRKIKANIPYTARLSRTYSNGETHWTSISGTYDGVQIGEVRAVVDRCEPVADAKPCP	XM_028415306.1
						XP_028271108.1	Isoform X2: MFVVCQTHRLVTMMLSVLLLLLLSSVSLQDTHEYSQHTNGKKHLTLVFILCSFLPSSFVFGDVNLEWLTWRGSLPNGAVSIYNGYTKRTDYVCKYNCEPGFYNPSLGPYCRYPYADREYYAPEFEILANKDNFEFLEWKEDSYGSVPQHSVRTCPGIAIFVGKNKYGLGKVVTQHEAFFLPWKGDEYWYKKYQVLTINRDAYTQHISDVKYAIDEVAIFQNPPETMRISGVTNNQCQAVVKKVTISKTSEVETTWNIGRSTMLGITSSITAMIPLIGSFGIQLSDEKTLSFSRGTTVVEPLSPSVSVELTVPPNHSCRVRMEGRKIKANIPYTARLSRTYSNGETHWTSISGTYDGVQIGEVRAVVDRCEPVADAKPCP	XM_028415307.1
			LOC114442041	natterin-3-like		XP_028271103.1	Isoform X1: MFVVCQTHRLVTMMLSVLLLLLLSSVSLQDTDEDSQHTNVSSMNAVLEDVPANRSGLTDQRLPVQLRQKRTTWVFPLSEIRYDHGNLKWELWQATTDLPARVVGIYNKYAERYDYICKNGCHSGFYNPIEGSYCQSPNVEDVTKFNTFEVLTNENSFEMLEWKDASSGSVPENSVRTCPRSEIYVGKNKYGLGKVDPRTRAFHLYWDRSEYKYSSYQVLTINRGVKNHQVSDVHYNTDEAVITKQPPETMRISVVRNAGCNPVVQTVTMTKEIQQERRWDISASISLGVTTTLSAGIPGLVSGELEISPALSFTFSGGQTVIETNSQSVTVGVIAPPNHICRVKMLGYKYKADIPFTARLQRTYTSGDTRATSIPGTYKGVQAGEVW…	XM_028415302.1
						XP_028271104.1	Isofrom X2: MMVSDFHCALSVLLLLLLSSVSLQDTDEDSQHTNVSSMNAVLEDVPANRSGLTDQRLPVQLRQKRTTWVFPLSEIRYDHGNLKWELWQATTDLPARVVGIYNKYAERYDYICKNGCHSGFYNPIEGSYCQSPNVEDVTKFNTFEVLTNENSFEMLEWKDASSGSVPENSVRTCPRSEIYVGKNKYGLGKVDPRTRAFHLYWDRSEYKYSSYQVLTINRGVKNHQVSDVHYNTDEAVITKQPPETMRISVVRNAGCNPVVQTVTMTKEIQQERRWDISASISLGVTTTLSAGIPGLVSGELEISPALSFTFSGGQTVIETNSQSVTVGVIAPPNHICRVKMLGYKYKADIPFTARLQRTYTSGDTRATSIPGTYKGVQAGEVWTEVER…	XM_028415303.1
			LOC114441673	natterin-3-like		XP_028270505.1	Isoform X1: MFVVCQTHRLVTMMLSVLLLLLLSSVSLQDTDEDSQHTDVSSMNAVLEDVPANRSGLTDQRLPVQLRQKRTTWVVPVSESRYDHGNLKWELWQTTTDSLPARVVGIYNKYAERYDYICKNGCHSGFYNPIEGSYCQSPNVEDVTKFNTFEVLTNENSFEMLEWKDASSGSVPENSVRTCPRSEIYVGKNKYGLGKVDPRTRAFHLYWDRSEYKYSSYQVLTINRGVKNHQVSDVHYNTDEAVITKQPPETMRISVVRNAGCNPVVQTVTMTKEIQQERRWDISASISLGVTTTLSAGIPGLVSGELEISPALSFTFSGGQTVIETNSQSVTVGVIAPPNHICRVKMLGYKYKADIPFTARLQRTYTSGDTRATSIPGTYKGVQTGEV…	XM_028414704.1
						XP_028270506.1	Isoform X2: MMVSDFHCALSVLLLLLLSSVSLQDTDEDSQHTDVSSMNAVLEDVPANRSGLTDQRLPVQLRQKRTTWVVPVSESRYDHGNLKWELWQTTTDSLPARVVGIYNKYAERYDYICKNGCHSGFYNPIEGSYCQSPNVEDVTKFNTFEVLTNENSFEMLEWKDASSGSVPENSVRTCPRSEIYVGKNKYGLGKVDPRTRAFHLYWDRSEYKYSSYQVLTINRGVKNHQVSDVHYNTDEAVITKQPPETMRISVVRNAGCNPVVQTVTMTKEIQQERRWDISASISLGVTTTLSAGIPGLVSGELEISPALSFTFSGGQTVIETNSQSVTVGVIAPPNHICRVKMLGYKYKADIPFTARLQRTYTSGDTRATSIPGTYKGVQTGEVWTEVE…	XM_028414705.1
			LOC114442042	natterin-3-like		XP_028271105.1	MKLCVLLLSALLALSSASLQDIVKQSSQHRRMFLLNPVLEDQVPEHSGNVVSGPLTPADLEQQQDLPSSFFFGDNVNLEWLTWNGSLPNGAVSIYNGYTERTDYVCKYKCESGFYNPSLGPYCRYPYADREYYAPEFDVLANKDNFEFLEWKEDSYGSVPQHSVRTCPGIAIFVGKNKYGLGKVVTQHEAFFLPWEGDEYWYKKYQVLTINRDAYTQHISDVKYAIDEVAIFQYPPETMRISGVTNNECQAVVKTVTISKTSEVETTWNIGRSTMLGITGSITAKIPLIGSGSIELSGEKTLQFSRGTTVVESLSHSVSVELTVPPNHSCRVRMEGRKIKADIPYTARLSRTYRNGETQWTSISGTYDGVQIGEVRAVVDRCEPVADAKPCP	XM_028415304.1
			LOC114441719	natterin-3-like		XP_028270577.1	MKLCVLLLSALLALSSASLQDIVKQSSQHRRMFLLNPVLEDQVPEHSGNVVSGPLTPADLEQQQDLPSSFFFGDNVNLEWLTWNGSLPNGAVSIYNGYTERTDYVCKYKCESGFYNPSLGPYCRYPYADREYYAPEFDVLANKDNFEFLEWKEDSYGSVPQHSVRTCPGIAIFVGKNKYGLGKVVTQHEAFFLPWEGDEYWYKKYQVLTINRDAYTQHISDVKYAIDEVAIFQYPPETMRISGVTNNECQAVVKTVTISKTSEVETTWNIGRSTMLGITGSITAKIPLIGSGSIELSGEKTLQFSRGTTVVESLSHSVSVELTVPPNHSCRVRMEGRKIKADIPYTARLSRTYRNGETQWTSISGTYDGVQIGEVRAVVDRCEPVADAKPCP	XM_028414776.1
			LOC114441718	natterin-3-like		XP_028270576.1	MRLCVAVFLAALQLCSSDPLLYVSALQDGQENPSKPWLNPQLENVVPSREVSGPPQTREIPQTETTSHSLPLFDEFVNLKWVTWNGSLPNGAVAIFNGYTERTDYVCKVNCEAGFYTPSKGSFCLYPYADKEYASSKFEVLVNVDHFEFLQWVEDSYGSVPPYAIKTCPNSDIYVGKNKYGLGKVVTRHEAFFLPWEGDEYWYKKYQVLAINRDSYSQHISHVEYAIDKMELFHHPPEALKLAKVTNLECNSVEKTVKLEKTSTVEKTWDIGRETRNGSVSTMKAKVPILGPGNVDFTKEQTVTFSEGTTMVESMSHSVSVQLVVPPNHSCSVRMDGRKMKADIPFTGRLSRTNHNGDTHWTYITGTYDGVSVGEINAVVERCQPVVDAAPCAPTQS	XM_028414775.1
			LOC114441612	natterin-3-like		XP_028270413.1	MFVVCQTHRLVTMMVSDFHCALSVLLLLLLSSVSLQDTHEYSQHTNGKKHLTLVFILCSFLPSSFVFGDVNLEWLTWRGSLPNGAVSIYNGYTKRTDYVCKYNCEPGFYNPSLGPYCRYPYADREYYAPEFEILANKDNFEFLEWKEDSYGSVPQHSVRTCPGIAIFVGKNKYGLGKVVTQHEAFFLPWKGDEYWYKKYQVLTINRDAYTQHISDVKYAIDEVAIFQNPPETMRISGVTNNQCQAVVKKVTISKTSEVETTWNIGRSTMLGITSSITAMIPLIGSFGIQLSDEKTLSFSRGTTVVEPLSPSVSVELTVPPNHSCRVRMEGRKIKANIPYTARLSRTYSNGETHWTSISGTYDGVQIGEVRAVVDRCEPVADAKPCP	XM_028414612.1
Paramormyrops kingsleyae		1	LOC111838587	natterin-4-like	Eukaryota; Metazoa; Chordata; Craniata; Vertebrata; Euteleostomi; Actinopterygii; Neopterygii; Teleostei; Osteoglossocephala; Osteoglossomorpha; Osteoglossiformes; Mormyridae; Paramormyrops	XP_023657493.1	LETPKDLQGSQGGKSTEIFVENVNLKWLSWNGVLPNGAVGIYNGYVSRTDYVCKLNCEAGFYTPSKGPYCFYPYADREYAAPEFDILVNEDNFEFLQWKDDSYGSVPPYSVRTCSGVNTFVGKNKYGLGKISTQHEAFFLPWDGDEYWYKTYQVLTINKDVYAQHISHVEYNINEVEIFQYPPETMRISSVVNNECQTVTKTVTIEKRSEVASTWDIKRSTMLGVTGGISAKIPIIGSAGIEFTWEKTLQFSYGTTLVETISHTVAVELHIPPNQSCTVRMEGRKITADIPFKARLSRTYSNGETQWTSIAGVYDGVQIGEIRAVIDRCEPIADAKPCP	XM_023801725.1
Perca flavescens	yellow perch	11	LOC114555804	natterin-3-like	Eukaryota; Metazoa; Chordata; Craniata; Vertebrata; Euteleostomi; Actinopterygii; Neopterygii; Teleostei; Neoteleostei; Acanthomorphata; Eupercaria; Perciformes; Percoidei; Percidae; Percinae; Perca	XP_028434306.1	MDQTNLEWQTFNGSLPNGAVSIYNEEKKRTDYVSKYTSSAGFYNPDKGPYCFYPYGDKELSGSPFEILVNKDNFEFLEWKDGSHGSVPQNAVETWPGSGIYVGKNQYGLGKVDVKNTAFFLPWEGKEHWYKNYQVLTVNKDVISEDISDIKYKTDGVKAIKGSPETMQISVVTNNECRSVKRTTTLSKTTQKETRWDTSFSLTVGAKTTITAGIPLIVEGKIELSAEATFGFTKGTTHTESSTHTDSVEVEIPPNHTCRVSMVGHKYEEDIPYTARLKRTYRNGKTTWASISGTYKSVQMAEIRVVVDRCEPIPNAKPCPLNKE	XM_028578505.1
			LOC114556283	natterin-3-like		XP_028434994.1	MYGTTARKGVDQRQRAVQMTLPVLLLLALPVIYTEVLLNQSLEDRVPKITANRSTNQALPTPPDIEDKLDRVPSIKFDKTNLEWQIFNGSLPNGAVFINNQYVGRFDYVCQFFGQAGFYNHGMGPYCYYTFRGKEYVSSLLWPFEILVNKDNFELMEWKDGYSGSVPQNAVETCSGCNIYVGKNEYGLGKVVVKDKVFYLPYDGDEYWYYSYQVLSISKDIYSEDMSDVKYKTDGVKVIDYPPEIMRKSFITNYECQSVTATATVSKTIQVEQTWDTSFSITVGVKTSITAQIPSILSTGIEFSVEKKLQFTEGTTYTESTTSSVSVEVNVPPNHSCRVTLVGYKYGADIPYTARLKRTYNNGGISWTSISGNYSSVQMGEVRGVVDPCEPVPDPTPCP	XM_028579193.1
			LOC114556282	natterin-3-like		XP_028434993.1	MSRPPAQMKLSVLLLPALLAMSSSASLQDIVKKSSQIGKVPILNPDLGNRIPQITTNGSLLALPPPAEFENRLGQSSSFVFGDSNLKWQTSSGSLPSGAVSIYNGYASRTDYVCKYGCSSGFYNPNWSGHYCYYPLSGKEYRASSFEFLVNKDNFEFLEWKDGSWGSVPRNAVSTCGDTYVGRNKYGLGKVSVKHEAFFLPWNGKEHWYKSYQVLTINKEINSERISNVKYNTNVKVFQHPPETMTNSFISNNECSPVVKRLELSKTYTEEKRWDTSTAITTGVSNSITAQIPFIGSAGITLSVETTKQFSRGTTVVESKTYSVSVEQTVPPNHSCSVSMVGYKYEADIPYTARLSRTYRNGQTTWSYITGTYKGVNVGEIHSVVDRCEALPNSKPCP	XM_028579192.1
			LOC114556281	natterin-3-like		XP_028434992.1	MKLSVLLLPALLAMSSGASLQDIVKKSSQIGKVPILNPDLGNRIPQITTNGSLLALPPPAEFENRLGQSSSFVFGDSNLKWQTSSGSLPPGAVSIYNGYAGHTDYVCKYGCASGFYNLNMGPYCYYPLSGKEHRARLFEVLVNKDNLEFLEWKDGSYGSVPQNAVYTCSPGDTYVGRNKYGLGKVHVKHEAFFLPWKGDEYWYKSYQVLTLNKEINSERISNVNYNTNVKVFQHPPETMTKSIIANNECSPVVKRVELSKTYMEEKRWDTSTAITTGVSNSITAQIPFIGSAGITLSVETTLQFSSGTTVVESKTYSVSVEQTVPPNHFCSVRMVGYKYEADIPYTARLSRTYRNGQTTWAYITGTYKGVNIGEIYSVVDRCEPVPNSKPCP	XM_028579191.1
			LOC114556279	natterin-3-like		XP_028434990.1	GKVDCKSKTFIGSLCGHVSRSENYFHVLTVINKDVISEDISDVKYKTDGVKVIECPPETMHKSVLTNNECQSVKQTTTLYKTTQREQRWDTSFSFTMGVKSSITAGIPSILSTGVELSAETTLQFTKGTTYTESTTHTVSVEASIPPNHSCRVSMVGYKYAADIPYTARLKRTYKNGETSWTSISGTYKSVQMGEVRGVVDRCEPVPDAKPCPLKKE	XM_028579189.1
			LOC114556278	natterin-3-like		XP_028434989.1	MDQTNLKWQTFNGSLPNGAVSIYNEYVGRTDYVAKYGSTAGLYNPNKGPYCIYPYGLKEHRGSPFEILLNKDNFEILEWKDGSNGSVPDNAVETCPGSGIYVGKTQYGLGKVDVKNKSFYYPWEGSEHWERSYQVLTVNKGVMRQEISDVMYKTAVKPIKSPVTLKKSVVTNNDCRSVKQTTTLSETTQKTQRWDHNHSVTVGGNTTITTRIPLIFEGKIEINAGVIYQYSTGITHSESTTHNVAVEVNIPPNHSCCVSLVGYKYTADIPYTARLKRTYTNGKTSLTSISGTYRSVQIGEVRGVVDRSTPVPNARPCPIKIALTL	XM_028579188.1
			LOC114556277	natterin-3-like		XP_028434987.1	MSGLGERAGSEHNLAMYQSNLEWQNFNGSLPNGAVSIHNGYEGRTDYVAKYGSTAGFYNPDKGPYCFYPYCWKEHRGSPFQILVNKNNLDLLQWKDGSNGSVPPNAVQTCPGSGIYVGKNQYGLGKVDVENQSFYYPWGGKEYKENSYQVLTFIYNYVISENISVDEYTIDGVKPIQYPPEIMDTSPVLTNNDCRSVKRTTTLEKTIQKEQRWDTSFPFTEGIKCTVTAGIPKIMSIGIELGTEKTLQFTKGTTHTESTTHAVSVEAGIPPNYSCRVIMVGYKYGADIPFTAKLTRTYRYGQTFCEYISGTYKSVQMGEVRGVVDRCEPIPDPKPCPLKKE	XM_028579186.1
			LOC114556276	natterin-3-like		XP_028434986.1	MDTTRMLSVLLLLALSALSSASPQDIWNNTEQRNASFKNSDLNGSVEITTNRSMLTDQHLLSFAELRQKVQSSSFVSDDGSNLEWVTWNNFLPNDAVSIYNGYVDRIDYVCKYMCEAGFYTPSKGPYCHYPNAKKAYPGSPFEILVNKDNFEILEWKEDSYGSVPQSSVRTCPGGDTYVGKNKYGLGKVATKDEVFYLPWDGDEYWYHYYQVLTINEDIISQQIYNVRYNTDESQIFHYPPEVMQKTAISNYECHSVVETDTLSKTYEVEHTWDITFSVKVGVTLTFSASIPLITTEGIQFSTEVSFEYSKGNTVVEATTDTVSVEITAPPNHSCMVTMVQYKYKVDIPFTASLSRTYADGVIHRTSITGTYDSVQVAEVQAVVDRCELLENSQPCT	XM_028579185.1
			LOC114556275	natterin-3-like		XP_028434985.1	MAGFYNPDKGPYCLYPYGEKELRDSPFEILVKKDNLELLEWKDDSWGSVPDNAVETCPGSDVYVGKNEYGLGKVVVQHKALFVPWEGSECWYKNYQDISDVKYKTDGVKPIEYPPETMQISVVTNNECQSVKQTTTLSETTQKEQRWDFSFWFRMGVKTSITARIPLISSAGIEVSAETIYQYTKGTTYTEFTTVSVDTNVQPNHSCRVSMVGCKYETDIPYTARLKHTYRNGETTWTSISGTYSSVQMGEVHGEVDRCTPVPNTRPCPIKN	XM_028579184.1
			LOC114556273	natterin-3-like		XP_028434984.1	MKLSVLLLPALLAMSSSASLQDIVKKSSQIGKVPILNPDLGNRIPQITTNGSLLALPPHAEFENRLGQSSSFVFGDSNLKWQTSSGSLPSGAVSIYNGYAGRTDYVCKYGCSSGFYNPNWSGHYCYYPLSGKEYRASSFEFLVNKDNLELLEWKDGSYGSVPRNAVSTCGDTYVGRNKYGLGKVSVKHEAFFLPWNGDEYWYKSYQVLTLNKEISSVRISNVNYNTNVTVFQHPPETMTKSIIANNECSPVVKRFELSKTYMEEKRWDTSTAIMTGVSNSITAKIPFIGSAGITLSVETTKQFSSGTTVVESKTYSVSVEQNVPPNHSCSVRMVGHKYNADIPYTARLSRTYSNGQTTWAYITGTYKGVNIGKIYSVVDRCEPVPNSKPCP	XM_028579183.1
			LOC114556272	natterin-3-like		XP_028434983.1	MMQMTLPVLLLLALPVIYTEVLLNQSLEDRVNRSTNQALPTPPDIEDKLDRVPSIKFDKTNLEWQIFNGSLPNGAVFINNQYVGRFDYVCQFFGQAGFYNHGMGPYCYYTFRGKEYVSSLIWPFEILVNKDNFELMEWKDGYSGSVPQNAVETCSGCNIYVGKNEYGLGKVVVKDKVFYLPYDGDEYWYYSYQVLSISKDIYSEDMSDVKYKTDGVKVIDYPPEIMRKSFITNYECQSVTATATVSKTIQVEQTWDTSFSITVGVKTSITAQIPSILSTGIEFSVEKKLQFTEGTTYTESTTSTVSVEVNVPPNHSCRVTLVGYKYGADIPYTARLKRTYINGGISWTSISGNYSSVQMGEVRGVVDPCEPVPDPTPCP	XM_028579182.1
Periophthalmus magnuspinnatus		2	LOC117376833	natterin-3-like	Eukaryota; Metazoa; Chordata; Craniata; Vertebrata; Euteleostomi; Actinopterygii; Neopterygii; Teleostei; Neoteleostei; Acanthomorphata; Gobiaria; Gobiiformes; Gobioidei; Gobiidae; Oxudercinae; Periophthalmus	XP_033829269.1	MFPEYVNLKWVRFNGSLPNGAVGIFNGYAERTDYVCKVNCESGFYSEGQGSVCHYPYADKEYTSSKFDVLVNVDHFEFLMWTEDSYGSVPQYSVRTCQNVDIFVGKNKYGLGKVVSQHEAFFLPWEGEEYWYKSYQVLSINHGAYTQHVSHVQYDIDHMKLFHHPPEALQLAKVTNLECNSVQKTVTLEKSTTLEKRWDIGRETRNGTVSSMKAQVPILGPGNVDFTKEQTVRFSEGTTMSETISHTVQVQILVPPNHSCSVRMEGRRMTADIPFKARLSRTNRDGETRWTSVIGTYDGVNVGEINAVVERCQPLPDAPPCAPEY	XM_033973378.1
			LOC117376832	natterin-3-like		XP_033829267.1	MRCSGFVLLVALALTSAKVQDIIMKRSAPVRRVSLLNPELEGRVPELPLSPSFPSALTPPTLDQDESLVETWDFLFGDNVNLEWKEFDGSIPNGAVSIYNGYTERTDYVCKYKCEAGFYNPKLGPYCRYPYGEREYYAPEFQILSNKDNFEFLEWKEDSYGSVPKHSVRTCANVGIYVGKNKYGLGKVVPQFEAFFLPWEGEEYWYKSYQVLTINRDMYTQHISDVKYAIDEAAIFQYPPETMQMSGVTNNECQTVSQTVTLSKTTELETTWSIGRGTMLGVSGSITAKIPFIGQGGIELGAEKTLQFDRGTTRVEAITHSVSVELTVPPNHTCRVRMEGRRFKADVPYTARLSRTYRNGETQWTSISGTYDGVQIGEVRAVVDRCEPVADARPCP	XM_033973376.1
Poecilia formosa	Amazon molly	7	LOC107833069	natterin-3-like	Eukaryota; Metazoa; Chordata; Craniata; Vertebrata; Euteleostomi; Actinopterygii; Neopterygii; Teleostei; Neoteleostei; Acanthomorphata; Ovalentaria; Atherinomorphae; Cyprinodontiformes; Poeciliidae; Poeciliinae; Poecilia	XP_016516744.1	MQHFHLKDPEEAGNDQQPILWLLLLLVVSSACAQRLEENQPPDENVSFLKPDPVDDVAKVKANVSVSMIRRVLPSAPFRQKIPVNSTLPEFGNTGKLQWATWEGSLPNGAVSIYNNYAKRIDFICKVRCHSGFYNPSKGPYCHYPDKKKEHRSSSFQVLVNEDNFEILEWKEGSYGSVPQNSVRTCSSEEMYVGKNKYGLGKVDPKNKCFYLPWKGKEYWYMKKYEVLTQMKAENDFISDVRYHSDRANIFKDPPRTIQSSTVTNHSLRNVTKTVSLTKKTKDERRWDISSSFEQHINISIKASIPCIANKEINFSDQREHALSAGNTWTEQISHSVTLQLTVPPNHSCTVKMVGYQYRMDIPFTARLKRTYEDGETRSVIVSGTYHGVQVGEIRAEVE…	XM_016661258.1
			LOC107832875	natterin-3-like		XP_016516735.1	MLPLLLLLVLSSASPLDPDWNRLPDENASSVKPDPADDVAKIKAKLYFSTVRRVLPSVLLRQKSPVNLTLSEFGSTGKLRWEKWNGSPPNGAVSIHNSYADRIDYVCKVGCHSGFYNPSMGSYCHYPNKKEEHRSSSFQILVNEDNVEILEWKEGSYGSVPKNSVRTCSSEEMYVGKNKYGLGKVDLKDQCFYLPWEGSEYWYRSYEVLTQVKAEEDLISDVKYNIKHDKIFKEPPKTLRSSFVKNLSHMNVTKTVSLTQTTTDQRRWDCSHAFTVGIRTSMKTGIPFVVEGHVEINAETTHTFSRGNIWTEQVSHSVSLQLTVPPNHSCKVKMVGYQYRMDIPFTARLKRTYEDGETRSAIVSGTYHGVQVGDIGAEVEKCKPLSNSKRFFKIL	XM_016661249.1
			LOC103152651	natterin-3-like		XP_007573269.2	MLSVLLLLVLSAGSIQDGVENRPPGAKVSPLEVGLEKEVPMKASAEFRQKRQLDSFSSMPDGKLQWVKWEGSLPNGTVSIYNTYETRTDYICKVRCRAGFYNPSKGPYCHYPDKKEHRSSTFQVLVNEDNFEILEWKEGSYGSFPKNSIRTCSSQELLVGKNKYGLGMVYPKDKCFYLPWKGKQYWYKRRYEVLTQLKAESNVISDVKYKPDPTKIIKLPPKTIRVSVIENYSCRSVSKKVTLSEKTINERQWDTSSLFRSRERTTFRAGIPIIMEGNVGVTTERLFQISTGETLTEEVQHSAKVKLTVPPNHRCRIKMVGFMFKVDIPYTARLTRSYEDGETRSAAISGVYHGVQMGQVWAKRDRCEPLSNPKPCLKTA	XM_007573207.2
			LOC103152639	natterin-3-like		XP_016516738.1	MLPLLLLLVLSSASPQDQPPDDSGRRGNVSSLNLNPAHDVAKIEANVSVSMVRRVLASIALKHKRPVNVTLPEVGDTGKLRWEKWNGSLPNGSVSIYNSYADRIDYICKVGCNSGFYNPRMGPYCHYPDKNKENLSSSFQILVNEDNFEIVEKPCQLYFRSFSTLQISYVVFGRAFFHKEGSYGSVPKNSIRTCSSEEMYVGKNEYGLGKVDLKDQCFYLPWKGSQYWYRSYEVLTQVKAEEDLISDVSYFINKAIIIKGLPTTLQSSTTVNHGLSPVIQTVSLTKTTTDERRWDISSSVTFGVRTTISTGIPFILSGNIEISAETTHTFSGGHTWTEQISHSVTLQLTVPPNHSCTVKMVGYQYKMEIPFTARLKRTYEDGETRSVIISGTYHGVQVG…	XM_016661252.1
			LOC103152638	natterin-3-like		XP_007573254.1	MLLLLLFLPSASPLDLERNRPPDENSPSWNPDPSDGVAKIISFSTVRRVLPSAPFRQKIPVNSTLPEFGNTGKLQWATWEGSLPNGAVSIYNNYEERIDYVCKVGCHSGFYNPSKGPYCHYPDKKKEHRSSSFQVLVNKDNFEILQWKKDSYGSVPQNSVRTCSSEEMYVGKNKYGLGKVDPKSRLFYLPWQGKEYCYKMYEVLTQMKADQDLISDVRYHTNQATIWKAPPKTLQSSTTANHGLSDVTKTVSLTKTTTDERRWDISSSVTFGVRTTIKTGIPGIVEGNIEINAETTHTFSGGNTWTEEISHTVSIQLTVPPNNSCTVKMVGYQYNMDIPFTARLKRTYEDGETRSVIVSGTYHGVQVGEIRAEVERCKPLSRS	XM_007573192.2
			LOC103152637	natterin-3-like		XP_007573252.1	MLPLLLLLVLSSASPQDQPPDESGRRGNVSSLNLDPAHDVVKIVSFSTVRGNPVCTALKHPVSMMLPEVGETGKLRWVTWEDSLPDGAVSIHNSYADRTDYICRVGCYNGFYTQSKGPYCYYPYYNKEYPSTSFQILVNEDNFEILEWKEGSYGSVPKNSIRTCSSKEPYLGKNKYGLGEVSVKNKCFFLPWEGKEYWYKYYEVLTLRMAEEDLISDVTYHTDQRPLEGPPETLQSYTFENHDLSNVTERVSLTKAVTKEDRWDISSSVTFGVRTTIKTGIPSIVEGNIEINAETTHTFSGGNTWTTQVSHSMELERIVPPNHSCTVKMVGYQYKMDIPFTARLKRTYEDGETRSVIVSGTYHGVQVGKIHCEVERCQPCQMGFLTKDPEGYSLS	XM_007573190.2
			LOC103131408	natterin-3-like		XP_007543104.1	MVGGDVSSAGSRDVATVQAVAAALLLLLFLPSASPLDLERNRPPDENFPSGNPDVSDGVAKIISFSTVRRVLPSSAPFRQKIPVNSMLPEFGNTGKLQWATWEGSPPNGAVSIYNNYEERIDYVCKVGCHSGFYNPSKGPYCHYPVKKKEHRSSSFEVLVNEDNFEILQWKEGSYGSVPQNSVRTCSSEEMYVGKNKYGLGKVDPKSRLFYLPWEGKEYCYKKYEVLTQMKADKDLISDVRYHTNQATILKAPPKTLQSSTTVNHGLSDVTKTVSLTKTTTDERRWDISSSVTFGVRTTIKTGIPGIVEGNIEINAETTHTFSGGNTWTEEISHSVSIQLTVPPNHSCTVKMVGYQYRMDIPFTARLKRTYEDGETRSVIMTGTYHGVQVGEIRAEVER…	XM_007543042.2
Poecilia latipinna	sailfin molly	7	LOC106964481	natterin-3-like	Eukaryota; Metazoa; Chordata; Craniata; Vertebrata; Euteleostomi; Actinopterygii; Neopterygii; Teleostei; Neoteleostei; Acanthomorphata; Ovalentaria; Atherinomorphae; Cyprinodontiformes; Poeciliidae; Poeciliinae; Poecilia	XP_014915517.1	MKNPIKSFTAENAQELLLLLFLPSASPLDLERNRPPDENFPSGNPDVSDGVAKIISFSTVRRVLPSSAPFRQKIPVNSMLPEFGNTEKLQWATWEGSPPNGAVSIYNNYEERIDYVCKVGCHSGFYNPSKGPYCHYPDKKKEHRSSSFEVLVNEDNFEILEWKEGSYGSVPQNSVRTCSSEEMYVGKNKYGLGKVDPKSRLFYLPWEGKEYCYKKYEVLTQMKADKDLISDVRYHTNQATILKAPPKTLQSSTTVNHGLSDVTKTVSLTKTTTDERRWDISSSVTFGVRTTIKTGIPGIVEGNIEINAETTHTFSGGNTWTEEISHSVSIQLTVPPNHSCTVKMVGYQYRMDIPFTARLKRTYEDGETRSVIMTGTYHGVQVGEIRAEVERCKPLPRS	XM_015060031.1
			LOC106962433	natterin-3-like		XP_014912337.1	MLSVLLLLVLSAGSIQDGVENRPPGAKVSPLEVGLEKEVPMKASAEFRQKRQLDSFSSMPDGKLQWVKWEGSLPNGTVSIYNTYETRTDYICKVRCRAGFYNPSKGPYCHYPDKKEHRSSSFQVLVNEDNFEILEWKEGSYGSFPKNSIRTCSSQELLVGKNKYGLGMVYPKDKCFYLPWKGKQYWYKRHYEVLTQLKAESSVISDVKYKPDPTKIIKLPPKTIRVSVIENYSCRSVSKKVTLSEKTMNKRQWDTSSLFRSRERTTFRAGIPVIMDGNFDVTTERLFQISTGETLTEEVQHSAKVKLTVPPNHRCRIKMIGFMFKVDIPFTARLTRSYEDGETRSAAISGVYHGVQMGQIRAKRDRCEPLSNPKPCLKTA	XM_015056851.1
			LOC106936032	natterin-3-like		XP_014872294.1	MLPLLLLLVLSSASPQDQPPDESGRRGNVSSLNLNPAHDVAKIEANVSVSMVRRVLASIALKHKRPVNVTLPEVGDTGKLRWEKWNGSLPNGSVSIYNSYADRIDYICKVGCNSGFYNPRMGPYCHYPDKNKENLSSSFQILVNEDNFEIVVWKEGSYGSVPKNSIRTCSSEEMYVGKNEYGLGKVDLKDQCFYLPWKGSQYWYRSYEVLTQVKAEEDLISDVSYFINKAIIIKGLPTTLQSSTTVNHALSPVIQTVSLTKTTTDERRWDISSSVTFGVRTTISTGIPFILSGNIEISAETTHTFSGGHTWTEQISHSVTLQLTVPPNHSCTVKMVGYQYKMEIPFTARLKRTYEDGETRSVIISGTYHGVQVGEIRVEVEPCQPLSNSERSSKTT	XM_015016808.1
			LOC106936031	natterin-3-like		XP_014872293.1	MLPLLLLLVLSSASPPDPDWNRPPDENASSVKPDPADDVAEIKAKLYFSTVRRVLPSAPLRQKSPVNVTLSEVGSTGKLRWEKWNGSPPNGAVSIHNSYADRIDYVCKVGCHSGFYNPSMGSYCHYPNKKEEHRSSSFQILVNEDNVEILEWKEGSYGSVPKNSVRTCSSEEMYVGKNEYGLGKVDPKDQCFYLPWKGKQYWYRSYEVLTQVKAEEDLISDVKYNIKHDKIFKEPPKTLRSSFVKNLSHMNVTKTVSLTQTTTDQRRWDCSHAFTVGIRTTMKTGIPGIVEGHVEINAETTHTFSRGNTWTEQVSHTVSLQLTVPPNHSCKVKIVGYQYRMDIPFTARLKRTYEDGETRSAIVSGTYHGVQVGEIRAEVEKCKPLSNSKRFFKILDIWS…	XM_015016807.1
			LOC106936024	natterin-3-like		XP_014872285.1	MIIAENNFNFCSFQLLLLLVVSSACAQHLEKIQPPGENVFSLKPDPVDDVAKVKANVSVSMIRRVLPSAPFRQKIPVNSTLPEFGNTGKLQWATWEGSLPNGAVSIYNNYAKRIDFICKVRCHSGFYNPSKGPYCHYPDKKKEHRSSSFQVLVNEDNFEILEWKEGSYGSVPQNSVRTCSSEEMYVGKNKYGLGKVDPKNKCFYLPWKGKEYWYMKKYEVLTQMKAENDLISDVKYNTKKEKIFKEPPKTMQSSTVTNHALRPVTKTVSLTKTTTEERRWDISSSVTFSLKTTIKAGFPKIAEGEVEIGVETTHTFSGGNTWTEEISHSVSLELTVPPNHSCTVKMVGFQYKMEIPFTARLSQTYEDGETRSVIISGSYYGVQVGDIGAEVERCKPLSD…	XM_015016799.1
			LOC106936023	natterin-4-like		XP_014872284.1	MLPLLLLLVLSSASPQDQPPDESGRRGNVSSLNLDPAHDVAKIEANVSVSMVRRVLASIALKHKRPVNVTLPEVGDTGKLRWEKWNGSLPNGSVSIYNSYADRIDYICKVGCNSGFYNPRMGPYCHYPNKNKENLSSSFQILVNEDNFEIVVWKEGSYGSVPKNSIRTCSSEEMYVGKNEYGLGKVDPKDQCFYLPWKGKQYWYRSYEVLTQVKAEEDLISDVKYNIKHDKIFKEPPKTLRSSFVKNLSHMNVTKTVSLTQTTTDQRRWDCSHAFTVGIRTTMKTGIPGIVEGHVEINAETTHTFSRGNTWTEQISHSVTLQLTVPPNHSCNVKMVGYQYRMDIPF	XM_015016798.1
			LOC106936025	natterin-3-like		N/A
Poecilia mexicana		7	LOC106929144	natterin-3-like	Eukaryota; Metazoa; Chordata; Craniata; Vertebrata; Euteleostomi; Actinopterygii; Neopterygii; Teleostei; Neoteleostei; Acanthomorphata; Ovalentaria; Atherinomorphae; Cyprinodontiformes; Poeciliidae; Poeciliinae; Poecilia	XP_014861318.1	MLLLLLFLPSASPLDLERNRPPDENSPSWNPDPSDGVAKIISFSTVRRVLPSAPFRQKIPVNSTLPEFGNTGKLQWATWEGSLPNGAVSIYNNYAKRIDFICKVGCHSGFYNPSKGPYCHYPDKKKEHRSSSFQVLVNEDNFEILQWKKDSYGSVPQNSIRTCSSEEMYVGKNKYGLGKVDPKSRLFYLPWQGKEYCYKKYEVLTQMKADQDLISDVRYHTNQATILKAPPKTLQSSTTVNHGLSDVTKTVSLTKTTTDERRWDISSSVTFGVRTTIKTGIPGIVEGNIEINAETTHTFSGGNTWTEQVSHTVSIQLTVPPNHSCTVKMVGYQYNMDIPFTARLKRTYEDGETRSVIISGSYHGVQVGEIRAEVERCKPLSRS	XM_015005832.1
			LOC106929143	natterin-3-like		XP_014861317.1	MLPLLLLLVLSPASPLDPDWNRPPGENVSSVKPDPADDVAKIKAKLYFSTVRRVLPSAPLRQKSPVNSTLPEFGSTGKLRWEKWNGSPPNGAVSIHSSYADRIDYVCKVGCHSGFYNPSMGPYCHYPNKKEEHRSSSFQILVNEDNVEILEWKEGSYGSVPKNSVRTCSSEEMYVGKNKYGLGKVDPKDQCFYLPWKGSEYWYRSYEVLTHVKPEEYLISDVKYNIKHDKIFKEPPKTLRSSIVKNLSHMNVTKTVSLTKTTTDQRRWDCSHAFTAGIRTSMKTGIPFVVEGHVEINAETTHTFSHGNTWTEQISHSVTLQLTVPPNHSCTVKMVGYQYKMDIPFTALLKRTYEDGETRSVIISGTYHGVQVGEIRAEVEKCKPLSNSKRFFKIL	XM_015005831.1
			LOC106929142	natterin-3-like		XP_014861316.1	MLPLLLLVVLSSASPQDQPPDDSGRRGNVSSLNPDPAHDVAKIEANVSVSMVRRVLASIALKHKRPVNVTLPEVGDTGKLRWEKWNGSLPNGSVSIYNSYADRIDYICKVGCNSGFYNPRMGPYCHYPNKNKENLSSSFQVLVNEDNFEIVVWKEGSDGSVPKNSIRTCSSEEMYVGKNEYGLGKVDPKDKCFYLPWKGSQYWYRSYEVLTHMMAEEDLISDVSYFINKAIIIKGLPTTLQSSTTVNHGLSPVIQTVSLTKTTTDERWWDISSSVTVGVTTTISTGIPFIVSGNIEISAETTHTFSGGHTWTEQISHSVTLQLTVPPNHSCTVKMVGYQYKMEIPFTAHLKRTYEDGETRSVIISGTYHGVQVGEIRVEVEPCQPLSNSERSSKTT	XM_015005830.1
			LOC106929132	natterin-3-like		XP_014861301.1	MVMKTVIWVNMDPLAVLVPLLLLLLVVSSASAQRLEENQPPDENVSFLKPDPVDDVAKVKANESVSMIRRVLPSAPFRQKIPVNSTLPEFGNTGKLQWATWEGSPPNGAVSIYNNYAKRIDFICKVGCHSGFYNPSKGPYCHYPDKKKEHRSSSFQVLVNEDKFEILKWKEGSYGSVPQNSVRTCSSEEMYVGKNKYGLGKVDPKDKCFYLPWKGKEYWYMKKYEVLTQMKAEKDLISDVRYHSDRANIFKDPPRTIRSSTVTNHSLRNVTKTVSLTKKTKDERRWDISSSFEQHINISIKASIPRIANKTINFSDQRKHALSAGNTWTEQVSHTVSIQLTVPPNHSCTVKMVGYQYNMDIPFTAHLKRTYEDGETRSAIVSGSYHGVQVGEIRAEVER…	XM_015005815.1
			LOC106929131	natterin-3-like		XP_014861300.1	MIRRVLPSAPFRQKIPVNSTLPEFSNTGKLQWATWEGSPPNGAVSIYNNYAKRIDFICKVGCHSGFYNPSKGPYCHYPDKKKEHRSSSFQVLVNEDKFEILKWKEGSYGSVPQNSVRTCSSEEMYVGKNKYGLGKVDPKDKCFYLPWKGKEYWYMKKYEVLTQMKAEKDLISDVKYDTKKEKIFKEPPKTMQSSTVTNHALRPVTKTVSLTKTTTEERRWDISSSVTFSLKTTIKAGFPKIAEGEVEIGVETTHTFSGGNTWTEEISHSVSLVLTVPPNHSCTVKMVGYQYNMDIPFTARLKRTYEDGETRSVIISGSYYGVQVGDIGAEVERCKPLSDSKHFPEMM	XM_015005814.1
			LOC106929128	natterin-3-like		XP_014861295.1	MLSVLLLLVLSAGSIQDGVENRPPGAKVSPLEVGLEKEVPIKASAEFRQKRQLDSFSSMPDGKLQWVKWEGSLPNGTVSIYNKYETRTDYICKVRCRAGFYNPSKGPYCHYPDKKEHRSSTFQVLVNEDNFEILEWKEGSYGSFPKNSIRTCSSQELLVGKNKYGLGMVYPKDKCFYLPWKGKQYWYKRRYEVLTQLKAESNVISDVKYKPDPTKIIKLPPKTIRVFDIDNYSCRPVSKKVTLSEKTINERQWDTSSLFRSRERTTFRAGIPIIMEGNVGVTTERLFQISIGETLTEGEQHSVQENLTVPPNHRCRVEMVGFMFKVDIPFTALLTRSYEDGEKRSAAISGVYHGVQMGQVWAKRDRCEPLSNPKPCLKTA	XM_015005809.1
			LOC106913515	natterin-3-like		XP_014835615.1	LLLLLFLPSASPLDLERNRPPDENSPSWNPDPSDGVAKIISFSTVRRVLPSAPFRQKIPVNSTLPEFGNTGKLQWATWEGSLPNGAVSIYNNYAKRIDFICKVRCHSGFYNPSKGPYCHYPDKKKEHRSSSFQVLVNEDNFEILQWKEGSYGSVPQNSIRTCSSEEMYVGKNKYGLGKVDPKSRLFYLPWQGKEYCYKKYEVLTQMKADQDLISDVRYHTNQATILKAPPKTLQSSTTVNHGLSDVTKTVSLTKTTTDERRWDISSSVTFGVRTTIKTGIPGIVEGNIEINAETTHTFSGGNTWTEEISHSVSIQLTVPPNHSCTVKMVGYQYRMDIPFTARLKRTYEDGETRSVIMTGTYHGVQVGEIRAEVERCKPLSRS	XM_014980129.1
Poecilia reticulata	guppy	4	LOC103470712	natterin-3-like	Eukaryota; Metazoa; Chordata; Craniata; Vertebrata; Euteleostomi; Actinopterygii; Neopterygii; Teleostei; Neoteleostei; Acanthomorphata; Ovalentaria; Atherinomorphae; Cyprinodontiformes; Poeciliidae; Poeciliinae; Poecilia	XP_008417566.1	MLSVLLLLVLSAGSIQGGVENRPPGGTVSPLELGLEKKASAKFRQKRQLDSFSSMPDGKLQWVKWEGFLPHGIVSIYNKYEKRTDYICKVRCRAGFYNPSKGPYCHYPDQKEHRSSSFQVLVNEDSFETLEWKEGFYGSVPKNSIRTCSSQELFVGKNKYGLGMVYPKDKCFYLPWKGKQYWYKWHYEVLTQLKAESNVISDVKYKPDLTKIIKLPPMTIRVSVIDNYSCRPVSKKVKLSEKMTNKRQWDTSSLFRSRQRTTFRAGIPIIMEGNVGVTTERSFQSSTGETVTDEELHSVKEKLTVPPNHRCRVEMVGFMFKVDIPYSARLTRSYEDGETRSAALSGVYHGVQTGQVWGKRDRCEPLAKPRPCLKTE	XM_008419344.2
			LOC103470711	natterin-3-like		XP_008417564.1	NEDNFEILQWKEGSYGSVPQNSVRTCSSEEMYVGKNKYGLGKVDPKSRLFYLPWKGKEYCYKKYEVLTQTKADKDLISDVRYHTDXATVWKAPPKTLQSSTTVNHALSDVTKTVSLTKTTTDERRWDISSSITAGVTTTIKTGIPGIVEGNIEINAQTTHTFSGGNTWTEZVSHSVSIQLTVPPNHSCTVKMVGYQYSMDIPFTARLNRTYEDGETRSVXMTGTYHGVQVGEIRAEVERCKPLSRS	XM_008419342.1
			LOC103470710	natterin-3-like		XP_008417563.1	MLPLLLLVVLSSASPLDPDWNRPPDENVSSVNPHPADDVAKIKAKLYFSTVRRVLPSAPLRQKSPVNSTLPVFGSTGKLQWEKWNGSPPNGAVAIHNSYADRIDYVCKVGCHSGFYNPSMGSYCHYPNKKEEHRSSSFQILVNEDNFEIMVWKEGSYGSVPQNSVRTCSSEEMYVGKNKYGLGKVDSKDKCFYLPWEGSEYWYRSYEVLTHVKPEDDLISDVNYHTETARIFKEPPKTLRSSTAKNLSNMNVTKTVSLTKTTTDQRRWDCSHAFTAGIRTTVKTGIPGIVEGHIEINAQTTHTISHGNTWTEQVSHTVSLQLTVPPNHSCTVKMVGYQYSMDIPFTAHLKRTYEDGETKTVIVSGSYHGVQVGDIGAEVEKCKPLSKRFSEMLDIWSEN…	XM_008419341.1
			LOC108166572	natterin-3-like		N/A
Pseudochaenichthys georgianus	South Georgia icefish	2	LOC117451939	natterin-3-like	Eukaryota; Metazoa; Chordata; Craniata; Vertebrata; Euteleostomi; Actinopterygii; Neopterygii; Teleostei; Neoteleostei; Acanthomorphata; Eupercaria; Perciformes; Notothenioidei; Channichthyidae; Pseudochaenichthys	XP_033946207.1	MKWCVAVVLAVLQLCSPALQTDPLLYISQMHEGKEQLQAWLNPTLEDVVPSREVTQAAEMREILETETTTHSYPMFAEHTNLKWVTWSGFLPSGAVAIFNGYTERTDYVCKVNCEAGFYSPSKGNFCQYPYADKEYASTKFEMLINVDHFEFLEWVEESYGSVPGYAIRTCPDSDIFVGKNKYGLGKVVTQHEAFFLPWEGDEYWYKSYQVLAINRDSYSQHISHVEYGIDQMELFHYPPEALQLAKVTNLECRNVKKTVKLEKTSSVEKSWDIGRETRNGSISTMKAKVPILGPGTVDLSKEHSVTFSEGTKTVEAISHTVSVELVVAPNHSCTVRMDGRKMTADIPFTGRLSRTNHNGDTHWTYITGIYDGVTVGEINAVVERCQPVIDAVPCSPTQD	XM_034090316.1
			LOC117451873	natterin-3-like		XP_033946114.1	MTLSVFFLLALLGLSSASLQDIVKKSSLHRKVSFLNPELEGQVPEPTRNKVLGPLAPADLEQQQDLPSSFIFGNNVNLEWLTWSGSVPNGAVAIYNGYTERTDYVCKYKCEAGFYNPILGPYCRYPYGDSEYYAPEFEILTNKDNFEFLEWKEGSYGSVPQHSVRTCPGVGIYVGKNKYGLGKVVPQFEAFFLPWEGDEYWYKSYQVLAINRDAYTQHISDVKYGIDEVAIFQYPPETMRISGVTNNDCQTVEKTVTISKTTELETTWNIGRSTMLGITGSITAKIPFIGSGGIELGGEKTLQFSRGTTVVESMSHSVSVALTVPPNHSCRVRMEGRKIKADIPYTARLSRTYRNGESQWTSISGTYDGVQIGEVRAVVDRCEPVVDAKPCP	XM_034090223.1
Pundamilia nyererei		3	LOC102196904	natterin-3-like	Eukaryota; Metazoa; Chordata; Craniata; Vertebrata; Euteleostomi; Actinopterygii; Neopterygii; Teleostei; Neoteleostei; Acanthomorphata; Ovalentaria; Cichlomorphae; Cichliformes; Cichlidae; African cichlids; Pseudocrenilabrinae; Haplochromini; Pundamilia	XP_005730650.1	Isoform X1: MRWCVAVLLAVLQLCSPALQSDPLLYVFQQQDGEEKPSKPWLNPTLGNVVPSRGALSPPKVAETSETETTSHSSPMFGEHVNLRWVTWSGSLPNGAVAIFNGYTERTDYVCKVNCEAGFYTPSKGNFCQYPYADKEYASSKFEVLVNVDHFEFLQWVEDSYGSVPEYAIRTCPNSDIYVGKNKYGLGKVVTKHEAFFLPWEGDEYWYKNYQVLAINRDSYSQHIVHVEYAIDQMELFHHPPEALKLTKVTNLECRDVEKTVTLEKTSTVEKKWDIGRETRNGSVSTMTAKVPIFGPGNVELSKEQTVTFSKGTTIVESISHAVSVELLVPPNHSCTVRMDGRKMKADIPFTGRLSRTNHNGDTHWTYITGTYDGVSVGEINAVVERC…	XM_005730593.1
						XP_005730652.1	Isoform X2: MKLSVLLLSALLALSSASLQDIVKKSIQLRKVSLLKPEVEGRVPEPTGNRKVLGPLNPADLEQQQDLPSSFLFGDNVNLQWLTWDGSLPNGTISIYNGYTERIDYVCKYKCEAGFYNPNLGPYCRYPYGDREYYAPEFEILANKDNFEFLEWKEGSYGSLPQHSVRTCAGVDIYVGKNKYGLGKVVPQFEAFFLPWEGDEYWYKNYQVLAINRDAYTQHISDVKYSIDEVTIFQYPPETMHISGITNNECQTVVKTVTITKTSEVETTWNIGRATMLGVTGSITAEIPFIGSGGIELGAEKTLQFSRGTTVIETLSHSVSVELTVPPNHTCKVRMEGRKIKADIPYTARLSRTYRNGETQWTTITGTYDGVQIGEVRAVVDRCEPVI…	XM_005730595.1
			LOC102215630	natterin-3-like		XP_005730718.1	MKQKRQAYDNKGNVKWQTWNGFLPSGAVSIYNTYVGRIDYVCKHGCHAGLYSHSLGDFCHYPYGDKEYRTGSFDILVNDKYFEILEWKEGSFGSVPKHAVRTCSSDEVYVGKNRYGLGKVHPRHTAFFLPWRGKEYWYKYYEVLTINRDIDSEIISDVRYKTNNAKIIENPPETIRISSSINNGCNPVTKTVTLSKTVRDEKRWDIHASVSFGVTTTFTAGVPAVASGSIQVSGQFTFDYSNGATHAEEHTHTVEVQVSVPPNHLCKVKMLAYRYDVNIPFTALLTRTYRNTAMKLSHISGTYYSIQTGEVHAVVERCEYLTSAQPCPQKT	XM_005730661.1
			LOC102215341	natterin-3-like		XP_005730717.1	MKKKRQAYDNKGNVKWQTWNGTVPDEAVYIWNSYDTRMDYVCKYGCHAGVYNWRFGNFCHYSLDKKEYRTNSFDILVNDKYFEILEWKEGSYGSVPANAVRTCSSDEVYVGKNKYGLGKVRPSDWAFYLPWGGEEYWYWYYEVLTIKRDINHELIHFVEYKINDAKMIRNPPSTLAVYPISNNGCNPVTTTVTLSKTVVDDKWWDVGFLPFSDAPKTLQTAIPNMVSGTIVLSNITTILSFSEVPTDTREFSHSAKVKVSIPPNSYCTVKMLAYKYNVNIPFTAYVARFFEKGYQGSPISGAFKGILVGEVSAVVERCDHLSSAQPCP	XM_005730660.1
Pygocentrus nattereri	red-bellied piranha	8	LOC108440524	natterin-like protein	Eukaryota; Metazoa; Chordata; Craniata; Vertebrata; Euteleostomi; Actinopterygii; Neopterygii; Teleostei; Ostariophysi; Characiformes; Characoidei; Pygocentrus	XP_017574907.1	MSYLAPILEIGGHGGSAFHFNGIDCGATLEKLGVWAGGWQIKAIKIWLTNGQSMQYGNPGDGPYSEYTFKPGEHITSLSLWGNGAGTRLGAIKFTTTLGGTFFPKMTSWGLKTEYPVDIGSGICMGVIGRSGSEIDCLGFIFINTIKSTVLTNVNYPTLHNIIPQVAVEELKSMTYHNDTTVDQQYTLETTKKIIKMSSWSVTNKIESTFNMSVRAGIPEVAEIESGFSLTVGVESTYSLEYSEENEEKFSFPVQVPHGKTVDAKMTIGRAVVDLPYTATVKITCYNDSVLKFNISGVYNGLTYTTADIQVKEHDEA	XM_017719418.1
			LOC108440525	natterin-like protein		XP_017574909.1	MSYLAPILEIGGHGGSAFNFNGIDCGATLEKMGVWAGGWQIKAIKIWLTNGQSMQYGNPGDGPYSEYTFKSGEHITSLSLWGNGAGTRLGAIKFTTTLGGTFFPKMTSWGLKQEYPIDIGSGICMGVIGRSGSDIDCLGFIFINTIKSTVLTKVNYPTLHNIIPQVATEELKSMTYHNDTTVHQQYTLETTKKIIKTSSWSVTNKIESTFSISVRAGIPEVAEIESGFSFTLGVESTYSLEYSEEKEEKFSFPVQVPHGKTVDAKMTIGRAVVDLPYTATVKITCYNDSVLKFNISGVYNGLTYTTADIHVKEHDEA	XM_017719420.1
			LOC108440519	natterin-like protein		XP_017574901.1	MSYLAPILEIGGGGGSAFNFDGIDCGATLEKMGVWAGGCQIKAIKIWLTNGQSMQYGNPGDGPYSEYTFKPGEHITSLSLWGNGAGTRLGAIKFTTTLGGTFFPQMNSWGLKQEYPIDIGSGICMGVIGRSSSDIDCLGFIFLNIIKSTVLTNINYPTLHNIIPQVATEELKSMTYVNNTTVDQQYTLETTKKIIKKSTWSVTNKIDSTFSISVKAGIPGVEEIGSGFSYTVGVESTYSLEYSEENEEKFSFPVHIPHGKTVDAKMTIGRAVVELPYTGTVKITCHNDFVLKFNISGIYNGLTYTTADIHVKEHDNVKSGFPSNLKRFK	XM_017719412.1
			LOC108440513	natterin-like protein		XP_017574891.1	MSYLAPVLEIGGNGGTPFDFRGTDSGASLEKIGVWAGGWQIKCIKIWLTNGEYREFGKPEGDYSEYAFKPGELITSLSLWDNAEGDGAGTRLGAIKFTTTLDGSFFSKMTDLDLQKEYPIDVGSGICMGIVGFAGEDIDKLGFLFINPIKSTFLTNITYPTLYDVIPQVATEELKSMTYQNDTSVIQEYTLETSEKVIRKSSWSVTNKIEKTFSVTVKAAIPVVAEVESRFSFTEGKEDTYSLEFAEEIEEKVSVPVQVPPGKSMYAKVSIGRAVIDLPYTGTVRITCYNESVLEFNISGIYSGLTYTTADVHVVEHVKWQE	XM_017719402.1
			LOC108431588	natterin-like protein		XP_017560326.1	MSNLAPLLLIGGHGGNSFDFNGMNNGATLEKMWVWVGGWQIKAIKVWLTDGRSMQVGEPSGSRSEFIFQNGEHMTSLSLWGNGAGTRVGAIKFKTNRSREFFAHMTDWGLKTEYPADVGSGICVGITGSAGADIDCLGFKFINSIKSTVLKNVHYPTLHQKIPSVSVEEIKSMTYENNSTVMQEYKIETSKTLSKKSSWSVTNKMEFTLSMEVKAGIPEVAEVSTGFSFTLGTESTHGLENSEEKTELLSFPVHVPPGKKMKVDITIGRASFDLPYTGTVEITCLDGSVLEFQTSGVYKGLTYTDAKTVVKEI	XM_017704837.1
			LOC108416907	natterin-like protein		XP_017545225.1	VCSKIYTTSYLAPVLEIGGNGGTPFDFRGTDSGASLEKIGVWAGGWQIKSIKIWLTNGEYREFGKPEGDYSEYAFKPGELITSLSLWDNAEGDGAGTRLGAIKFTTTLDGSFFSKMTDLDLQKEYPIDVGSGICMGIVGFAGEDIDKLGFLFINPIKSTFLTNITYPTLYDVIPQVATEELKSMTYQNDTSVIQEYTLETSEKVIRKSSW	XM_017689736.1
			LOC108412640	natterin-3-like		XP_017540238.1	MRAAVPLMLVVLQFCLPSLLSVPTPELSAANKVHLNPDLEDVVPPLEAWTPVVFPDTPPELASKEEPSPFMFEENVSLKWVSWNGSLPNGAVGIYNGYTGRTDYICKFNCEAGFYTASKGPYCNYPYANAEYPAPEFEVLVNEDHFEFLEWKEGSYGSVPKYSVKTCSKLDIYVGKNKYGLGKVVTKHEAFFLPWEGKEYWYKKYDVLTINRDHYSQHISHVEYAVDQIELFHHPPETIQMARATNYECSSVEKTVLLEKTSTVEKVWNIGRETRNGTNSIMTGKIPIINPDNVDFTKEQTVSFSQGTKMIETISHSMSVQVLVPPNHYCSVRMDARRMSADIPFTARLSRTYSNGDTHWTTVTGTYDGVKIGEINAIVERCKPIPDAEPCPLESEDHP	XM_017684749.1
			LOC108412639	natterin-3-like		XP_017540237.1	MKLFAIIAVLQLGAWCALAAETPDKPISNLKKIVEKTTHTEKVPLLNPILEGKVPDLSNNALVIGPLTPTDLQEPVSYSHLFDDNINLNWTKWEASLPNGAVGIYNGYTKRTDYICKYNCEAGFYTPSKGPYCNYPYGDREYHAPEFDVLVNLDNFEFMEWKDGSYGSVPNHAVRTCGGVGIFVGKNKYGLGKVVPQFEAFFLPWEGDEYWYKKYQVLAINRDAYTQHISHVEYGINEVELFHYPPETMRISSVTNNDCQAVTKTVTISKTSEVESTWNIGRSTMLGITAGITAKIPLIGTAGVEFTGEKTLQFNRGTTMVEALSHEVSVQLTVPPNHSCSARMEGRKITADIPFKARLSRTYANGETQWTSVNGVYDGVQIGEVRAVVDRCEPIPDAK…	XM_017684748.1
Salarias fasciatus	jewelled blenny	4	LOC115398569	natterin-3-like	Eukaryota; Metazoa; Chordata; Craniata; Vertebrata; Euteleostomi; Actinopterygii; Neopterygii; Teleostei; Neoteleostei; Acanthomorphata; Ovalentaria; Blenniimorphae; Blenniiformes; Blennioidei; Blenniidae; Salariinae; Salarias	XP_029961263.1	MKLSVLLLPALLALSSASLKNIVLKSSEHRRVSLLNPELEDQVPEVTGSTVVSGPLSPVELEQQDDLPSTVIFGDNVNLEWLSWQGSLPNGAVAIYNGYTERTDYVCKFKCEAGFYNPSLGPYCRYPYGDSEYYAPEFEILANKDNFEFLEWKEGSYGSVPQHSVRTCPGVGIYVGKNKYGLGKVVPQFEAFFLPWEGDEYWYKSYQVLTINRDAYTQHISDVKYGLDDVNVFQYPPETMRISGVTNNECQTVQQTVTISKTSEVETTWNIGRATMLGITGSITAKIPLLGSGGIELSGEKTLQFSRGTTVVESLSHSVSVQLTIPPNHTCRVRMEGRKLKADIPYTARLSRTYRNGDTQWTSISGTYDGVQIGEVRAVVDRCEPVVDAQPCP	XM_030105403.1
			LOC115397816	natterin-3-like		XP_029960147.1	MGWIVAVVIAVLQLSRPSLQEDPLWAELEKASKLQLNPLLENVVPSRENTNAPELGVIPEMETTSHSFPMYDEHVNLKWVEWNGSLPNGVVAIFNGYTERTDYVCKVNCEAGFYTPSKGSFCQYPYADKEYASSKFDLLVNVDHFEFLQWVEDSYGSVPQYAIKTCPNSDIYVGKNKYGLGKVASQHEAFFLPWEGDEYWYKSYQVLAINGDSYTQHISHVEYAIDQMELFHYPPEALKLAKVTNLECRDVTKMVTLEKTSTMEKFWDIGRETRNGSVSTMKAKVPILGPGTVDFTKEQTVTFSEGTTMVESISHSVSVELVVPPNHSCSVRMDGRKMKADIPFTGRLSRTNHNGDTHWTHLTGTYDGVSVGEINAVVERCQPVTDAVPCSTLE	XM_030104287.1
			LOC115385734	natterin-3-like		XP_029943660.1	MGWIVAVVISVLQLSRPSLQEDPLWAELEKASKLQLNPLLENVVPSRENTNAPELGVIPEMETTSHSFPMYDEHVNLKWVEWNGSLPNGVVAIFNGYTERTDYVCKVNCEAGFYTPSKGSFCQYPYADKEYASSKFDLLVNVDHFEFLQWVEDSYGSVPQYAIKTCPNSDIYVGKNKYGLGKVASQHEAFFLPWEGDEYWYKSYQVLAINGDSYTQHISHVEYAIDQMELFHYPPEALKLAKVTNLECRDVTKMVTLEKTSTMEKFWDIGRETRNGSVSTMKAKVPILGPGTVDFTKEQTVTFSEGTTMVESVSHSVSVELVVPPNHSCSVRMDGRKMKADIPFTGRLSRTNHNGDTHWTHLTGTYDGVSVGEINAVVERCQPVTDAVPCSTLE	XM_030087800.1
			LOC115385726	natterin-3-like		XP_029943654.1	MKLSVLLLPALLALSSASLKNIVLKSSEHRRVSLLNPELEDQVPEVTGSTVVSGPLSPVELEQQDDLPSTVIFGDNVNLEWLSWQGSLPNGAVAIYNGYTERTDYVCKFKCEAGFYNPSLGPYCRYPYGDSEYYAPEFEILANKDNFEFLEWKEGSYGSVPQHSVRTCPGVGIYVGKNKYGLGKVVPQFEAFFLPWEGDEYWYKSYQVLTINRDAYTQHISDVKYGLDDVNVFQYPPETMRISGVTNNECQTVQQTVTISKTSEVETTWNIGRATMLGITGSITAKIPLLGSGGIELSGEKTLQFSRGTTVVESLSHSVSVQLTIPPNHTCRVRMEGRKLKADIPYTARLSRTYRNGDTQWTSISGTYDGVQIGEVRAVVDRCEPVVDAQPCP	XM_030087794.1
Salmo salar	Atlantic salmon	13	nattl	Natterin-like protein	Eukaryota; Metazoa; Chordata; Craniata; Vertebrata; Euteleostomi; Actinopterygii; Neopterygii; Teleostei; Protacanthopterygii; Salmoniformes; Salmonidae; Salmoninae; Salmo	NP_001134309.1	MATTLHLIGGGGGNSFEFHGMDNGATLKKIGVAVEGWQIKAVRAELTDGRVATFGNSHTFNEFQFDLGER
			LOC106585406	natterin-3-like		XP_014027037.1	MRISGNTNNECQMVVKTVTISKTSEDESTWNIGHTTMLGITTGITAKIPLTGSRGVEFNGEKTLQFNRGTTMVAAHSHSVSVELKVPPNHSCTMYMEGRKITTDIPFTARLSRTYGNGETQYLWGVRCGSDRRDPGRGEPL	XM_014171562.1
						XP_014027038.1	MRISGNTNNECQMVVKTVTISKTSEDESTWNIGHTTMLGITTGITAKIPLTGSRGVEFNGEKTLQFNRGT TMVAAHSHSVSVELKVPPNHSCTMYMEGRKITTDIPFTARLSRTYGNGETQYLWGVRCGSDRRDPGRGEP L	XM_014171563.1
						XP_014027036.1	MRISGNTNNECQMVVKTVTISKTSEDESTWNIGHTTMLGITTGITAKIPLTGSRGVEFNGEKTLQFNRGT TMVAAHSHSVSVELKVPPNHSCTMYMEGRKITTDIPFTARLSRTYGNGETQYLWGVRCGSDRRDPGRGEP L	XM_014171561.1
						XP_014027039.1	MRISGNTNNECQMVVKTVTISKTSEDESTWNIGHTTMLGITTGITAKIPLTGSRGVEFNGEKTLQFNRGT TMVAAHSHSVSVELKVPPNHSCTMYMEGRKITTDIPFTARLSRTYGNGETQYLWGVRCGSDRRDPGRGEP L	XM_014171564.1
						XP_014027040.1	MRISGNTNNECQMVVKTVTISKTSEDESTWNIGHTTMLGITTGITAKIPLTGSRGVEFNGEKTLQFNRGT TMVAAHSHSVSVELKVPPNHSCTMYMEGRKITTDIPFTARLSRTYGNGETQYLWGVRCGSDRRDPGRGEP L	XM_014171565.1
			LOC106592833	Natterin-like protein		XP_014039655.1	TIKSSVLTNMEYPTLSLFKPQVTPEYVKSLSHHNDTSLVQEESITYSKTLTKTSSWSVSNKIESTLNVSV	XM_014184180.1
			LOC106598085	Natterin-like protein		XP_014044638.1	KAGIPDLVEVTSGFSLTVGVEQSTSLQKTETITESDTINVKIPPGKTLDVEITVGKATIDLDYRATVKVT	XM_014189163.1
			LOC106597996	Natterin-like protein		XP_014044567.1	CMNGSQLVFPSNGIYTGVTYTSARVSTKER	XM_014189092.1
			LOC106585404	natterin-3-like		XP_014027033.1	MGMGPLTVVLATLLGAIILQGGLKRSKGLQITPLEEEPVKMRLTFLVILAVLQLCSPVFLSDPLLYTSQLEEGQDAPSKPWLNPLLEDVVPDLDIHSPSTLTETSDLEPQFPDSLFMYGENANLKWVKWEGSLPNGAVGIYNGYTERHDYICKVNCEAGFYTASKGRFCQYPYADKEHSSTKFEVLVNVDNFEFVEWIEEEYGAVPQHAVKTCQGVEIYVGKNKYGLGKVVTQHKAFFLPWEGDEYWYKRYQVLAINRDTYSQHISHVEYAIDQIELFNHPPEAMQFVRVTNLECSSVEKKVLLEKTSTVEKTWDIGRESRNSSTTMTAKVPIISPGTVDFTKEQTVSFSEGTTMVESISHSISVELLVPPNHSCAVRMEGRKMTADIPFTGRLSRTYH…	XM_014171558.1
			LOC106580260	natterin-3-like		XP_014016555.1	MKLFVLVVISLLHLGLSCAQDAGSPPGSLLDIVRKSSLRQKVSLLNPVLEGKVPPLSSNGPIQGPKNPPEFEDQQKPAPFMFGDNVNLQWLSWNGSLPTAAMGIYNGYTERTDYICKYNCEAGFYTPSKGPYCQYPYGEREYKASEFEILANRDNFEFVEWKEDSYGSVPKHSVRTCSGVGIYVGKNKYGLGKVVPQFEAFFLPWEGDEYWYKSYQVLAINRDAYTQHISHVKYGIDEVEMFHYPPETMRLSGVTNNECQTVVKTVTISKTSEVESTWNIGRTTMLGITAGITAKIPLIGSAGVEFSGEKTLQFNRGTTMVEALSHSVSVELKVPPNHSCSVRMEGRKITADIPFTARLSRTYRNGETQWTSISGVYDGIQIGEIRAVVDRCEPVVDAK…	XM_014161080.1
			LOC106566391	Natterin-like protein		XP_013989840.1	MATTLELIGGQGGSSFEFHGMNNCATLKKIGVAVGGSQVKAVRAELTDGRVATFGDANTFNEFEFKLGER ITKLSLWGNGAGTRLGAIKFTTSENRQFFEKMTSWGLKTEYTIDVGSGICLGLQGRYGSDIDCMGFLFIN TIKSSVLTDMTYPTLSLFKPQVSPEYVKSLSHHNDTSLVQEESIAYSKTLTKTSSWSVSNKIESTLNVSV KAGIPDLVEVTSGFSLTVGVEHSTSLEKTETITESDTINVKIPPGKTLDVEITVGRANIDLDYEAKVKVT CMNGSQLVFPSNGTYTGVTYTSARVSTKER	XM_014134365.1
			LOC106597753	Natterin-like protein		N/A
			LOC106590951	Natterin-like protein		N/A
			LOC106566392	Natterin-like protein		N/A
			LOC106566390	Natterin-like protein		N/A
			LOC106566389	Natterin-like protein		N/A
Salmo trutta	river trout	5	LOC115164743	natterin-3-like	Eukaryota; Metazoa; Chordata; Craniata; Vertebrata; Euteleostomi; Actinopterygii; Neopterygii; Teleostei; Protacanthopterygii; Salmoniformes; Salmonidae; Salmoninae; Salmo	XP_029573366.1	MRLTFLIILAVLQLCSPVFLSDPLLYTSQLEEGQDAPSKPWLNPLLEDVVPDLDIHSPSTLTETSDLEPQFPDSLFMYGENANLKWVKWEGSLPNGAVGIYNGYTERHDYICKVNCEAGFYTASKGSFCQYPYADKEHSSTKFEVLVNADNFEFVEWIEEEYGAVPQHAVKTCQGVEIFVGKNKYGLGKVVTQHKAFFLPWEGDEYWYKRYQVLAINRDTYSQHISHVEYAIDQIELFNHPPEAMQFVRVTNLECSSVEKKVLLEKTSTVEKTWDIGRESRNSSTTMTAKVPIISPGTVDFTKEQTVSFSEGTTMVESISHSISVDLLVPPNHSCAVRMEGRKMTADIPFTGRLSRTYHNGDTHWTTITGTYDGVKVGEINAVVERCQPVPDAIPCYPI…	XM_029717506.1
			LOC115199896	natterin-3-like		XP_029618292.1	MKLFVLVVVSLLHLGLSCAQDAVSPPGSLLDIVRKSSLRQKVSLLNPVLEGKVPPLSSNGPIQGPKNPPEFEDQQKPAPFMFGDNVNLQWLSWNGSLPTAAMGIYNGYTERTDYICKYNCEAGFYTPSKGPYCQYPYGEREYKASEFEILANRDNFEFVEWKEDSYGSVPKHSVRTCSGVGIYVGKNKYGLGKVVPQFEAFFLPWEGDEYWYKSYQVLAINRDAYTQHISHVKYGIDEVEMFHYPPETMRLSGVTNNECQTVVKTVTISKTSEVESTWNIGRTTMLGITAGITAKIPLIGSAGVEFSGEKTLQFNRGTTMVEALSHSVSVELKVPPNHSCSVRMEGRKITADIPFTARLSRTYRNGETQWTSISGVYDGIQIGEIRAVVDRCEPVVDAK…	XM_029762432.1
			LOC115199582	natterin-3-like		XP_029617775.1	MSEQGGLWWSLNLEYSSSKFEVLVNMDNFEFVEWIEEEYDAVPHHTVKTCPGVEIYVGKNKYGLGKVVNQHKAFFLPLEGDDYWYKSYQANNQIELFNHPLEALQFVRVTNLECSSVEKTVLLEKTRTVEKNWDIGRGSHNSSTTMTAKVPILSPGTMDFTKQQTVSFSESTTMVESISHSISVELLVPPNHSCTVRMEGRKMTADIPFTGRLSQTYHNGDTHWTTITGTYDGVRVGEINAAVERCQPVPDSIPCYPDVTDL	XM_029761915.1
			LOC115195641	natterin-3-like		XP_029611579.1	MKTSVVKMILTAFVACAFLLQCSLGMEPPELMNMQLSHHVTQTIVTAVDEAQPETQAKASFKLRSLIRPNFGENKYLKWVRWTGSLPSWTVSIYNQAAKRLDYICVPLEGCNWSTGHYSPSKGPYCYNPCNGKEDRRTQFDLLVNEQNLELLQWRAFSRSIPTNSIAPHAKNKAYSAKNHYGIGSVYKNIFFLPLNGKELKYKRDFDLLTLKRQRYTQRIFNVEYHVDQLATLSQTPVALGEYSATNNNCHSVKQTVRLEERTERQSTWQTSVSSSLTISTSITVGIPLISATVNVGVTSEKTHTNGNSVTETVSHSMSVEVAVPANHHCTVKMAGKKYKIDIPFTAQLSKEYTDGTVHTTTVTGLYRGLQVGEIDAVAERCQPNPNRQPCAA	XM_029755719.1
			LOC115164744	natterin-3-like		N/A
Salvelinus alpinus	Arctic char	3	LOC111974875	natterin-3	Eukaryota; Metazoa; Chordata; Craniata; Vertebrata; Euteleostomi; Actinopterygii; Neopterygii; Teleostei; Protacanthopterygii; Salmoniformes; Salmonidae; Salmoninae; Salvelinus	XP_023858706.1	MKLFVLVVVSLLHLGLSCAQDAGSPPGSLQDIVRKSSLRQKVSLLNPVLEGKVPLLSSNGPIQGPKNPPEFEDQQKPAPFMFGDNVNLQWLSWNGSLPTAAMGIYNGYTERTDYICKYNCEAGFYTPSKGPYCQYPYGEREYKASEFEILANRDNFEFVEWKEDSYGSVPKNSVRTCSGVGIYVGKNKYGLGKVVPQFKAFFLPWEGDEYWYKSYQVLAINRDAYTQHISHVKYGIDEVEMFHYPPETMRLSGVTNNECQTVVKTVTISKTSEVESTWNIGRTTMLGITAGITAKIPLIGSAGVEFSGEKTLQFNRGTTMVEALSHSVSVELNVPPNHSCSVRMEGRKITADVPFTARLSRTYRNGETQWTSISGVYDGIQIGEIRAVVDRCEPVVDSK…	XM_024002938.1
			LOC111974874	natterin-3		XP_023858705.1	MRLTFLVILAVLQLCSPVFLSDPLLYTSQLEEGQDAPSKPWLNPLLEDVVPDLDIHSSSTLTETSDLEPQFLDSLFMYGENANLKWVKWEGSLPNGAVGIYNGYTERHDYICKVNCESGFYTASKGSFCQYPYADKEHSSSKFEVLVNVDNFEFVEWIEEEYGAVPQHAVKTCQGVEIYVGKNKYGLGKVVTQHKAFFLPWEGDEYWYKRYQVLAINRDTYSQHISHVEYAIDQIELFNHPPEAMQFVRVTNLECSSVEKKVLLEKTSTVEKTWDIGRESRNSSTTMTAKVPIISPGTVDFTKEQTVSFSEGTTMVESISHSISVELLVPPNHSCAVQMEGRKMTADIPFTGRLSRTYHNGDTHWTTITGTYDGVKVGEINAVVERCQPVPDAIPCYLV…	XM_024002937.1
			LOC111953291	natterin-3		XP_023828243.1	MKQQIINPTIYYKSCGVTVESQPHLDKKLRGTKTSFVKKMILTAFVACGFLLQCSLGMEPPELMNMQLSHHVTQSIVTTVDEAQPETQAKASLKLRSLIRPNFGENKHLKWVRWTGSLPSWTVSIYNQAAKRLDYICVPLEGCNWSTGHYSPSKGPYCYNPCNGKEDRRTQFDLLVNEQNLELLQWRAFSRSIPTNSIAPHAKNKAYSAKNHYGIGSVYKNIFFLPLNGKELKYKRDFDLLTLKKERYTQRIFNVEYHVDQLVTLSQAPVALGEYSATNKNCHSVKQTVQLEERTERQSTWQTSASSSLTISTSITVGIPIISVTASVAVTSEKTHTNGNSVTETISHSMSVEVAVPANHHCTVKMAGKKYKIKIPFTAHLAKEYTDGTSHTTTVTGVY…	XM_023972475.2
Sander lucioperca	pike-perch	9	LOC116054306	natterin-3-like	Eukaryota; Metazoa; Chordata; Craniata; Vertebrata; Euteleostomi; Actinopterygii; Neopterygii; Teleostei; Neoteleostei; Acanthomorphata; Eupercaria; Perciformes; Percoidei; Percidae; Luciopercinae; Sander	XP_031161648.1	Isoform X1: MTLPVLLLLALPVLYTEGSCMNRTSIPQLYCLITTAQNLAPRLQDGSALIQNILASLLYSGRFFLLNSSLEDRVPKITANRSTNQALPTPPEIEGKLDRVSSIKFDKTNLEWQIFNGSLPNGAVFINNQYVGRLDYVCQFFGQAGFYNHGMGPYCYYTFRGKEYVSSLLWPFEILVNKDNFELMEWKDGYSGSVPQNAVETCSGCDIYVGKNEYGLGKVVVKDKVFYLPYDGDEYWYYSYQVLSISKDIYSEDMFDVKYKTDGVKVIDYPPETMRKSFITNYECQSVTVTATVSKTIQVEQTWDTSFSITVGVKTSITAQIPSILSTGIEFSVEKTLQFTEGTTYTESTTSTVSVEVNVPPNHSCRVSLVGYKYGADIPYTARLKRT…	XM_031305788.2
						XP_031161649.1	Isoform X2: MMTLPVLLLLALSVLYTEVLLNSSLEDRVPKITANRSTNQALPTPPEIEGKLDRVSSIKFDKTNLEWQIFNGSLPNGAVFINNQYVGRLDYVCQFFGQAGFYNHGMGPYCYYTFRGKEYVSSLLWPFEILVNKDNFELMEWKDGYSGSVPQNAVETCSGCDIYVGKNEYGLGKVVVKDKVFYLPYDGDEYWYYSYQVLSISKDIYSEDMFDVKYKTDGVKVIDYPPETMRKSFITNYECQSVTVTATVSKTIQVEQTWDTSFSITVGVKTSITAQIPSILSTGIEFSVEKTLQFTEGTTYTESTTSTVSVEVNVPPNHSCRVSLVGYKYGADIPYTARLKRTYNNEGISWTSISGNYSSVQMGEVRGVVDPCEPVPDPTPCP	XM_031305789.2
						XP_035852969.1	Isoform X3: MMTLPVLLLLALSVLYTEVLLNSSLEDRVPKITANRSTNQALPTPPEIEGKLDRVSSIKFDKTNLEWQIFNGSLPNGAVFINNQYVGRLDYVCQFFGQAGFYNHGMGPYCYYTFRGKEYVSSLLWPFEILVNKDNFELMEWKDGYSGSVPQNAVETCSGCDIYVGKNEYGLGKVVVKDKVFYLPYDGDEYWYYSYQVLSISKDIYSEDMFDVKYKTDGVKVIDYPPETMRKSFITNYECQSVTVTATVSKTIQVEQTWDTSFSITVGVKTSITAQIPSILSTGIEFSVEKTLQFTEGTTYTESTTSTVSVEVNVPPNHSCRVSLVGYKYGADIPYTARLKRTYNNEGISWTSISGNYSSVQMGEVRGVVDPCEPVPDPTPCP	XM_035997076.1
						XP_031161650.1	Isoform X4: MTLPVLLLLALPVLYTEVLLNSSLEDRVPKITANRSTNQALPTPPEIEGKLDRVSSIKFDKTNLEWQIFNGSLPNGAVFINNQYVGRLDYVCQFFGQAGFYNHGMGPYCYYTFRGKEYVSSLLWPFEILVNKDNFELMEWKDGYSGSVPQNAVETCSGCDIYVGKNEYGLGKVVVKDKVFYLPYDGDEYWYYSYQVLSISKDIYSEDMFDVKYKTDGVKVIDYPPETMRKSFITNYECQSVTVTATVSKTIQVEQTWDTSFSITVGVKTSITAQIPSILSTGIEFSVEKTLQFTEGTTYTESTTSTVSVEVNVPPNHSCRVSLVGYKYGADIPYTARLKRTYNNEGISWTSISGNYSSVQMGEVRGVVDPCEPVPDPTPCP	XM_031305790.2
						XP_035852972.1	Isoform X5: MTLPVLLLLALSVLYTEVLLNSSLEDRVPKITANRSTNQALPTPPEIEGKLDRVSSIKFDKTNLEWQIFNGSLPNGAVFINNQYVGRLDYVCQFFGQAGFYNHGMGPYCYYTFRGKEYVSSLLWPFEILVNKDNFELMEWKDGYSGSVPQNAVETCSGCDIYVGKNEYGLGKVVVKDKVFYLPYDGDEYWYYSYQVLSISKDIYSEDMFDVKYKTDGVKVIDYPPETMRKSFITNYECQSVTVTATVSKTIQVEQTWDTSFSITVGVKTSITAQIPSILSTGIEFSVEKTLQFTEGTTYTESTTSTVSVEVNVPPNHSCRVSLVGYKYGADIPYTARLKRTYNNEGISWTSISGNYSSVQMGEVRGVVDPCEPVPDPTPCP	XM_035997079.1
			LOC116054307	natterin-3-like		XP_035852974.1	Isoform X1: MMKLSVLLLPALLAMSSASLQDIVKKSSQIGEVPILNPDLENRIPQITTNGSLLALPPPAEFENRLGQSSSFVFGNSNLKWQTTSGSLPSGAVSIYNGYASRYDYVCKYRCSSGFYNPNMGHYCHYPLSGKEHRASSFEFLVNKDNFEFLEWKDGSWGSVPQNAVYTCGDTYVGKNKYGLGKVHVKHKAFFLPWNGDEYWYKSYQVLTLNKEINSEHMSNVNYNTNVKVFQYPPETMTKSIITNNECSPVVKRVELSKTNMEEKRWDTSTSIMSGVSSSITAQIPFILMSITLSVETTKQFSSGTTVVESKTYSVSVEQTVPPNHSCSVSMVGYKYKADIPYTARLSRTYRNGQTTWAYITGTYKGVNVGEVHSVVDRCQPLPNSKP…	XM_035997081.1
						XP_035852977.1	Isoform X2: MKLSVLLLPALLAMSSASLQDIVKKSSQIGEVPILNPDLENRIPQITTNGSLLALPPPAEFENRLGQSSSFVFGNSNLKWQTTSGSLPSGAVSIYNGYASRYDYVCKYRCSSGFYNPNMGHYCHYPLSGKEHRASSFEFLVNKDNFEFLEWKDGSWGSVPQNAVYTCGDTYVGKNKYGLGKVHVKHKAFFLPWNGDEYWYKSYQVLTLNKEINSEHMSNVNYNTNVKVFQYPPETMTKSIITNNECSPVVKRVELSKTNMEEKRWDTSTSIMSGVSSSITAQIPFILMSITLSVETTKQFSSGTTVVESKTYSVSVEQTVPPNHSCSVSMVGYKYKADIPYTARLSRTYRNGQTTWAYITGTYKGVNVGEVHSVVDRCQPLPNSKPCP	XM_035997084.1
			LOC118496505	natterin-3-like		XP_035864307.1	MYFEILVKKNNFKIVEWKENSYGSVLQSSVRTCPGGDTYVGKNKYGLGKVATKDEVFYLPSYDDEYWYHYYQVLTINEDIISQQIYNVGYNTDESQIFHYPPEVMLKTAINNYECRSVVKTNSLLKTYKVEHTWDITFSVTVGVTLTFSASIPLITTEGIQFSTDVSFEYSKGNTMVEATTDTVSVQITAPPNHSCMVNMMQYKYKVDIPFTASLSRTYADGVIHRTSITGTYDSTQVAEVQAMVDRCELLENSQPCT	XM_036008414.1
			LOC116054478	natterin-3-like		XP_031161909.1	MKLSVLLLPALLTMSSAGLQDSSLEWQTSSGSLPSGAVSIYNGNAARYDYVCQYRCSSGFYNPNMGHYCHYPLSGKENLASSFEFLVNKDNFDVLEWKDGSWGSVPQNAVYTCSPGDTYVGLNEYGLGKVHVKHKAFFLPWKGHEYWYKNYQVLTINKEINSEHMSNVNYNTNVKVFQHPPETMTKSIITNNECSPVVKRVELSKTYMEEKRWDTSTAITTGVSSSITAQIPFIGSADIALSVETTKQFSSGTTVVESKTYSVSVEQTVPPNHSCSVSMVGYKYKADIPYTARLSRTYRNGQTTWTSITGTYKGVNVGEVHSVVDRCKPLPNSKPCP	XM_031306049.2
			LOC116054465	natterin-3-like		XP_031161888.1	MRWCVAVVLAVLQLCSPAMLSDPLLYVSQLQDGQEQPSKPWLNPTLEDVVPSREVIKPPQIREIPETETSSHSLPMFGEHANLKWVTWSGSLPNGAVAIFNGYTERTDYVCKVNCEAGFYTPSKGNFCQYPYADKEYVSSKFEVLVNVDHFEFLQWVEDSYGSVPSYAVKTCPNSDIYVGKNKYGLGKVVTQHEAFFLPWEGDEYWYKKYQVLAINRDSYSQHISHVEYLIDQMELFHHPPEALKLTKVTNLECRTVEKTVSLEKTSSVAKTWDIGRETRNGTISTMKAKVPILGPGTVDYTKEQTVTFSEGTSIVESISHSVSVELVVPPNHSCTVRMDGRKMTADIPYTGRLSRTNHNGETHWTYITGTYDGVSVGEISAVVERCQPVTDAVPCSPT…	XM_031306028.2
			LOC116054065	natterin-3-like		XP_031161243.1	MDQTNLEWQTFNGSLPNGAVSIYNEKEKRTDYVAKYGIAAGFYNPDKGPYCLYPYGEKELRGSPFEILVNKDNFEFLEWKDGSYGSVPQNAVETSPGRNIYVGKNEYGLGKVDVKNTAFFLPRNGSETWYKTYQVLTFNKDVISEDISDVKYKTDGVKPIQYPPETMQISVLTNNECRSVKQTTTLSKTIQKEQRWDTSFSFTMGVKSTITAGIPEIMSASIELSAETTLQFSKGTTHTESTTQSVSVEAEIPPNHSCRVSMVGYKYTADIPYTARLKRTYRNGKTSWTSISGTYKSVQMGQVQGVVDRCEPVPNAKPCPLKKE	XM_031305383.2
			LOC116054064	natterin-3-like		XP_031161242.1	MKLSVLLLLALLALSTASPLDILNSTEQRKELSPEITASRWRLTYRPFWNLSQKSDDGSNLKWVTWNNFLPNDAVSIHNDYVDRIDYVCKYMCEAGFYTPSKGPYCHYPNAKKAYSGSPFEILVNKNNFEILEWKEDSYGSVFQSSVRTCPRGDTYVGKNKYGLGKVATKDKAFYLPWYDDEYWYHYYQVLTINEDIISQQIYNVRYNTDESQIFHYPPEVMRNSTIKNYNCNTVVQTDSLSKTYEVEHRWGISFSVTVGVTLTFSASIPLITTSGIQFSTEVSFDYSKGNTMVEATTNTVSVQIIAPPNHSCMVNMMQYKYKVDIPFTASLNRTYANGVIHRTSITGTYDSVQVVEVQAMVDRCELLENSQPCT	XM_031305382.2
			LOC116054063	natterin-3-like		XP_031161240.1	MAGPALSSASEKNDELVMLLNPSLGNIVPKITDNQSTNQAIKAKRVVVLKGIENDVCRSPSLKVGQTNLEWQTFDGSLPNGAVSIYNGYAGRTDYVCKYGREAGFYNPDKGPYCLYPYAEKELSGSPFEILVNKDNFEFLEWKDGSYGSVPENAVKTCPDSDVYIGRNKYGLGKVHVKHQAFFLPWEGSEYWYKYYQVLTFNKDVISEDISDVKYKTDGVKVIKGSPETLHISILTNNGCQSVKRTTALSKTTQKETRWDTSFSLTVGAKTTITAGIPLLVEGKIELHTEATFGFTKGTTHTESTTHTDSVEAEIPPNHSCRVSMVGHRYEEDIPYTARLSRTYRNGETSWTSISGTYKSVQMVEVRAVVDRCEPIPDPKPCPLKKE	XM_031305380.2
			LOC116054062	natterin-3-like		XP_031161239.1	MKQSVLLLLALLALSSASLQDIVKKSSQHRKVSLLNPELEGVVPEPAGNVVSGPLNPADLEQQQDLPSSYMFGDNVNLEWLTWGGSVPNGAVAIYNGYTERTDYVCKYKCEAGFYNPSLGPYCRYPYGNKEYYAPEFEILANKDNFEFLEWKDGSYGSVAQHSVRTCPGVGIYVGKNKYGLGKVVPQFEAFFLPWEGDEYWYKSYQVLAINRDAYSQQITDVKYAIDDVAIFQYPPETMRISGVTNNDCQTVVKTVTISKTTEVETTWNIGRSTMLGVTGSITAKIPFIGTGGIELGAEKTLQFSRGTTVVESLSHSVSVELSIPPNHSCRVRMEGRKLKADIPYTARLSRTYRNGETQWTSISGTYDGVQIGEVRAVVDRCEPVADAKPCP	XM_031305379.2
Scleropages formosus	Asian bonytongue	4	LOC114912550	natterin-4-like	Eukaryota; Metazoa; Chordata; Craniata; Vertebrata; Euteleostomi; Actinopterygii; Neopterygii; Teleostei; Osteoglossocephala; Osteoglossomorpha; Osteoglossiformes; Osteoglossidae; Scleropages	XP_029115652.1	Isoform X1: MMAPPVCSGRCSVCPSLLQVKTMYSLYLPLLVLCLQDAQSAGGVLALHYSGNTSDREAHLNPLLMDVAPPLSLGVYDKYDNIFTSQSKEQAKAKTCEEMFLPNNKLQWVPGENRLIPLHAVSIENSYTTRKDYVCRPKDFCSSGFFSIAKGPYCHYPYYGEEHHTENFEFLVNPGDLEMLEWKSRSDTTDYQNTVKVCQDGYVGNNRYGVGFVISNRFYLPYDGKEYSYKDYNVLTIKTEKYHLDMSEIKYRMDCAKKASHPPQNLKISKVINNNNEEVNKKVTMEETIQKTSSWDTGTSTKLAISSTVSAGIPKITQASLSVSVEETKSLSQGTSVSESQKHSLSVEVHVPPRHSCIVRMEGRKFTAEIPFTAQLTRRYTSGKISH…	XM_029259819.1
						XP_029115653.1	Isoform X2: MYSLYLPLLVLCLQDAQSAGGVLALHYSGNTSDREAHLNPLLMDVAPPLSLGVYDKYDNIFTSQSKEQAKAKTCEEMFLPNNKLQWVPGENRLIPLHAVSIENSYTTRKDYVCRPKDFCSSGFFSIAKGPYCHYPYYGEEHHTENFEFLVNPGDLEMLEWKSRSDTTDYQNTVKVCQDGYVGNNRYGVGFVISNRFYLPYDGKEYSYKDYNVLTIKTEKYHLDMSEIKYRMDCAKKASHPPQNLKISKVINNNNEEVNKKVTMEETIQKTSSWDTGTSTKLAISSTVSAGIPKITQASLSVSVEETKSLSQGTSVSESQKHSLSVEVHVPPRHSCIVRMEGRKFTAEIPFTAQLTRRYTSGKISHSTISGVYKGVDMGEIHCVVDQC…	XM_029259820.1
			LOC108923642	natterin-4-like		XP_018590053.1	Isoform X1: MMAPPVCSGRCSVCPSLLQVKTMYSLYLPLLVLCLQDAQSAGGVLALHYSGNTSDREAHLNPLLMDVAPPLSLGVYDKYDNIFTSQSKEQAKAKTCEEMFLPNNKLQWVPGENRLIPLHAVSIENSYTTRKDYVCRPKDFCSSGFFSIAKGPYCHYPYYGEEHHTENFEFLVNPGDLEMLEWKSRSDTTDYQNTVKVCQDGYVGNNRYGVGFVISNRFYLPYDGKEYSYKDYNVLTIKTEKYHLDMSEIKYRMDCAKKASHPPQNLKISKVINNNNEEVNKKVTMEETIQKTSSWDTGTSTKLAISSTVSAGIPKITQASLSVSVEETKSLSQGTSVSESQKHSLSVEVHVPPRHSCIVRMEGRKFTAEIPFTAQLTRRYTSGKISH…	XM_018734537.1
						XP_018590054.1	Isoform X2: MYSLYLPLLVLCLQDAQSAGGVLALHYSGNTSDREAHLNPLLMDVAPPLSLGVYDKYDNIFTSQSKEQAKAKTCEEMFLPNNKLQWVPGENRLIPLHAVSIENSYTTRKDYVCRPKDFCSSGFFSIAKGPYCHYPYYGEEHHTENFEFLVNPGDLEMLEWKSRSDTTDYQNTVKVCQDGYVGNNRYGVGFVISNRFYLPYDGKEYSYKDYNVLTIKTEKYHLDMSEIKYRMDCAKKASHPPQNLKISKVINNNNEEVNKKVTMEETIQKTSSWDTGTSTKLAISSTVSAGIPKITQASLSVSVEETKSLSQGTSVSESQKHSLSVEVHVPPRHSCIVRMEGRKFTAEIPFTAQLTRRYTSGKISHSTISGVYKGVDMGEIHCVVDQC…	XM_018734538.1
			LOC108930950	natterin-3-like		XP_018601972.1	MTVIVAALLPHQMREALFAFFTVLQLCVALPSELPHTRSELDGIKKAEQQLFLNPLLEDVVPPLSSTGAVLQPETRPKLQMSQGDKSIPIFGDNVSLKWLRWNGSLPNGAVAIYNGYVSRTDYICKYNCEAGFYTPSKGPYCLYPYANREYYAAEFDILVNEDNFEFLEWKEDSYGSVPPHSVRTCSGVNIFVGKNKYGLGKVVTQHEAFFLPWEGDEYWYKKYQVLTINTDAYSQHISHVVYGIDQTQIFHYPPETMRISSVVNNECQAVVKTVTIEKRSEVESTWEIGRSTMFGVTGGITAKIPIIGSAGIEFTTERTLQFSHGTTIVEVFVHSTSVTLQIPPNHSCSVRMEGRKITADVPFTARLSRTYSNGETQWTSISGVYDGVQIGEIRAVVD…	XM_018746456.1
			LOC108930949	natterin-3-like		XP_018601971.1	MTVIVAALLPHQMREALFAFFTVLQLCVALPSELPHTRSELDGIKKAEQQLFLNPLLEDVVPPLSSTGAVLQPETRPKLQMSQGDKSIPIFGDNVSLKWLRWNGSLPNGAVAIYNGYVSRTDYICKYNCEAGFYTPSKGPYCLYPYANREYYAAEFDILVNEDNFEFLEWKEDSYGSVPPHSVRTCSGVNIFVGKNKYGLGKVVTQHEAFFLPWEGDEYWYKKYQVLTINTDGYSQHISHVEYDIDKINLFHHPPETLQLARVSNLDCQSIEKTVTLEKSSTEEKTWNIGRETQNGSTSTINAKIPILNPDNVDFSKEQTVSFSTGTTIVETISHSISVQITVPPNHSCAVRMEGKKLTADIPFTARLSRTYRNGNTHWTIITGTYNGVTIGELNALVE…	XM_018746455.2
Scophthalmus maximus	turbot	4	LOC118314101	natterin-3-like	Eukaryota; Metazoa; Chordata; Craniata; Vertebrata; Euteleostomi; Actinopterygii; Neopterygii; Teleostei; Neoteleostei; Acanthomorphata; Carangaria; Pleuronectiformes; Pleuronectoidei; Scophthalmidae; Scophthalmus	XP_035496142.1	MRWCVTVVLAVLQLCSPALQSDPLLFVSQLQDGQEKPKPWLNPTLGDVVPSREVINPPDVRDIPEEETTSHSSPIFGEHVNLKWVQWNGSLPDGAVAIFNGYTERTDYVCKVNCEAGFHTPSKGGFCQYPYADKEYTSSRFEVLVNVDHFEFLQWVEDSYGSVPKYSVKTCPKSDIYVGKNKYGLGKVVTQHEAFFLPWEGDEYWYKSYQVLAINRDSYSQHISHVEYAIDQMELFHHPPEALKLAKVTNLECRNVEKTVVLEKTSTVEKTWDIGRETRNGSVSTMKAKVPILGPGTVDFTKEQTVTFSEGTTTVESISHSVSVELLVPPNHSCTVRMDGRKMTADIPFTGRLSRTNHNGDTHWTYITGTYDDVNVGEINAVVERCQPVPDAVPCPQAQD	XM_035640249.1
			LOC118314103	natterin-3-like		XP_035496145.1	MKLSVLLLSALLALFSASLQDIVGKSSQLRRASLLNPELEGLEPEPTGNNVASAPLTPADLEQQQDLPSSFMFADNVNLEWLTWGGSVPNGAVAIYNGYTERTDYVCKXQVRGRLYNPSLLGPYCRYPYGDHEYYAPEFQILANKDNFEFLEWKEGSYGSVPLHSVRTCPGVGIYVGKNKYGLGKVVPQFEAFFLPWEAQYWYKKYQVLTINRDAYTQDISNVKYAIDEVAIFQYPPETMRISGVTNNECQAVVKTVTISASTEVETTWNIGRSTMLGMTGSITANIPFIGSGGIELSGKKTLQFSRGTTRVESLSHSVSVELTVPPNHSCRVRMEGRKIKADIPYTARLSRTYRDGETQWTSISGTYDGVQIGEVRAVVERCEPVADAKPCP	XM_035640252.1
			LOC118314102	natterin-3-like		XP_035496144.1	MKLSVLLLSALLALSSASLQDIVQKSSQLRRASLLNPELEGLEPEPTGNNVASAPLTPADLEQQQDLPSSFMFADNVNLEWLTWGGSVPNGAVAIYNGYTERTDYVCKYKCEAGFYNPSLGPYCRYPYGDHEYYAPEFQILANKDNFEFLEWKEGSYGSVPLHSVRTCPGVGIYVGKNKYGLGKVVPQFEAFFLPWEGDEYWYKKYQVLTINRDAYTQDISNVKYAIDEVAIFQYPPETMRISGVTNNECQAVVKTVTISKTTEVETTWNIGRSTMLGITGSITAKIPFIGSGGIELGXRKTLQFSRGTTIVESLSHSVSVELTVPPNHSCRVRMEGRKIKADIPYTARLSRTYRDGETQWTSISGTYDGVQIGEVRAVVDRCEPVADAKPCP	XM_035640251.1
			LOC118313943	natterin-4-like		XP_035495834.1	MSVLNRRRWCVALVLAVLQRCSPTCCSSSPSCRKEKRHPRRGDDLNLEWVQWNGSLPDGAVAIFNGYTERTDYVCKVNCEAGFHTPSKGGFCQYPYADKEYTSSRFEVLVNVDHFEFLQWVEDSYGSVPKYSVKTCPHREDGRTEDDGRHPLHRQAEQDQPQRRHPLDVHHGHLQ	XM_035639941.1
Seriola dumerili	greater amberjack	6	LOC111238558	natterin-3-like	Eukaryota; Metazoa; Chordata; Craniata; Vertebrata; Euteleostomi; Actinopterygii; Neopterygii; Teleostei; Neoteleostei; Acanthomorphata; Carangaria; Carangiformes; Carangidae; Seriola	XP_022623850.1	MKKSLLLLVALLALSSASLLDTVNITELTDVPFLDPELGERILEINDNDSMPSDEPLLHPPMELASRRSHAQPSNFAGTNLEWVTWRGFLPNGAVSIYNRRSRRYDYVCKFECEAGLYSPNLGRYCYFPSGKKEYISSSFQILVNKDNFEFLEWKSSSFGSVPANSVGTCSGSGVYVGRNKYGLGKVVPKQKAFFLPWRGKSYWYKRRYEVLTMNRGVASEYISDIKYKIESSNIFYFPPVTIRISSITNNACTDVVKVAMLSKTSLVEHRWDISFSITLGAKNTIKTAIPSVTDRKIEFGPEITLEFSNGQSKSEEISHSVSVEVNVPSNHHCRVRLVGHRYKADIPFTAQLTRTYRSGRINKTIVTGTFHGIQIGEVSAVVDRCQSVPFAKPCH	XM_022768129.1
			LOC111238552	natterin-4-like		XP_022623843.1	MMKLALLLLLTLSSTSLQDVVKDSQHRNDLVLDPNLEDRGPEITANTSSLKHQHLLSPHKIRQKRHPLPDPSTFNTNGQLKWQRWDGSLSNEAVSIDNTYVGRKDYVCKYQCHAGFYNPNSGSYCHYTNGGEVHKDPSFEILVNENNFEILEWKKGSANSAVQHSVRTCSSDEIYVGRNEYGLGKVHQIKKTFFLPWKTKVYTYGDNYEVLTVSKDVKSEHISKVEYNNNEAKITQYPSATMHVSTIVNNECSSTLKTFNFSKTYQMKRRWDIHSSVMLGEKRTISAAIPVIMLNLGTVGLPVSQSKNISMEISPELSPEYSGALTDTQDFTHSTSLELNIPPNHYCRAYIAEYHFKVNIPFSARLDRTYGNGKSTGRSVTGTYENIWNGEVQAVVDRC…	XM_022768122.1
			LOC111238550	natterin-3-like		XP_022623842.1	MYSITVMMKLPVLLLLALPALSSADSCVCENTEPVPVLDPSLADRVPEITALPSVAAIGNISSSFTSFMFNQNHLEWQTFGSSPPDGSISIYNGYVGRIDYVCKYGCEAGFYNPDMGPYCHYPYAGKEYRGSPFEILVNKDNFEFMEWKDGSYGSLPQNSVKTCANTDKYVGKNKFGLGKVHVRNEAFFLPWQGSEYWYKYYQVLTFNKEISSEDISDVKYKTDGVKIIEYPPESMRKSAITNRACQPVTETATLSKTNQVEQRWDTSFSLTLGVKSSITAGIPEISSASIEFSVETTLQFTKGTTYIESTTHTVSVQHEVPPNHSCGVSMVAYKYSADIPFTARLSRTYSNGETTWTSISGTYKSVQIGEVRAVVDRCEPLPDARPCE	XM_022768121.1
			LOC111238561	natterin-3-like		XP_022623852.1	MRWCVAVVLAVLQLCSPALQSDPLLYVSQLQDGQEKLSKPWLNPTLEDVVPSREVVNPPQIREIQETETTSHSFPMFGEHVNLKWVTWNGSLPNGAVAIFNGYTERTDYVCKVNCEAGFYTPSKGSFCQYPYADKEYASSKFEVLVNVDHFEFLAWVEDSYGSVPQYAVKTCPNSDIYVGKNKYGLGKVVAQHEAFFLPWEGDEYWYKSYQVLAINRDSYSQHISHVEYAIDQMELFHHPPEALKLTKVTNLECRNVAKTVQLEKTSTVEKTWDIGRETRNGSISTMKAKVPILGPGTVDFTKEQTVTFSEGTTMAESVSHSVSVELLVPPNHSCAVRMDGRKMTADIPFTGRLSRTNHNGDTHWTYITGTYDGVSVGEINAVVERCQPVPDADPCPPA…	XM_022768131.1
			LOC111238559	natterin-3-like		XP_022623851.1	MKTMKVSVLLLSALLALSSASLQDIVKKSSQLRKVSLLNPELEDLVPEPTGNDVVSGPLTPADLEQQQDLPSSFMFADNVNLEWLTWDGALPNGAVSIYNGYTERTDYVCKYKCEAGFYNPSLGPYCRYPYGDREYYAPEFEILANKDNFEFLEWKEGSYGSVPQHSVRTCPGVGIYVGKNKYGLGKVVPQFEAFFLPWEGDEYWYKSYQVLAINRDAYTQHITDVKYAIDDVAIFQYPPETMRISGVTNNECQAVVKTVTISKTTDVETTWNIGRATMLGITGSITAKIPLIGSGGIELSGEKTLQFSRGTTVVESLSHSVSVQLTVPPNHSCRVRMEGRKIKADIPYTARLSRTYRNGETQWTSISGTYDGVQIGEVRAVVDRCEPVVDAQPCP	XM_022768130.1
			LOC111238554	natterin-3-like		XP_022623846.1	NEFYDAAIKQLQYINLKATGVRLSEALCDHNDEAFSVGAAFPAGSVLCRTSGHRPRILKQKRRNEITFNDEDLISWSIGGVTYNTDGVKVIPYPPEVLRKSTVTNNECQSVVKKFTLSKTYQVEQRWDIGSSTTQRVGGSITAQIPYIGSAGVEFSELTTKQFTRGTTVVESITHSFTVEQSIPPNHSCSVSMLGYKYRAEIPFSAGVSHLYRNGGKYEHMSGTYDKAQIGEVRAVVDRCEPIANAKPCA	XM_022768125.1
Seriola lalandi dorsalis		4	LOC111645714	natterin-3-like	Eukaryota; Metazoa; Chordata; Craniata; Vertebrata; Euteleostomi; Actinopterygii; Neopterygii; Teleostei; Neoteleostei; Acanthomorphata; Carangaria; Carangiformes; Carangidae; Seriola	XP_023250786.1	MFNQNKLEWQTFGSSPPDGSVSIYNKYVGRIDYVCKYGCEAGFYNPNMGPYCHYPYAGKEHRGSPFEILVNKDNFEFMEWKDGSYGSVPENSVKTCADSDIYVGKNKYGLGKVHVKNEAFFLPWQGSEYWYKYYQVLTFNKEITSEDISDVKYKTDGVNIIKYPPESMQKSAITNRACQPVTQTTTLSKTNQEEQRWDTSFSLTLGVKTSITAGIPEISSASIEFSAETTLQFTKGTTYTESTTYTVSVQHEVPPNHSCSVSMVAYKYSADIPFTARLSRTYSNGETRWTSISGTYKGVQVGEVRAVVDRCEPLPDARPCE	XM_023395018.1
			LOC111645706	natterin-3-like		XP_023250776.1	MRWCVAVVLAVLQLCSPALQSDPLLYVSQLQDGQEKLAVKPWLNPTLEDVIPSREVVNPPQIREIQETETTSHSFPMFGEHINLKWVTWNGSLPNGAVAIFNGYTERTDYVCKVNCEAGFYTPSKGSFCQYPYADKEYASSKFEVLVNVDHFEFLAWVEDSYGSVPQYAVKTCPNSDIYVGKNKYGLGKVVAQHEAFFLPWEGDEYWYKSYQVLAINRDSYSQHISHVEYAIDQMELFHHPPEALKLTKVTNLECRNVAKTVQLEKTSTVEKTWDIGRETRNGSISTMKAKVPILGPGTVDFTKEQTVTFSEGTTMAESVSHSVSVELLVPPNHSCAVRMDGRKMTADIPFTGRLSRTNHNGDTHWTYITGTYDGVSVGEINAIVERCQPVPDADPCPP…	XM_023395008.1
			LOC111645703	natterin-3-like		XP_023250770.1	MPSDEPLLNPPVELAIRRSQVPPTNFEGTNLEWVTWRGFLPNGAVSIYNRRSRRYDYVCKFKCEAGLYSPNLGHYCYYPYGKKEYISASFQILVNKDNFEFLEWKSSSFGSVTANSVGTCSGSGVYVGRNKYGLGKVVPEQRAFFLPWRGKSYWYRRRYEVLTMNRGVASEYISDIKYKIESSNIFYFPPVTIRISSITNNACSDVVKVATLSKTSLVEHSWEISFSISAGAKNTIKTAIPSVTDRKIEFGPEITLEFSNGHSKSEEISHSVSVEVDVPSNHHCRVRLVGHKYKADVPFTAQLTRTYHSGRIVKTVVTGMFHGIQIGEVSAVVDRCQSVPFAKPCH	XM_023395002.1
			LOC111645701	natterin-3-like		XP_023250768.1	MKVSVLLLSALLALSSASLQDIVKKSSQLRKVSLLNPELEDLVPEPTGNDVVSGPLTPADLEQQQDLPSSFMFADNVNLEWLTWDGALPNGAASIYNGYTERTDYVCKYKCEAGFYNPSLGPYCRYPYGDREYYAPEFEILVNKDNFEFLEWKEGSYGSVPQHSVRTCPGVGIYVGKNKYGLGKVVPQFEAFFLPWEGDEYWYKSYQVLAINRDAYTQHITDVKYAIDDVAIFQYPPETMRISGVTNNECQAVVKTVTISKTTDVETTWNIGRTTMLGITGSITAKIPLIGSGGIELSGEKTLQFSRGTTVVESLSHSVSVQLTVPPNHSCRVRMEGRKIKADIPYTARLSRTYRNGETQWTSISGTYDGVQIGEVRAVVDRCEPVVDAEPCP	XM_023395000.1
Sinocyclocheilus anshuiensis		9	LOC107685410	natterin-like protein	Eukaryota; Metazoa; Chordata; Craniata; Vertebrata; Euteleostomi; Actinopterygii; Neopterygii; Teleostei; Ostariophysi; Cypriniformes; Cyprinidae; Cyprininae; Sinocyclocheilus	XP_016337469.1	Isoform X1: MSYPTTLGLIGGGGGASFSFTGENNGASLEKIGVWVGEWQVKAVKVWLSDGRNQTFGNPDGPYQEYMFKPGECFTSLSLWGNGAGTRLGAIKFKTSESREFFAKMTSWGLKKEYPMDVGSGYCLGVVGRAGADIDSMGFMFLNAVQSTVLTNVNYPTINQLIPKVTVEEIKSLTYKNSSSITQKQTIETSKTITTKSLWSVTLSLMATFSMEVKAGIPVLGEVTAGYSVSIGAESTYSREHSDERKETLSTAVDVPPRKKLDVDITIGRATFDLPYTGTVIITCKNGGVLQYETKGQYKGITYTDIKVDTKESDL	XM_016481983.1
						XP_016337470.1	Isoform X2: MSYPTTLFEIGGGGGASFSFTGENNGASLEKIGVWVGEWQVKAVKVWLSDGRNQTFGNPDGPYQEYMFKPGECFTSLSLWGNGAGTRLGAIKFKTSESREFFAKMTSWGLKKEYPMDVGSGYCLGVVGRAGADIDSMGFMFLNAVQSTVLTNVNYPTINQLIPKVTVEEIKSLTYKNSSSITQKQTIETSKTITTKSLWSVTLSLMATFSMEVKAGIPVLGEVTAGYSVSIGAESTYSREHSDERKETLSTAVDVPPRKKLDVDITIGRATFDLPYTGTVIITCKNGGVLQYETKGQYKGITYTDIKVDTKESDL	XM_016481984.1
			LOC107685411	natterin-like protein		XP_016337473.1	MSYPTTLFKIGGGGGSPFSLTGKKNGASLEKIGVWVGGSQVKAVRVWLSDGRRETFGNPAGPYQEYTFKPDECFTSLSLWGNGAGTRLGAIKFKTSGGAEFFAKMTSWGLKQEYPIDIGSGYFLGVVGRAGADIDCMGFMFINEVQSTILTNVNYPTINQLIPKVTVEEIKSVTYTNDTSAKQQQTVETSKEVIETSSWSMSVSFTATFSVEVKAGIPEVIEASTGYSFSVGAESTYKHEYTNEKTETLTTTVDVPPRKKVDVDITIGRATSDLPYTGTVKMTCKNGSVLQYETKGQYKGITYTDIKVKTKESDL	XM_016481987.1
			LOC107703886	natterin-3-like		XP_016362173.1	MPWQQTMMDFSMVIIFALLQIAEVQTQTYLEWKEVHPPQLPKDAVPVFDKKSKQTFYVARLEDCTPCFYDSAKKSCSVSTFHGEFNLGHTVQNRKMSFLLNKDNFEIFEWKKSSFGEVPPLPVETCNGYFIARNDFGLGYMIDNSLITIGAKKQDTTENEVLTLNHDIKGQHLTITEYQIGNAKASENIAVLKHFTASNKNCDPAKQQVKLDQGIDKTVSFLKTRTHTFGGTGETSVSGKVPFITSIGGKLGLKYDYSRLNSKTTSTVEKSLHSVSMEVQVPANHACSIVINSNTFTADVPFTGQLTRVYNNGEARRTLTDGIYSHQEVAEIQALVNPCTPLVDKKRC	XM_016506687.1
			LOC107685416	natterin-like protein		XP_016337476.1	MADCIALKPAGPYQEYAFKPGERFTSLSLWGNGAGTRLGAIKFKTSESREFFAKMTSWGLKKEYPMDVGSGYCLGVVGRAGADIDSMGFMFLNAVQSTVLTNVNYPTINQLIPKVTVEEIKSLTYKNSSSITQKQTIETSKTITTKSLWSVTLSLMATFSMEVKAGIPVLGEVTAGYSVSIGAESTYSREHSDERKETLSTAVDVPPRKKLDVDITIGRATFDLPYTGTVIITCKNGGVLQYETKGQYKGITYTDIKVDTKESDL	XM_016481990.1
			LOC107697465	natterin-like protein		N/A
			LOC107685415	natterin-like protein		N/A
			LOC107685412	natterin-like protein		N/A
			LOC107676233	natterin-3-like		N/A
			LOC107675366	natterin-like protein		N/A
Sinocyclocheilus grahami		14	LOC107580454	natterin-3-like	Eukaryota; Metazoa; Chordata; Craniata; Vertebrata; Euteleostomi; Actinopterygii; Neopterygii; Teleostei; Ostariophysi; Cypriniformes; Cyprinidae; Cyprininae; Sinocyclocheilus	XP_016121641.1	MPWQQTMMDFSMVIILALLQIAEVQTQTYLEWKEVHPPQLPKDAVPVFDKKSKQTLYVARLEDCTPCFYDSAKKSCSVSTFHGEFNLGHTVQNRKISFLLNKDNFEIFEWKKSSFGEVPPLPVETCNGYFIARNDFGLGYITDNSLITIGAKKQDTTENEVLTLNHDIKGQHLTITEYQIGSAKASENIAELKHFTASNKNCEAAKQQVKLDQGIDKTVSFLKTRTHTFGGTGETSVSGKVPLIISIGGKLGLKYDYSRLNSKTTSTVEKSLHSVSMEVQVPANHACSIVINSNTFTADVPFTGQLTRVYNNGEARRTLTDGIYSHQEVAEIQALVNPCTPLVDKKRC	XM_016266155.1
			LOC107572566	natterin-like protein		XP_016114476.1	MSEPTTMQKFGCEAGASFSFTGEKNGANLEKIGVWLGECQVKAVKVWLSDGRSETFGQPAGRYKEYAFKSGECFTSLSLWGNGEKRLGAIKFKTNQGGDFFAKMTKHSLPTEHPMDVGSGFCLGVEGGAGAGITRIGFMFLNAVQTTVLTNVNYPTLQQLIPKVAVEEIKSMTYTNDTSANQKQTVETSKKVTKKSSWSMSNSFTATFNVEVKAGIPGIVELSAFH	XM_016258990.1
			LOC107572132	natterin-like protein		XP_016114032.1	MSEPTTVQKFGCEAGASFSFTGEKNGANLEKIGVWLGECQVKAVKVWLSDGRSETFGQPAGRYKEYAFKSGECFTSLSLWGNGEKRLGAIKFKTNQGGDFFAKMTKHSLPTEHPMDVGSGFCLGVEGGAGAGITRIGFMFLNAVQTTVLTNVNYPTLQQLIPKVAVEEIKSMTYTNDTSANQTQTVETSKKVTKTSSWSMSNSFTATFNVEVKAGIPGIVELSAGFSVSVGTESSYGHEYTDERTETLNFPFDVPPKKKVDIDITIGRAAFDLPYTGTVKITCKNGSVLQYETNGQYKGITYTDIKVKTKESDL	XM_016258546.1
			LOC107571304	natterin-like protein		XP_016113107.1	MASTTTESTTLQLIGGNEGDRFWFTGESNGASLCRMWVWVGPSQVKAVRAWLSDGRKKTFGEPVGEHKEFSFRPGERIATLSLWGNGNGTRLGAIKLITDKEREFFVKMTSWGLKTEYPMDVGSGFCLGLVGNSGRDIDCMGFLFLNNIQSAVLCDVRYPTIKQVTPQVSVEEIKSVIYKNKTSVGQQQTVEISKKIIKTNSWSVSENITATFSVDVKAGISNMAEISTGFSTSVGVENTCSCVHTSERTETLSTNIDVPPGKKIHVKITIGRRSFDLPYTGTVKMTCRNGSVFSFQTTGKYKGITYTDMKVDTKESNI	XM_016257621.1
			LOC107568250	natterin-3-like		XP_016109671.1	MPWQQTMMDFSMVIILALLQIAEVQTQTYLEWKEVHPPQLPKDAVPVFDKKSKQTLYVARLEDCTPCFYDSAKKSCSVSTFHGEFNLGHTVQNRKISFLLNKDNFEIFEWKKSSFGEVPPLPVETCNGYFIARNDFGLGYITDNSLITIGAKKQDTTENEVLTLNHDIKGQHLTITEYQIGSAKASENIAELKHFTASNKNCEAAKQQVKLDQGIDKTVSFLKTRTHTFGGTGETSVSGKVPLIISIGGKLGLKYDYSRLNSKTTSTVEKSLHSVSMEVQVPANHACSIVINSNTFTADVPFTGQLTRVYNNGEARRTLTDGIYSHQEVAEIQALVNPCTPLVDKKRC	XM_016254185.1
			LOC107568249	natterin-3-like		XP_016109670.1	MPWQQTMMDFSMVIILALLQIAEVQTQTYLEWKEVHPPQLPKDAVPVFDKKSKQTLYVARLEDCTPCFYDSAKKSCSVSTFHGEFNLGHTVQNRKISFLLNKDNFEIFEWKKSSFGEVPPLPVETCNGYFIARNDFGLGYITDNSLITIGAKKQDTTENEVLTLNHDIKGQHLTITEYQIGSAKASENIAELKHFTASNKNCEAAKQQVKLDQGIDKTVSFLKTRTHTFGGTGETSVSGKVPLIISIGGKLGLKYDYSRLNSKTTSTVEKSLHSVSMEVQVPANHACSIVINSNTFTADVPFTGQLTRVYNNGEARRTLTDGIYSHQEVAEIQALVNPCTPLVDKKRC	XM_016254184.1
			LOC107553807	natterin-like protein		XP_016091601.1	MSYPTTLFKIGGGGGASFSLTGENNGASLEKIGVWVGEWQVKTVRVWLSDGRYQTFGNPSGPYQEYKFKPGECFTSLSLWGNGAGTRLGAIKFETNQGGRFFAKMTSWGLKTEYPIDIGSGYCLGVVGRAGADIDSMGFMFLNAVQSTVLTNVNYPTINQLIPKVRVEEIKSITYTNDTSAKQQQTVETSKKVIKTSSWSMTNSFTATFSMEVKAGIPEVVEVSTGFSFSVGSESTYGHEYTDEKNETLTTTVDVPPRKKVDVDITIGRAAFDLPYTGTVKITCKNGSVLQYETKGQYKGVTYTDIKVITKESDL	XM_016236115.1
			LOC107553787	natterin-like protein		XP_016091579.1	MSYPTTLGLIGGGGGASFSLTGENNGAGLEKIGVWVGEWQVKAVKVWLSDGRSQTFGNPDGPYQEYMFKPGECFTSLSLWGNGAGTRLGAIKFKTSESREFFAKMTSWGLKQEYPMDVGSGYCLGVVGRAGADIDSMGFMFLNAVQSTVLTNVNYPTINQLIPKVTVEEIKSLTYKNSSSITQKQTIETSKTITTKSLWSVTLSLMATFSMEVKAGIPVLGEVTAGYSVSIGAESTYSREHSDERKETLSTAVDVPPRKKLDVDITIGRATFDLPYTGTVIITCKNGGVLQYETKGQYKGITYTDIKVDTKESDL	XM_016236093.1
			LOC107553785	natterin-like protein		XP_016091578.1	MSYPTTLFKIGGGGGSPFSLTGKNNGASLEKIGVWVGGSQVKAVRIWLSDGRRETFGNPAGPYQEYTFKPDECFTSLSLWGNGAGTRLGAIKFKTSGGAEVFAKMTSWGLKQEYPIDIGSGYCLGVVGRAGADIDCMGFMFINEVQSTVLTNVNYPTINQLIPKVTVEEIKSLTYTNDTSVEQQQTVETSKKVIETSSWSMSVSFTATFSVEVKAGIPEVIEASTGYSFSVGAESTYSHEYTNEKTETLTTTVDVPPRKKVDVDITIGRATSDLPYTGTVKMTCKYGSVLQYETKGQYKGVTYTDIKVKTKESDL	XM_016236092.1
			LOC107574143	natterin-3-like		N/A
			LOC107553768	natterin-like protein		N/A
			LOC107553767	natterin-like protein		N/A
			LOC107553766	natterin-like protein		N/A
			LOC107553765	natterin-like protein		N/A
Sinocyclocheilus rhinocerous		12	LOC107745953	natterin-like protein	Eukaryota; Metazoa; Chordata; Craniata; Vertebrata; Euteleostomi; Actinopterygii; Neopterygii; Teleostei; Ostariophysi; Cypriniformes; Cyprinidae; Cyprininae; Sinocyclocheilus	XP_016415472.1	MSYPTTLFKIGGGGGSPFSLTGKNNGASLEKIGVWVGGSQVKAVRIWLSDGRRETFGNPAGPYQEYTFKPDECFTSLSLWGNGAGTRLGAIKFKTSGGAEFFAKMTSWGLKQEYPIDIGSGYCLGVVGRAGADIDCMGFMFINEVQSTVLTNVNYPTINQLIPKVTVEELKSVTYTNDTSAKQQQTVETSKEVIETSSWSMSVSFTATFSVEVKAGIPEILEASTGYSFSVGAESTYKHEYTNEKTETLTTTVDVPPRKKVDVDITIGRATSDLPYTGTVKMTCKNGSVLQYETKGQYKGITYTNIKVKTKESDL	XM_016559986.1
			LOC107750790	natterin-like protein		XP_016421795.1	MSEPTTVQKFGCEGGASFSFTGEKNGANLEKIGVWLGECQVKAVKVWLSDGRSETFGQPAGRYKEYAFKSGECFTSLSLWGNGEKRLGAIKFKTNQGGEFFAKMTKHSLPTEHPMDVGSGFCLGVEGGAGAGITRIGFMFLNAVQTTVLTNVNYPTLHQLIPKVAVEEIKSMTYTNDTSANQQQTVETSKKVTKTSSWSMSNSFTATFSVEVKAGIPGIVDLSTGFSVSVGTESSYGHEHTDERTETLTFPFDVPPKKKVEVDITIGRAAFDLPYTGTLKITCKNGSVLQYETNGQYKGITYTDIKVNTKESDL	XM_016566309.1
			LOC107745964	natterin-like protein		XP_016415481.1	MSYPTTLFEIGGGGGSPFSLTGENNGASLEKIGVWVGGSQVKAVKVWLSDGRSDTFGSPAGPYQEYTFRPGECFTSLSLWGNGAGTRLGAIKFKTSEGGEFFAKMTSWDLKQEYPMDVGSGYCLGVVGRAGADIDCMGFMFINEVQSTVLTNVNYPTINQLIPKVTMEDIKSVTYTNDTSANQQQTVETSKKVTKTSSWSMSNSFTATFSVEVKAGIPEVIEVSTGYSFSVGSESTYSHEYSEEKTETLNTVLEIPPRKKVDVEITIGRAAFDLPYTGTVIITCKNGSVLQYETKGIYKGVTYTDLKVNAKESDL	XM_016559995.1
			LOC107745955	natterin-like protein		XP_016415474.1	MSYPTTLYKIGGGGGSSFSFTGEDNGASLEKIGVWVGGSQVKAVKVWLSDGRSDTFGKPAGPYQEYKFRPGECFTSLSLWGNGAGKRLGAIKFKTNKGGEFFALMTSWGLKTEYPIDVGSGYCLGVEGRSGEDIDCMGFMFLNAVQSTVLTNVNYPTINQLIPKMTVEEIKSVTYRNGSSAEQPQKIETSKTLTKKSSWSMSNSFAATFSVEVKAGIPEVVDVSTGYSFSVGSESTYSLEQTDERKETLSYTINVPPKKMVDVDITIGRAVSDLPYTGTVKITCKNSSVVQYETKGRYKGIIYTDIKVNIQESDL	XM_016559988.1
			LOC107745954	natterin-like protein		XP_016415473.1	MSYPTTLGLIGGGGGASFSFTGENNGASLEKIGVWVGEWQVKAVKVWLSDGRNQTFGNPDGPYQEYMFKPGECFTALSLWGNGAGTRLGAIKFKTSESREFFAKMTSWGLKKEYPMDVGSGYCLGVVGRAGADIDSMGFMFLNAVQSTVLTNVNYPTINQLIPKVTMEEIKSLTYKNSSSITQKQTIETSKTITTKSLWSVTLSLTATFSMEVKAGIPVLGEVTAGYSVSIGAESTYSREHSDERKETLSTAVDVPPRKKLDVDITIGRATFDLPYTGTVIITCKNGGVLQYETKGQYKGITYTDIKVDTKESDL	XM_016559987.1
			LOC107732150	natterin-like protein		XP_016398905.1	MASTTTESTTLQLIGGNEGDRFWFTGESNGASLCRMWVWVGPSQVKAVRTWLSDGRKKTFGEPVGEHTEFSFRPGERIATLSLWGNGNGTRLGAIKFKTDKEREFFVKMTSWGLKTEYPMDVGSGFCLGLVGNSGRDIDCMGFLFLNNIQSVVLCDVRYPTIKQVTPQVSVEEIKSVTYKNKTSVGQRQTVETSKKIIKTNSWSVSENITATFKVDVKAGISDIAEISTGFSTTVGVENTCSCVHTSERTETLSTNIDVPPGKKINVKITIGRRSFDLPYTGTVRMTCSNGSVFSFQTTGKYKGITYTDIKVDTKESNI	XM_016543419.1
			LOC107715051	natterin-3-like		XP_016376580.1	MGFHTMTYTAPSKSHRWFRRLFPFKSAKTKKENDKNVIQSANDRNSSLEWVASAEVPKDAVSVKDEQKEYYIAKLLPQFEFCFFDKYEMSFLTLNTDFKMQHLNIVAYLMSSVVTSENLXVLKHFQASNKNCKQSKHTVKFDQNIDKTTTYQTGRTHTFGVNAEISVCGKILTMASIGGKFWLKYEYSHSRSNTTSVVEKTLHSVGMEVEVPPNHSCTIDITSNTFTDEVPFTGEITRMYKSNEIGKTFINGTYTQQEVTEIQTLVNSCQMLSEVRKC	XM_016521094.1
			LOC107750780	natterin-like protein		N/A
			LOC107750779	natterin-like protein		N/A
			LOC107735655	natterin-like protein		N/A
			LOC107735617	natterin-like protein		N/A
			LOC107729343	natterin-3-like		N/A
Sparus aurata	gilthead seabream	7	LOC115581715	natterin-3-like	Eukaryota; Metazoa; Chordata; Craniata; Vertebrata; Euteleostomi; Actinopterygii; Neopterygii; Teleostei; Neoteleostei; Acanthomorphata; Eupercaria; Spariformes; Sparidae; Sparus	XP_030272880.1	Isoform X1: MIMMKLSALLLLALLALSSASLQDIVKKSAQHRKTSLLNPELEGLVPEPTGNNVVSAPLTPADLEQQQGLPSSIFGDNVNLEWLTWGGSLPNGAVAIYNGYTERTDYICKYQCEAGFYNPSLGPYCRYPYGDREYYAAEFEILANKDNFEFLEWKEDSYGSVPQHSVRTCSGVGIYVGKNKYGLGKVVPQFEAFFLPWEGDEYWYKNYQVLTINRDAYTQHITDVKYAIDEVALFQYPPETMRISGVTNNDCQTVVKTVIISKTSEVETTWNIGRSTMLGITGSITAKIPLIGSAGVELSGEKTLQFSRGTTLVEVLSHSVSVELKVPPNHSCRVRMEGRKMKADIPYTARLSRTYRNGETQWTSISGTYDGVQIGEVRAVVDRCEP…	XM_030417020.1
						XP_030272881.1	Isoform X2: MKLSALLLLALLALSSASLQDIVKKSAQHRKTSLLNPELEGLVPEPTGNNVVSAPLTPADLEQQQGLPSSIFGDNVNLEWLTWGGSLPNGAVAIYNGYTERTDYICKYQCEAGFYNPSLGPYCRYPYGDREYYAAEFEILANKDNFEFLEWKEDSYGSVPQHSVRTCSGVGIYVGKNKYGLGKVVPQFEAFFLPWEGDEYWYKNYQVLTINRDAYTQHITDVKYAIDEVALFQYPPETMRISGVTNNDCQTVVKTVIISKTSEVETTWNIGRSTMLGITGSITAKIPLIGSAGVELSGEKTLQFSRGTTLVEVLSHSVSVELKVPPNHSCRVRMEGRKMKADIPYTARLSRTYRNGETQWTSISGTYDGVQIGEVRAVVDRCEPVVD…	XM_030417021.1
			LOC115582173	natterin-3-like		XP_030273824.1	MRQTDRQTGKLSVLLLLVLLPLSSATPLDLGDNTVQRNASELTADGSMLTDRPLLTVAKLRQRRQVQSSIPVSYDSSNLEWVTWNNSLPNDAVAIYNEYAGRTEYVCKYMCEAGFYSPSEGPYCHYAKTKKEYLGSPFQILVNKDNFEILKWKDGSHGSVPENSVQTCPGVDMYVGQNKYGLGKVSTQDKCFYLPWKGSEYKYKDYKVLTINENIVSQKIYNVKYITDESKTVQYPPEIMRKTVISNYECSPVTKTDTLTQTYEAQQRWDISFSISARVSTIIKAGIPLFVEGRFEISAEVAFRYSKGKTVTETTTDTVTLAITAPPNHSCTATMKRHKYKLNIPFTASLSRTYGNGEIQTTSITGTYDSIQTADVQTVLDRCEVLNNSKPCT	XM_030417964.1
			LOC115581714	natterin-3-like		XP_030272879.1	MRWCVAVVFAVLQLCSPALQADPLLYISQLQDGQERPKAWLNPTLENVFPSREVTKPALIRDIPQAEMKSQSPPMFGEHTNLKWVAWDGSLPNGAVAIFNGYTERTDYVCKVNCEAGFYTPSKGGFCQYPYADREYRSSKFEVLVNVDHFEFLQWVEDSYGSVPNYAVKTCPNSDIYVGKNKYGLGKVVTQHEAFFLPWEGDEYWYKSYQVLAINRDSYSQHISHVEYAIDQMELFHHPPEALQFARVTNLECRNVEKMVKLEKTTTMEKTWDIGRETRNGSVSTMTAKVPILGPGNVDFSKEQTVTFSEGTKMVESISHAVSVNLEVPPNHSCAVRMEGRKMTADIPFTGRLSRTNHNGDTHWTYITGTYDGVSVGEINAVVERCQPVTDAVPCSPPQD	XM_030417019.1
			LOC115581676	natterin-3-like		XP_030272824.1	MQTDEGFLLPPVELASRRSQPLPFDFGSANLKWQTWQGSLPDGAVAIYNRHTRRYDYICKYRCEAGFYNPRMGPYCHYPFAGRAYRCSPFEILVNKDNFEFLEWKPGSFGSVPQNSVGTCKGGDKYVGMNRYGLGKVHPKHRAFFLPWKDKEYYYRKGYQVLTVNKDVISEHISDVKYKIESSIIFQYPPETMRSSTITNYACSEVGKGVTLSKTNTVEHRWDTGFFSTFGVQTSIKAEIPFLFEKKVEFSIQTTVEYFQGESVIEENLHSVTVDLKVPPNHSCTTRMVGYNYKLDIPYTARLTRTYQNGRTSWTVITGKYYGVQIGEVRAIVDRCKPLQNVNQCPGSLVQWSQEHHEESKDS	XM_030416964.1
			LOC115581675	natterin-3-like		XP_030272823.1	MKPLHYKSLKETGGVSVDGHWDVSELTSDGSVLTDRPLLTVARLRQRRQVQSFTTLSNNSSNLEWVTWNNSLPNDAVAIYNGYVGRTDYVCKYQCQAGFYNPSEGPYCHYAKPNKEYLGSPFEILVNKDNFEILEWKDGSHGSVPQNSVRTCPGVNIYVGQNKYGLGEVSTQNKCFYLPWKGSEYWYRDYQVLTINENIVSQKIYDVKYITDESKTFQYPPETLRKTIISNNECSPVTKTDTLTQTYEAQQRWDLTFSISVGVSTSFEAGIPLITEDGVTFSSEVAFQYSQGNTRTETNTDTVTVEITAPPNHSCTSTMKRLKYKLNIPFTALFSRTYGNGEIHTTSITGTYDSVQTAEIQALMDRCEVLNISKPCT	XM_030416963.1
			LOC115581674	natterin-3-like		XP_030272822.1	MISNGFAHILSSATSSRFGLQQPGLDGVEGTGAFEEVEEHDADSDVGSIQGGVGFLQQMKLSVLLLLVLLPLSSATPLDLRDNTEQRNVSELTVDGSMLIDRPLRTDETLSQRRQDQSFTPSSSILEWVIWNNSLPNDAVSVYNGYAGRLEYVCKYQCEAGFYSPSEGPYCHYAKSNQEYLSSPFQILVNKDNFEILEWKDGSYGSVPKNSVRTCPGEDIYVGQNKYGLGKVSTQDKCFYLPLKGSEYWYRDYQVLTINENIVSQKIYDVKYITDECKTYKYPPEIMRKTGISNYECSPVTKTDTLTQTYEEQQKWDISFSISVRVSTSIEAGIPLFVEGRFEISTEVAFQYSKGNTVTKTTTDTVTVAITAPPNHSCTATMKRLKYKLNIPFTASLSR…	XM_030416962.1
			LOC115581671	natterin-3-like		N/A
Sphaeramia orbicularis	orbiculate cardinalfish	4	LOC115426097	natterin-3-like	Eukaryota; Metazoa; Chordata; Craniata; Vertebrata; Euteleostomi; Actinopterygii; Neopterygii; Teleostei; Neoteleostei; Acanthomorphata; Gobiaria; Kurtiformes; Apogonoidei; Apogonidae; Apogoninae; Sphaeramia	XP_029999915.1	MKLLLLLLPALLALTSASLQDIVKKSSRLTKASILNPDLEARVPEPTGNHVSAPLTPPDLEQQQDLPSSFMFADNVNLEWLTWDGSLPNGAVSIYNGYTERTDYVCKYNCEAGFYNPSLGPYCRYPYGDREYYAPEFQILANKDNFEFLEWKEDSYGSVPQHSVRTCQGVGIYVGKNKYGLGKVVPQFEAFFLPWEGDEYWYKKYQVLTINRDAYTQHISDVKYAIDEVAIFQYPPETMQISGVTNNECQTVTKTVTISKTTEVETTWNIGRATMLGITGSITAKIPLIGSGGIELSGEKTLQFSRGTTVVEALSHSVSVELSVPPNHSCRVRMEGRKIKADVPYTARLSRTYRNGETQWTSIAGTYDGVQIGEVRAVVDRCEPVADAKPCP	XM_030144055.1
			LOC115425776	natterin-3-like		XP_029999391.1	MASDKFQFDHTSLQWQSWTGSIPNGAVSIYNEEYKRTEYVAKCGLQPGFYSPSLDRYCHYPCGCEERRAGSFEILVNKDNFEFLEWKPDSYGKVPENAVKTLEGHDTYVARGKYGLGKVHASHKVFYYPWNGKEYKSSHYEVLTFRRDTIKEEIVDVKYKTNGVQIMKXPPKIIATTRVVNKDSRPTKQTTELTQSITESSTWSTNTNLSISTKASITAGTPSVASATVEMGREESFGFNEGRTRTESISRSVKVEHEVPPRHSCTVKMEARMFSADIPFTAQLRRTYRNGKTATTTITGTYKGVQVGEVLAVVDPCVPLE	XM_030143531.1
			LOC115425773	natterin-3-like		XP_029999388.1	MDLLIVPVLLLALLSSASVRPAMASDYIQFHRTSLQWQTWTGTIPNGAVAAYIENQNRYEYVAKYEHEIGFYCPTLDHYCHYAAGGREHRRSSFEILVNKDNFELLEWKPGSYGSVPENAVKSVPDLDIYVAKTRFGLGKVHARHEAFFHPYDGSEHWHKHYDILTFSRDIIKEEIHDLIYHTNGVHVLKNPPEILATTRVSNNNVTPAKQTSQLSNTVEEQESWSTSSTLTVGFSLSVTARIPLFASTTIGFSEERSFTVTEGSTKKKSTTHAVSIEHEVPPHHSCSVQMVAYKYSANIPFTGRLQRTYRQGQKGWTSITGTYKGVQVAEVQAVVDGCTPLSRDL	XM_030143528.1
			LOC115425537	natterin-3-like		XP_029999028.1	MRCCSVAFVLVVVQSWVPALRSDLILYVSHLEDGREQPTKPWLNPSLEDVVPSRDVANPPVMKEILDADSPSHSVPMFGEYVNLKWVTWNGSLPNGAVAIFNGYTERTDYVCKVNCEAGFYTPSKGSVCQYPYADKEYASSKFQILVNVDHFEFLEWVEDSYGSVPEYAVRTCADVAIYVGKNKYGLGKVVTQHEAFFLPWEGDEYWYKSYQVLAINRGSYSQHISHVEYGIDQMELFHHPPETLQLSKVTNLECNSVEKTVRLEKTSTVEKSWDIGRETRNGSVSTMNAKVPILGPGTVDFTKEQKVTFSEGTTLVESISHTVSVEILVPPNHSCSVRMDGRKMTADIPFTGRLSRTNHNGDTHWTSITGTYDGLTVGEINAVVERCQPVADAVPCPA…	XM_030143168.1
Stegastes partitus	bicolor damselfish	4	LOC103375365	natterin-3-like	Eukaryota; Metazoa; Chordata; Craniata; Vertebrata; Euteleostomi; Actinopterygii; Neopterygii; Teleostei; Neoteleostei; Acanthomorphata; Ovalentaria; Pomacentridae; Stegastes	XP_008303846.1	MKLSVLLLPTLLALASAALQDIDKRTEQRNVSPQSLVLKGSPQASTTHASILSLSRTKQKRPVQSSSVVTDDGSILEWAIWNNSLPNDTVSIYNDYVSRVDYICKYNCEVGFYTPSLGPYCNYPLKGKAYQGSPFQILVNKDNFEILEWKDGSSGSVPKSAFRTCPGEEVYVGKNKYGLGKVVTKDKVFYLPWKDSEYSYKGYKVLTINENIISQQIDNVVYYTDKSKIISYPPEIIRETAITNYECSPVVKTDSLSKTYQVEQTWDNTYSVKFGVKTSIKAGIPFITEAGVEISTDVTLQFTRRGSVVESIIDKVSVQINAPPNRTCTATMMRYKYKLNVPFTARLSRTYGNGEVKTLYITGTYDSIQVGEVRAVVHRCELVTNANPCP	XM_008305624.1
			LOC103374718	natterin-4-like		XP_008303071.1	METNGLVATMLTLLLLLILSSVSLQKTLNTQDRNVENVMPNLKLKWQKWSAADPTPLRAVSIYNKYMERLELVCRTRCNAGFFTPSKGPLCYFPNENKVYFTGNFEILVNEDDFEILEWKDGYSGSLPQNSVRTCAGVEIYVGKNKYGLGKVVPEEQSFFLLWERSEYWYRSYKVLTTDNDVESNLVTDVRYNTDGATVVSYPPETMHVSVVTNYECNPVSKSTTLTKTVREEKRWDLGSSITLGVKTEFKVGLPSIVSGGIEISAETSFQASGGNSVTEEVSHSVSLNLFVPPNQSCTVRMVGYKYRTDIPFTARFKRTYSSGKVAWTSISGTYDSVQVGEVHTVVDQCKPVGNASPCPQRAS	XM_008304849.1
			LOC103368923	natterin-3-like		XP_008295688.1	MRVCYRQRFYKHSGGSRTRAPDLRVCSCFEMRHCVAVVLLLLQLCSPTLQSKPLLYQLQDSQQKPSKAWLNPALADVVPSREVSNPPKLVESPEAHTPSHSLPIFDEYVNLKWVTWDGSLPNGAVAIFNGYAERNDYVCKVNCEAGFYTPSKGKLCQYPYADREYASSTFEVLVNVDHFEFLQWVEGSYGSVPQYSIKTCPNSDIYVGKNKYGLGKVVTRHEAFFLPWEGDEYWYKSYHVLAINRVSYSQHISHVEYAIDKMELFHQPPEALDLINVVNHECRDVVKTVTLKKTTRSAKTWDIGRETRNGSVSTMSAKVPILGPGDVGFTEEQKVTFSEGTTMAESLSHSLSVELVVPPNYSCNVRMEGRTMKASIPFTGRLSRTNHNGDTHWTSITGT…	XM_008297466.1
			LOC103368914	natterin-3-like		XP_008295674.1	MKLSVLLLSALLALSAASLQDIVKKSSEHRKVSLLNPELEGQVPEPTGQVVSGPLNPANLEQQQDLPSSFLFGDNVNLEWVTWDGFLPNGAVSIYNGYTKRTDYICMYNCEAGFYSPSLGPYCRYPYGEHEYQASKFQILTNKDNFEFVEWKEGSHGSVPQYSVRTCAEVDIYVGKNKYGLGKVVPKFEAFFLPWEGDEYWYKSYHVLTINRDAYTQHITDVKYAIDEVAIFQYPPETMRISSVTNNDCQTIGKTVTISKDSEVETTWNIGRSTMLGIAGSITANIPLISSVGIELSGEKTLEFSRGTTVVEVLSHSVSVELKVLPNYSCQVRMEGRKITADIPYTARLSRTYSNGETQWTSITGTYDGVQIGEVRAVVDRCEPVPNAQPCP	XM_008297452.1
Tachysurus fulvidraco	yellow catfish	4	LOC113637608	natterin-3-like	Eukaryota; Metazoa; Chordata; Craniata; Vertebrata; Euteleostomi; Actinopterygii; Neopterygii; Teleostei; Ostariophysi; Siluriformes; Bagridae; Tachysurus	XP_026994141.1	MKLFAVITLFQLVAFCAYATEPVINLKEIVEKSIHTKKAPLLNPLLEGKIPPLINIDPVAGPLTPPELVEPRRRRRRRRSRSREPLSNSNLFDDNVNLNWIKWDGSLPQGAVGIYNGYSKRSNYVCKYKCEAGFYTPXKGPYCNYPYGDKEYHARTFEVLVNVDNFEIVEWKEGSFGSVPENAIRTCGGVGTFVGKNKYGLGKVVPTFQSFFLPWEGDEYWYKYYKVLAINRDVYSQRISHVEYDINEVELFHYPPETMRISSVTNNDCQTITKTVTFSKTTEVENTWNIGRTTMLGVTAGITAEVPMIGSSGVEFTAEKSLQLNHGTTLVEALSHELSVELTVPPNHSCTARMEGRKMTADIPFKARLSRTYANGETQWTSISGIYDGIQIGEVRAVV…	XM_027138340.1
			LOC113637596	natterin-3-like		XP_026994116.1	MHQALEKESEKMRAALPLVLAVLQFCATPLHSISAPNLTAENKIHLNPDLGNVVPPLDSWTTVENTETPQELLSMDTGSSAFMFQENVNLKWVSWEGSLPNGAVSIYNGYAGRTDYVCKFNCEAGFYTPSKGPYCKYPYADAEYTTPKFEVLVNEDHFEFLEWKEGSSGSVPKNSVKTCPGIDIFVGKNKYGLGKIVTKHQAFFLPWEGKEYWYKSYDTLAINRDTYSQQISHVMYAIDEVKLFHHPPETIQMARATNYECASIEKTVLLQKTSTVEKFWDIGRETHNGSTSTMNGKIPIINPDNVDFTKEQTVSFSEGTRMIETISHSMSVQVLVQPNHSCLVRMEARRMTADIPFTARLSRTYTNGNTHWTTVTGTYDGVKIGEINAIVERCIPIPD…	XM_027138315.1
			LOC113637595	natterin-3-like		XP_026994115.1	MKLFAVITLFQLVAFCAYATEPVINLKEIVEKSIHTKKAPLLNPLLEGKIPPLTNIDPVAGPLTPPELEEPLSNSNLFGDNVNLNWTKWDGSLPQGAVGIYNGYSKRSDYICKYNCEAGFYTPSKGPYCNYPYADREYHAPEFEVLVNVDNFEIVEWKEGSYGSVPKNAIRTCGGVGIFVGKNKYGLGKVVPQFEAFFLPWEGDEYWYKSYEVLAINRDVYSQHISHVEYGINEVELFHYPPETMRISSVTNNDCQTITKTVTISKTTEVESTWNIGRTTMLGVTAGITAKIPMIGSGGVEFTAEKSLQFNRGTTLVEALSHEVSVKLTVPPNHSCTARMEGRKMTADIPFKARLSRTYANGETQWTSIIGVYDGIQIGEVRAVVDRCEPIVDSKPCPS…	XM_027138314.1
			LOC113637543	natterin-4-like		N/A
Takifugu rubripes	torafugu	2	LOC101080080	natterin-3-like	Eukaryota; Metazoa; Chordata; Craniata; Vertebrata; Euteleostomi; Actinopterygii; Neopterygii; Teleostei; Neoteleostei; Acanthomorphata; Eupercaria; Tetraodontiformes; Tetradontoidea; Tetraodontidae; Takifugu	XP_029685569.1	MWRIAVTLVALQLFKPALQADPSVLYQLQQVQEKPKPQLNPSLKDVVPSREVSKPPIDGQTPETDASVHSSPMFSEHTNLKWVTWNGSLPNGAVAIFNGYTERTDYVCKVNCEAGFYTPSKGNFCRYPYADKEYASSKFEMLVNVDHFEFLMWVEDSYGSVPSYAIKTCANVDIYVGKNKYGLGKVVTRHEAFFLPWEGDEYWYKKYQVLAINRDSYSQHISHVEYAIDQMKLFHHPPEALKLAKVTNLECSSVEKTVTLEKISTVEKTWDIGRETRNGSVSTMTAKVPILGPGTVDFTKEHTVTFSEGTKMVESLSHSVSVELKVPPNHSCAVRMEGRKMTADLPFTARLSRTNHNGDTHWTYVTGTYDGVNVGEVNAVVERCQPVTDAAPCPTAEKL	XM_029829709.1
			LOC101061072	natterin-3-like		XP_011613836.1	MKLTALTLLALLALSSASLQDIVKKSSQYRKVSILNPEREDVVPTLGNAVVSAPLTPIELSQQQDLISSNIFGDNVNLEWLTWDGALPNGAVSIYNSYTERTDYVCKYKCEAGFYNPKLGPYCRYPYGDREYYAPEFQILANKDNFEFLEWKEGSYGSVPQYSVRTCAGVGIYVGKNKYGLGKVVPQFEAFFLPWEGDEYWYKKYQVLSINRDAYTQHISDVKYAIDEAAIFQYPPETMRISGITNNECQAVVKTVTITKTTEVETTWNIGRATMLGITGSITAKIPLLGSGGIEMSAEKTLQFSRGTTMVESLSHSVSVELTVPPNHTCKVRMEGRKMKADIPYTARLSRTYRNGETQWTTITGTYDGVQIGEVRAVVDRCEAVVDAKPCP	XM_011615534.2
Thalassophryne amazonica		26	LOC117507937	natterin-3-like	Eukaryota; Metazoa; Chordata; Craniata; Vertebrata; Euteleostomi; Actinopterygii; Neopterygii; Teleostei; Neoteleostei; Acanthomorphata; Batrachoidaria; Batrachoididae; Thalassophryne	XP_034023579.1	Isoform X1: MNEFVVSNLQMKLSVLFVTLLTVSWTSAQPETFSSQTKEANMNPEPANIRVARSSSAESNLEWKYWNGQGAVLDGAVSIWNGEAKRTDYVCRCGCSSGFYSTNTGANCHYAYGGVEKTCGEFYILVNRDNFENLEWKGGSYGSVPKNAVEACGQVYVGKNKYGLGKVHPVHEAFFLPWDGKEYWYKNYEVLTVNDDVVKQELTEVKYKVDAANPIKDPPETLRRSSASNSQCLPITKTVTLSKEIQTEQRWDVTSTITFGVESSVTAGIPDIASATISVSVETSLSVALGSTTSTTTTHSVAIEVTVPPNQYCPVTMVATKYRADIPFTGKLTRTYRNGEKRTTSITGNYRAVQVGEIRADVQRCTEIAGAQPC	XM_034167688.1
						XP_034023580.1	Isoform X2: MKLSVLFVTLLTVSWTSAQPETFSSQTKEANMNPEPANIRVARSSSAESNLEWKYWNGQGAVLDGAVSIWNGEAKRTDYVCRCGCSSGFYSTNTGANCHYAYGGVEKTCGEFYILVNRDNFENLEWKGGSYGSVPKNAVEACGQVYVGKNKYGLGKVHPVHEAFFLPWDGKEYWYKNYEVLTVNDDVVKQELTEVKYKVDAANPIKDPPETLRRSSASNSQCLPITKTVTLSKEIQTEQRWDVTSTITFGVESSVTAGIPDIASATISVSVETSLSVALGSTTSTTTTHSVAIEVTVPPNQYCPVTMVATKYRADIPFTGKLTRTYRNGEKRTTSITGNYRAVQVGEIRADVQRCTEIAGAQPC	XM_034167689.1
			LOC117507935	natterin-3-like		XP_034023576.1	Isoform X1: MNEFVVSNLQMKLSVLFVTLLTVSWTSAQPETFSSQTKEANMNPEPANIRVARSSSAESNLEWKYWNGQGAVLDGAVSIWNGEAKRTDYVCRCGCSSGFYSTNTGANCHYAYGGVEKTCGEFYILVNRDNFENLEWKGGSYGSVPKNAVEACGQVYVGKNKYGLGKVHPVHEAFFLPWDGKEYWYKNYEVLTVNDDVVKQELTEVKYKVDAANPIKDPPETLRRSSASNSQCHPIKKTVTLSKEIQTEQRWDVTSTITFGVESSVTAGIPDIASATISVSVETSLSVALGSTTSTTTTHSVAIEVTVPPNQYCPVTMVATKYRADIPFTGKLTRTYRNGQKRTTSITGNYRAVQVGEIRADVQRCTEIAGAQPC	XM_034167685.1
						XP_034023577.1	Isoform X2: MKLSVLFVTLLTVSWTSAQPETFSSQTKEANMNPEPANIRVARSSSAESNLEWKYWNGQGAVLDGAVSIWNGEAKRTDYVCRCGCSSGFYSTNTGANCHYAYGGVEKTCGEFYILVNRDNFENLEWKGGSYGSVPKNAVEACGQVYVGKNKYGLGKVHPVHEAFFLPWDGKEYWYKNYEVLTVNDDVVKQELTEVKYKVDAANPIKDPPETLRRSSASNSQCHPIKKTVTLSKEIQTEQRWDVTSTITFGVESSVTAGIPDIASATISVSVETSLSVALGSTTSTTTTHSVAIEVTVPPNQYCPVTMVATKYRADIPFTGKLTRTYRNGQKRTTSITGNYRAVQVGEIRADVQRCTEIAGAQPC	XM_034167686.1
			LOC117506200	natterin-3-like		XP_034021587.1	Isoform X1: MNEFVVSNLQMKLSVLFVTLLTVSWTSAQPETFSSQTKEANMNPEPANIRVARSSSAESNLEWKYWNGQGAVLDGAVSIWNGEAKRTDYVCRCGCSSGFYSTNTGANCHYAYGGVEKTCGEFYILVNRDNFENLEWKGGSYGSVPKNAVEACGQVYVGKNKYGLGKVHPVHEAFFLPWDGKEYWYKNYEVLTVNDDVVKQELTEVKYKVDAANPIKDPPETLRRSSASNSQCHPIKKTVTLSKEIQTEQRWDVTSTITFGVESSVTAGIPDIASATISVSVETSLSVALGSTTSTTTTHSVAIEVTVPPNQYCPVTMVATKYRADIPFTGKLTRTYRNGQKRTTSITGNYRAVQVGEIRADVQRCTEIAGAQPC	XM_034165696.1
						XP_034021588.1	Isoform X2: MKLSVLFVTLLTVSWTSAQPETFSSQTKEANMNPEPANIRVARSSSAESNLEWKYWNGQGAVLDGAVSIWNGEAKRTDYVCRCGCSSGFYSTNTGANCHYAYGGVEKTCGEFYILVNRDNFENLEWKGGSYGSVPKNAVEACGQVYVGKNKYGLGKVHPVHEAFFLPWDGKEYWYKNYEVLTVNDDVVKQELTEVKYKVDAANPIKDPPETLRRSSASNSQCHPIKKTVTLSKEIQTEQRWDVTSTITFGVESSVTAGIPDIASATISVSVETSLSVALGSTTSTTTTHSVAIEVTVPPNQYCPVTMVATKYRADIPFTGKLTRTYRNGQKRTTSITGNYRAVQVGEIRADVQRCTEIAGAQPC	XM_034165697.1
			LOC117502539	natterin-3-like		XP_034017472.1	Isoform X1: MKCAALFLVLSVVVLMAEPGEGILPHINNEADMNPEPANIRVVRSSSAKSNLEWKNWNGAVPNGAVSIWNGEEKRTDYVCTCGCESGFYSTTTGDNCHYPYGDKEYTCNGFNILVNRDNFENLEWEGGSYGSVPKNAVETCGKIYVGKNKYGLGKVHPVHEAFFLPWHGKEHWYKHYEVLTVNDDVVKQELTQVKYNLDAANPIKNPPETLRKSSASNSQCHPIKKTVTLEKAIQTEQRWDVTSTTTFGVTSSVTAGIPDIVSATVSISAEISMSVSLGSTMTETTTHSVSVEVTVPPNHYCSVIMVATKYRADIPFTGKLTRTYRNGQKRTTTITGTYRAVQVGEIRADVERCSEIAGAQPC	XM_034161581.1
						XP_034017473.1	Isoform X2: MKADMNPEPANIRVVRSSSAKSNLEWKNWNGAVPNGAVSIWNGEEKRTDYVCTCGCESGFYSTTTGDNCHYPYGDKEYTCNGFNILVNRDNFENLEWEGGSYGSVPKNAVETCGKIYVGKNKYGLGKVHPVHEAFFLPWHGKEHWYKHYEVLTVNDDVVKQELTQVKYNLDAANPIKNPPETLRKSSASNSQCHPIKKTVTLEKAIQTEQRWDVTSTTTFGVTSSVTAGIPDIVSATVSISAEISMSVSLGSTMTETTTHSVSVEVTVPPNHYCSVIMVATKYRADIPFTGKLTRTYRNGQKRTTTITGTYRAVQVGEIRADVERCSEIAGAQPC	XM_034161582.1
			LOC117511181	natterin-4-like		XP_034027058.1	MKLLVLLITLLVLSWTSAEDGKDQEILQQHNEDNNHESELEEPAPQRTDNETSQLGQETPKIRVARAYKISSKSNLQWVQWSGQIPSNAVKISNTYVGREDYVCRVGCEAGYYTPTKGPYCYYPYGFKERQSKEFHILVNRDNFEILEWKWETGGQVPTNAVLACRDIYVAKNKYGLGKLQQSHHVFYLPWQGIEYKYNEYDVLNVNMDVVEQDMSNVVYNMKGVQVHKDNPATLRRTSVKNYECSEITKEVTLETSVETSQSWDVSNSITLGVTTEVSAGIPNIADVSVAVSVETSVSISHGTSKTESTSHSLSVSVTVPPNNYCVVTMEGRMFKADIPFTADLTRKYRNGEVTTSSVKGIYKKGQVGEIQAVVHRCEKIADAPPC	XM_034171167.1
			LOC117511179	natterin-4-like		XP_034027056.1	MKLLVLLVTLLVLSWTSAEDVKDQEILQQHNEENNHKSELGKPAPQRTDNETSQLGQETPTIRVARAYEISSKSNLQWVQWSGHIPSNAVKISNTYVGREDYVCRVGCEAGYYTPTKGPYCYYPYGFKELQSKVFHILVNRDNFEILEWKWETGGQVPTNAVLACRDIYVAKNKYGLGKLHQSHHVFYLPWQGIEYKYNKYSVLNVNMDVVEQKITNVIYNMKGVHVYKDKPETLRKTTVKNYQCTTVTKEVSLKKSTETSQSWEISSSITLGVSTKVSAGIPNIVDVSVAVSVETSVEISHGTSTKESTSHSLSISATVPPNSYCVVTMEGRKFKADIPFTARLTRKYHNGKVTSSSVKGIYKKVQVGEIQGVAHRCQKIAGAMPC	XM_034171165.1
			LOC117511178	natterin-4-like		XP_034027055.1	MKLLVLLVTLLVLSWTSAEDVRDQEILQQHNEDNNHESELGEPAPQRTDNETSQLRQETPTIRVARAYEISSKSNLQWVQWSGQIPSDAVKISNTYVGREDYVCRVSCEAGYYTPTKGPYCYYPYGFKELQSKVFHILVNRDNFEILEWKWETGGQVPTNAVLACRDIYVAKNKYGLGKLHQSHHVFYLPWQGIEYKYNEYDVLNVNMDVVEQKITNVIYNMKGVHVYKDKPETLRRTKVKNYQCREVTKEVSLEKSTETSQSWEISSSITLGVSTEVSAGIPNIVDVSVEVSVETSVEISHGTSTTESTSHSLSISATVPPNSYCAVTMEGRKFKADIPFTARLTRKYHNGKVTSSSVKGIYKKVQVGEIQGVVHRCKKIAGAMPC	XM_034171164.1
			LOC117511154	natterin-3-like		XP_034027023.1	MWRIIAVVLVVLQLCGSALQSDPLLYDSQLQNGQEEQRKPWLNPKHKDVVPSRNIIQPPNFRQTSETEMTSHSLPMFGEHVNLKWVTWNGSLPNGAVAIFNGYVERTDYICKVNCEAGFYTPSKGSVCHYPYADKEYVSSKFEVLVNVDNFEFLEWVEDSYGSVPQFSIRTCPNVDIYVGKNKYGLGKVHAKHEAFFLPWEGDEYWYKYYQVLTINRDSYSQHISHVEYGIDEMKLFYHPPETLQLAKVTNLECESVAKAVKLEKTSTVEKTWDIGRETRNGSVSTMTGKVPILGPGTVDFTKEQTVTFSEGTTMVESISHTVSIELMVPPNHSCTVRMDGRKMTADIPFTGRLSRTNHNGETHWTSITGTYDGVRVGEINALVERCQPVPDAVPCSPH…	XM_034171132.1
			LOC117509998	natterin-1-like		XP_034025496.1	MNPSVLLVTLLLLSWTSAEKDLKVRVARSSNDETNLHWEECKGSVPDGAVSIRNTYVTPARTEYVCKSACQAGYYSTKDSKCHYPYLSREMSSSSNCYILVNRDNFELLEWKDGYGGSVPANAVSTCGRNEMFVGKSAYGLGKIYPPNRCLYYVWNGAETWTKTYQALTMNKDITEQTMKDVKYQTEGVPVIEGKPEVMRRSTAKNQHCLEVTKTVTLTKDISTEERWDVTNAITLGVKTSVTAGIPDVASASLEVSMMATREFTKGASKTETQSYSVSVLVPVPPKQSCTVSMVAQVNKADIPFTATLIRTYRGGKKTQTTTKGFYRTTQVAETHANIEQCTIIGDLKDCPKVSSTSSPAASILRRIQMNPGKVAAVHEWAVPSNRKEVQRFLGFVNF…	XM_034169605.1
			LOC117509997	natterin-2-like		XP_034025495.1	MNPSVLLVTLLLLSWTSAEKDLKVRVARSSNDETNLHWEEYKGSLPDGAVSIRNTYVSPARTEYVCKCLCQAGYFSTKDSKCHYPFGGKASICNVFFYILVNRDNFELLEWKDGYGGSVPANAVSTCDRNKIFVGKSVYGLGKIEPANHCLYYGWNGAETWTKTYQALTMNKDIVEQTMKDVKYQTEGVSVIEGKPEVMRRSTANNQHCREVTKTVTLTKDIMTEERWDVMNSVTLGVTTSVTAGIPDVASATLEISMEATREFTKGTSNTETQSYSVSVLVPVPPKQSCTVSMVAQVNKADVPFTATLIRTYRGGKKTQTTTKGFYRTTQVAETHANIEQCTIIGDLKDCENASGSMSTPRPKLKLKKPAKAAGK	XM_034169604.1
			LOC117509883	natterin-4		XP_034025402.1	MKLLVLLVTLLVLSWTSAEDVRDQEILQQHNEDNNHESELEEAAPQRTDNETSQLRQETPTIRVARAYEISSKSNLQWVQWSGQIPSNAVKISNTYVGREDYVCRVGCEAGYYTPTKGPYCYYPYGFKELQSKVFHILVNRDNFEILEWKWETGGQVPTNAVLACRDIYVAKNKYGLGKLHQSHHVFYLPWQGIEYKYNEYDVLNVNMDVVEQKITNVIYNMKGVHVYKDKPETLRRTKVKNYQCREVTKEVSLEKSTETSQSWEISSSITLGVSTEVSAGIPNIVDVSVAVSVETSVEISHGTSATESTSHSLSISATVPPNSYCVVTMEGRKFKADIPFTARLTRKYHNGKVTSSSVKGIYKKVQVGEIQGVAHRCQKIAGAMPC	XM_034169511.1
			LOC117509882	natterin-2-like		XP_034025400.1	MNPSVLLVTLLLLSWTSAEKDLKVRVVRSTNDETNLHWVEYKGSVPDGAVSIRNTYVSPARTEYVCKCLCQAGYFSTKDSKCHYPYGGAERICSVSFYILENRDNFELLEWKDGYGGSVPANAVSTCETNKIYVGKSAYGLGKIDPPNRCLYYGWKGAETWTKTYQALTVNKDVNEQTMKDVKYQTEGVSVIVGKPEVMRRSTANNQHCLEVTKTVTLTKEIMTEDRWDVINSVTFGVTTTVTAGIPLVASATLEIGMEATKEFAKGTSQTETQSYMVSVAVPVPPKQSCTVSMVAQVNKADVPFTATLIRTYRSGKKTQTTTKGVYRTTQVAETHADIEQCKIIGDLKDCQKASNAKSTPPPKLKLKKPAKAAGK	XM_034169509.1
			LOC117509876	natterin-3-like		XP_034025396.1	MKLTVLLLLVLPALSSAGLQDIVMKNSQHKNANLLNPELEQRVPKPTGNKVPGPLNAAELEQQQHQRFMFGDNVNLEWLTWNGSLPNGAVAIYNGYTERTDYVCKYKCESGFYNPGLGPYCRYPYGDREYYAPEFEILSNKDNFEFLEWKEDSYGSVPQHSVRTCTGVDIYVGKNKYGLGKVVSKFEAFFLPWEGDEYWYKYYQVLTINRDAYTQHISDVKYAINEAAIFQYPPETMRISGVTNNECQTVTKTVTISKTTEVESTWNIGRATMLGITGTITAKIPFIGSGGIELSGEKTLQFNKGTTMIEALSHSVSVELKVPPNHYCRVQMEGRKIKADIPYTARLSRTYRNGETQWTSISGTYDGVQIGEVRAVVDRCEPVVDAKPCP	XM_034169505.1
			LOC117509873	natterin-2-like		XP_034025394.1	MNPSVLLVTLLLLSWTSAEKDLKVRVARSSNDETNLHWVKCEGSVPDGAVSIQNTYVSPARTEYVCKSSCQAGYYSTKDSKCHYPYGTREMSSSSNCYILVNRDNFELLEWKDGYDGSVPEIAVSTCENNKIYVGKSAYGLGKIDPSNHCLYYVWNGAETCTKTYQALTVNKNIIEQTMKDVKFQTEGVSVIVGKPEVMRSSTVKNQHCHEVKDAVTLTKDISTEERWDVINSVTFDVKTTVTAGFPDIGSGTLEIGTEATWEFTKGDSQTDTQSYSISVPVPVPPKQSCTVSMLAQVNKADIPFTATLIRTYGSGQKTQTKAKGVFRMTQIAEIQANIEQCTIIGDVKDCPKASK	XM_034169503.1
			LOC117509872	natterin-2-like		XP_034025393.1	MRSGAPAKMNPSVLLVTLLLLSWTSAEKDLKVRVARSSNNETNLHWVKCEGSVPDGAVSIRNTYVSPARTEYVCKSACQAGYYSTKDSKCHYPYGSREMSSSSNCYILVNRDNFELLEWKDGYGGSVPANAVSTCGRNKIFVGKSAYGLGKIDPSNRCLYYGWKGAETWTKWYQALTVNKNVTEQTMKDVKFQTEGVSVTVGKPEVMRSSTIKNQHCLQVKDAVTLTKDITTEERWDVINSVTFDVKTTVTAGFPDIASGTLEIGTEATWVFTNGTSQTDTQSYSISVPVPVPPKQSCTVSMLAQVNKADIPFTATLIRTYRGGKKTQTKAKGVFRMTQVVEIQDNIEQCTIIGDVKDCPKA	XM_034169502.1
			LOC117509871	natterin-2-like		XP_034025391.1	MNPSVLLVTLLLLSWTSAGKDLKVRVARSSNDETNLHWVKCEGSVPDGAVSIRNTYVSPARTEYVCKSACQAGYYSTKDSKCHYPYGTREMSSSSNCYILVNRDNFELLEWKDGYGGSVPANAVSTCGTNKMYVGKSDYGLGKIEPANHCLYYVWNGAETWTKTYQALTMNKDVTEQTMKDVKFQTEGVPVIEGKPEVMRKSTANNQHCLEVTKTVTLTKDIMTEDRWDVINSVTFGVTTTVTAGVPLVASATLEIGMEATKEFAKGTSNTETQSYMVSVLVPVPPKQSCTVSMVAQVNKADVPFTATLIRTYRGGKKTQTTTKGFYRTTQVAETHAVIDQCTIIGDLKDCEKASSTKSTPPPKLKLKKPAKAAGK	XM_034169500.1
			LOC117509869	natterin-2-like		XP_034025390.1	MNPSVLLVTLLLLSWTSAEKDLKVRVARSSKDETNLHWEECKGSVPDGAVSIRNTYMSPARTEYVCKSACQAGYYSTKDSKCHYPYLSREMSSSSDCYILVNRDNFELLEWKDGYGGSVPANAVSTCGRNEMFVGKSAYGLGKIYPPNRCLYYVWNGAETWTKTYQALTVNKDVTEQTMKNVKFQTEGVPVIEGKPEVMRKSTANNQHCLEVTKTVTLTKDIMTEDRWDVMNSVTFGVTTTVTAGVPLVASATLEIGMEATKEFAKGTSNTETQSYMVSVLVPVPPKQSCTVSMVAQVNKADVPFTATLIRTYRGGKKTQTTTKGFYRTTQVAETHANIEQCTIIGDLKDCEKASSTKSTPPPKLKLKKPAKAAGK	XM_034169499.1
			LOC117509868	natterin-2-like		XP_034025389.1	MNPSVLLVTLLLLSWTSAEKDLKVRVARSSNDETNLHWEECKGSVPDGAVSIRNTYVTPARTEYVCKSACQAGYYSTKDSKCHYPYLSRELSSSGNCYILVNRDNFERLEWKDGYGGSVPANAVSTCGRNKMFVGKSAYGLGKIYPPNRCLYYVWNGAETWTKTYQALTVNKDIIEQTMKDVKYQTEGVPVIEGKPEVMRRSTAKNQHCLEVTKTVTLTKDISTEERWDVTNAITLGVKTSVTAGIPDVSSASLEVSMMATREFTKGASKTETQSYSVSVLVPVPPKQSCTVSMVAQVNKADIPFTATLIRTYRGGKKTQTTTKGFYRTTQVAETHANIEQCTIIGDLKDCPKVSSTSSPH	XM_034169498.1
			LOC117509867	natterin-2-like		XP_034025388.1	MNPSVLLVTLLLLSCTSAEKDLKVRVARSSNDETNLHWEEYKGSLPDGAVSIRNTYVSPARTEYVCKCLCQAGYFSTKDSKCHYPFGGKASICNVFFYILVNRDNFELLEWKDGYGGSVPANAVSTCGRNKIFVGKSVYGLGKIEPANHCLYYGWNGAETWTKTYQALTMNKDITEQTMKDVKYQTEGVSVIEGKPEVMRRSTAKNQHCLEVTKTVTLTKDISTEERWDVTNAITLGVKTTVTAGIPDVSSASLEVSMMGTREFTKGASKTETQSYMVSVLVPVPPKQSCTVSMVAQVNKADIPFTATLIRTYRGGKKTQTTTKGFYRTTQVAETHANIEQCTIIGDLKDCPQASSTSSPH	XM_034169497.1
			LOC117509866	natterin-2		XP_034025387.1	MRSGAPAKMNPSVLLVTLLLLSWTSAEKDLKVRVARSSNDETNLHWVKCEGSVPDGAVSIRNTYVSPARTEYVCKSACQAGYYSTKDSKCHYPYGSREMSSSSNCYILVNRDNFELLEWKDGYGGSVPANAVSTCENNKIYVGKSAYGLGKIEPANHCLYYVWNGAETWTKTYQALTMNKDITEQTMKDVKYQTEGVSVIEGKPEVMRRSTAKNQHCLEVTKTVTLTKDISTEERWDVTNAITLGVKTTVTAGIPDVSSASLEVSMMATREFTKGASKTETQSYMVSVLVPVPPKQSCTVSMVAQVNKADIPFTATLIRTYRGGKKTQTTTKGFYRTTQVAETHANIEQCTIIGDLKDCPQASSTSSPH	XM_034169496.1
			LOC117509865	natterin-2-like		XP_034025386.1	MNPSVLLVNLLLLSWTSAEKDLKVRVARSSNDETNLHWEECKGSVPDGAVSIRNTYVTPARTEYVCKSACQAGYYSTKDSKCHYPYGSREMSSSSNCYILVNRDNFELLEWKDGYGGSVPANAVSTCGRNKIFVGKSAYGLGKIEPANRCLYYVWNGAETWTKTYQALTMNKDITEQTMKDVKYQTEGVPVIEGKPEVMRRSTAKNQHCLEVTKTVTLTKDISTEERWDVTNAITLGVKTTVTAGIPDVASASLEVSMMATREFTKGASKTETQSYMVSVLVPVPPKQSCTVSMVAQVNKADVPFTATLIRTYRGGKKTQTTTKGFYRTTQVAETHANIEQCTIIGDLKDCPKVSSTSSPH	XM_034169495.1
			LOC117507942	natterin-3-like		XP_034023585.1	MKLSVLFVTLLAVSWTSAQPETFSSQTKEADMNPEPANIRVARSSSAKSNLDWKYWNGQGAVLDGAVSIWNGEEQRTDYVCRCGCSSGFYSTKTSANCHYAYGDREKTCSEFYILVNRDNFENLEWEGGSYGSVPKNAVEACGQVYVGKNKYGLGKVHPIHEAFFLPWHGKEYWYKNYDVLTVNDDVVKQELTEVKYKVDAANPIKNPPETLRRSSASNSQCRPITKTVTLSKEIQTEQRWDVTSTITFGVESSVTAGIPDIVSATVSVSVETSLSVSLGSTTSTTTTHSVAVEVTVPPNHYCPVTMVATKYRADIPFTGKLTRTYRNGQKRTTSITGTYRAVQVGEIRADVQRCTEIAGAQPC	XM_034167694.1
			LOC117507938	natterin-3-like		XP_034023581.1	MTPEPADIRVARSSSAKSNLDWKYWNGQGAVLDGAVSIWNGKEQRTDYVCRCGCSSGFYSTKTSANCHYAYGDREKTCSGFYILENRDNFENLEWKGGSYGSVPKNAVEACAQVYVGKNKYGLGKVHPVHKAFFLPWHGKEYWYKNYDVLTVNDDVVKQELTEVKYKVDAANPIKNPPETLRRSSASNSQCRPITKTVTFEKAIQTEQSWDVTSTITFGVESSVTAGIPDLVSATVSVSVETSLSVSLGSTTTKTTTHSVAVEVTVPPNHYCPVTMVATKYRADIPFTGKLTRTYRNGQKRTTSITGTYRAVQVGEIRADVQRCTEIAGAQPC	XM_034167690.1
			LOC117507762	natterin-4-like		XP_034023462.1	MRFYLSVVFTILVMAADHTRDCEPLTETVRLPSVKVSKEIKETQISTVAEEPAPSAQIAFHKALIDGSTSRSDSHVPPYTFDDNPNLEWQLFNGSLPNGAVGIWNSYTNRYDYVCRAYDGCESGFYSSDFGKCLFPSYPLLLITQSFYILVNKDDFVFLEWKWGSGGSVPQNSIRTCF	XM_034167571.1
			LOC117507040	natterin-3-like		XP_034022621.1	MKLSVLFVTLLAVSWTSAQPETFSSQTKEADMNPEPANIRVARSSSAKSNLDWKYWNGQGAVLDGAVSIWNGEEQRTDYVCRCGCSSGFYSTKTGANCHYAYGDREKTCSEFYILVNRDNFENLEWKGGSYGSVPKNAVEACGQVYVGKNKYGLGKVHPVHEAFFLPWHGKEHWYKNYDVLTVNDDVVKQELTEVKYKVDAANPIKNPPETLRRSSASNSQCLPITKTVTLSKXIQTEQRWDVTSTITFGVESSVTAGIPDIVSATVSVSVETSLSVSLGSTTTTTTTHSVAVEVTVPPNHYCPVTMVATKYRADIPFTGKLTRTYRNGQKRTTSITGTYRAVQVGEIRADVQRCTEIAGAQPC	XM_034166730.1
			LOC117506750	natterin-3-like		XP_034022222.1	MRFYLSVVFTILVMAADHTRDCEPLTETVRLPSVKVSKEIKETQISTVAEEPAPSAQIAFHKALIDGSTSRSDSHVPPYTFDDNPNLEWQLFNGSLPNGAVGIWNSYTNRYDYVCRAYDGCESGFYSSDFGKCLFPSYPLLLITQSFYILVNKDDFVFLEWKWGSGGSVPQNSIRTCFKPQFYVGKNKYGLGLLSSGDSFYLPWVEEYSNGTIYGYSTWYRSSYQALTVNTDKYKQEIKDVKYFTDQAKIIGTPPFGIVKNTLSNRECHPVTLTTTLSTSQTKTSNWQFSYSMTLSISTTVSASIPDIVDFSVTIGVEQTFTVTKEISLSQTQTTSLVVEVTVPPNMRCTIEMEGKKFTSNIPFQARLGRTYSNGDTKWTTITGIYDGLQVSDFQATAK…	XM_034166331.1
Trematomus bernacchii	emerald rockcod	3	LOC117499337	natterin-3-like	Eukaryota; Metazoa; Chordata; Craniata; Vertebrata; Euteleostomi; Actinopterygii; Neopterygii; Teleostei; Neoteleostei; Acanthomorphata; Eupercaria; Perciformes; Notothenioidei; Nototheniidae; Trematomus	XP_034007571.1	MTTPKTLPTQDAANGDCMKLSVLLLLALPALSSAFSPLDTRNNTEQRNVSFMNSDQPHLTGTKLRQKRQIQSSVFANGSNLKWVTWNNSVPNNSVSIYNSNFQRTDYICKHKCGAGFYTPGEGPHCYYASAEKASYGSPFALLVNQNNFEILEWKKDSGGSVPKSSVKTCPGGDIYVGKSKYGLGNVATKAKSFYLPWEGQVYTYEKYEVLTITEDINSQEIYDVKYHKDKSKMVNYPPEIIGKTSITNKESRSVVKKDTFSKTYQTQRRWDHEISVKLGTKTTVKAGIPFFVDGQIEISIEVAYRHNWGTTETETVTNTINLEITAPPNHSCIVNIVRYKNKVDIPFTALIRRTYANGEIHITSITGTYNSVDVAEVRAVVERCEPLDNSKSSAHTIS…	XM_034151680.1
			LOC117473203	natterin-3-like		XP_033974611.1	MTLSVFLLLALLGLSSASLQDIVTKSSLHRKVSFLNPELEGQVPEPTRNKVLGPLAPADLEQQQDLPSSFIFGNNVNLEWLTWNGSVPNGAVAIYNGYTERTDYVCKYKCEAGFYNPILGPYCRYPYGDSEYHAPEFETLTNKDNFEFLEWKEGSYGSVPQNSVRTCPGVGIYVGKNKYGLGKVVPQFEAFFLPWEGDEYWYKSYQVLAINRDAYTQHISDVKYGIDEVAIFQYPPETMRISGVTNNECQTVEKTVTISKTTELETTWNIGRSTMLGITGSITANIPFIGSGGIELGAEKTLQFSRGTTVVESMSHSVSVALSVPPNHSCRVRMEGRKIKADIPYTARLSRTYRNGESQWTSISGTYDGVQIGEVRAVVDRCEPVADAKPCP	XM_034118720.1
			LOC117472357	natterin-3-like		XP_033973395.1	MKWCVAVVLAVLQLCSPALQTDPLLYISQMHEGKEQLRKAWLNPTLEDVVPSREVTQAAEMREILETETTTHSYPMFAEHTNLKWVTWSGFLPSGAVAIFNGYTERTDYVCKVNCEAGFYSPSKGNFCQYPYADKEYASTKFEMLINVDQFEFLEWVEESYGSVPGYAIRTCPDSDIFVGKNKYGLGKVVTQHEAFFLPWEGDEYWYKSYQVLAINRDSYSQHISHVEYGIDQMELFHYPPEALQLAKVTNLECRNVEKTVKLEKTSSVEKSWDIGRETRNGSISTMKAKVPILGPGTVDLSKEHSVTFSEGTKTVEAISHTVSVELVVAPNHSCTVRMDGRKMTADIPFTGRLSRTNHNGDTHWTYITGIYDGVTVGEINAVVERCQPVIDAVPCSPT…	XM_034117504.1
Xiphophorus couchianus	Monterrey platyfish	2	LOC114154796	natterin-3-like	Eukaryota; Metazoa; Chordata; Craniata; Vertebrata; Euteleostomi; Actinopterygii; Neopterygii; Teleostei; Neoteleostei; Acanthomorphata; Ovalentaria; Atherinomorphae; Cyprinodontiformes; Poeciliidae; Poeciliinae; Xiphophorus	XP_027890011.1	MLPLLLLVLVLSSASPLDPDRNRPPDETVSSVNPEPADDVAKIKAKLYYSTVRRVLSPAPFRQKSPVNSTLPEFGNTGKLRWEKWQGSPPNGAISIYNSYADRIDYICKVGCHSGFYNPSKGSYCHYPKKKEEHRSSSFQILVNEDNFQILEWKEGSYGSVPQNAIRTCSSEEMYVGKNKYGLGKVDQQDQCFYLPWEGSEHWYRYYEVLTHMKAEEDLISDVKYHIKTAQIFKDPPKTLQSSTTINHALGPVTKTVSLTKTTTDVRWWDISSSITAGVKTSITTGIPFIVDGKIEINAETTHTFSGGNTWTEQISHSVSLQLTVPPNHSCKVKMVGYQYKMDIPFTAVLKRTYEDGETRSVTISGNYHGVQVGDIEAEVEKCKPLSNSKRFILQQPDV…	XM_028034210.1
			LOC114154797	natterin-3-like		XP_027890013.1	MLPLLLLLVASSPSAQHVERNQPPDENVSFLKPDPADDVAKIRANVSVSIIRRVLTSAPFRQKSPVNSTLPEFGSTGKLQWVTWNGSPPNGSVSIQNSYADRIDYICKVGCHSGFYNPSKGSYCHYPNKKKEHRSSSFQILVNEDNFEILQWKEGSYGSVPQNSVRTCSSEEMYVGKNKYGLGKVDPKDKCFYLPWKGKEYRYKKSYEVLTQMKAEDNLISDVKYHTNQAKILKDPPKTLQSSTTTNQDLNPVTKTVSLTKTTTDVRWWDISSSITAGVKTSITTGIPFIVDGNIEINAETTHTFSGGNTWTEQISHSVSIQLTVPPNHSCKVKMVGYQYKMDVPFTAVLQRTYEDGETRSVTISGNYHGVQVGEIRAEVERCKPLSGSQAFQNKIQEAN	XM_028034212.1
Xiphophorus hellerii	green swordtail	5	LOC116729175	natterin-3-like	Eukaryota; Metazoa; Chordata; Craniata; Vertebrata; Euteleostomi; Actinopterygii; Neopterygii; Teleostei; Neoteleostei; Acanthomorphata; Ovalentaria; Atherinomorphae; Cyprinodontiformes; Poeciliidae; Poeciliinae; Xiphophorus	XP_032433435.1	Isoform X1: MLFSSGSHFILFITDNNFDFCSFQLQLLLLLLLLVLSSASPLDPDRNRPPDETVSSVNPDPADDVAKIKAKLYYSTVRRVLSPAPFRQKSPVNSTLPEFGNTGKLRWEKWQGSPPNGAISIYNSYADRIDYICKVGCNSGFYNPSKGSYCHYPNKKEEHRSSSFQILVNEDNFQILEWKEGSYGSVPQNAIRTCSSEEMYVGKNKYGLGKVDQQDQCFYLPWEGSEHWYRYYEVLTHMKAEEDLISDVKYHIKTAQIFKDPPKTLQSSTTTNHALSPVTKTVTLTKTTTDVRRWDISSSITVGVKKSISAGIPGVVSGNIEINAETTHRFSGGNTWTEQISHSVSLQLIVPPNHSCKVKMVGYQYKMDVPFTAVLKRTYEDGETRSV…	XM_032577544.1
						XP_032433436.1	Isoform X2: MLQLLLLLLLLVLSSASPLDPDRNRPPDETVSSVNPDPADDVAKIKAKLYYSTVRRVLSPAPFRQKSPVNSTLPEFGNTGKLRWEKWQGSPPNGAISIYNSYADRIDYICKVGCNSGFYNPSKGSYCHYPNKKEEHRSSSFQILVNEDNFQILEWKEGSYGSVPQNAIRTCSSEEMYVGKNKYGLGKVDQQDQCFYLPWEGSEHWYRYYEVLTHMKAEEDLISDVKYHIKTAQIFKDPPKTLQSSTTTNHALSPVTKTVTLTKTTTDVRRWDISSSITVGVKKSISAGIPGVVSGNIEINAETTHRFSGGNTWTEQISHSVSLQLIVPPNHSCKVKMVGYQYKMDVPFTAVLKRTYEDGETRSVTISGNYHGVQVGDIEAEVEKCKP…	XM_032577545.1
			LOC116729620	natterin-3-like		XP_032434181.1	MSDYRTVCYLVLPLLLLLVASSPSAQHVERNQPPDENVSFLKPDPADDVAETRANVSVSIIRRVLTSAPFRQKIPVNLTLPEFGNTGKLQWATWEGSPPNGSVSIQNSYAKRIDYICKVRCNSGFYNPSMGSYCHYPNKKKEHRSSSFQVLVNEDNFEILQWKEGSYGSVPQNSVRTCSSEEMYVGKNKYGLGKVDPKDKCFYLPWKGKEYRYKKSYEVLTRMKAEDDLISDVKYHTNQAKILKDPPKTLQSSTTTNQDLNPVTKTVSLTKTTTDVRQWDISSSITVGVKTSITTGIPCVVSGNIEINAETTHTFSGGNTWTEQISHSVSIQLTIPPNHSCTVKMVGYQYKMDVPFTAVLKRTYEDGETRSVTISGNYHGVQVGEIRAEVERCKPLSGS…	XM_032578290.1
			LOC116729293	natterin-3-like		XP_032433613.1	MLPLLLLLVASSASPLDADRNQQPDGIVSFLKPDPAGDVAKIKANVSVSIIRHLMTSAPIRQKIPVNSTLPEFGSTGKLQWATWNGSLPNGSVSIHNSYAKRIDYICKVRCNSGFYNPSMGSYCHYPNKKKEHRSSSFQVLVNKDNFEILEWKEGSYGSVPQNAIRTCSSGKMYVGKNKYGLGKVDPKDKCFYLPWKGKEHWYQKSYEVLTHMKAEEDLISDVKYNIEKDKIFKEPPKTMQSTTVTNRALSPVMKTVSLRKTTKDERRWDFSSSIRVSAKMTIKTGIPLLAEGHVEVTAEASHAFSYGKSWTEEISHSITLQLTVPPNHSCKVKMVGYRYRMDIPFTARLSHIYEDGETRSVIISGTYHGVQVGDIGTEVERCKPLSNSKRFSKNM	XM_032577722.1
			LOC116729243	natterin-3-like		XP_032433527.1	MLPLLLLLVASSPSAQHVERNQPPDENVSFLKPDPADDVAEIRANVSVSIIRRVLTSAPFRQKIPVNLTLPEFGNTGKLRWKEWNGSPPNGSVSIQNSYADRIDYICKVRCNSGFYNPSKGSYCHYPSKKKEHRSSSFQVLVNEDNFEILQWKEGSYGSVPQNSVRTCSSEEMYVGKNKYGLGKVDPKDKCFYLPWEGSEYWYRYYEVLTHMKAEDDLISDVKYHTNQAKILKEPPKTLQSSTTTNHALNPVTKTVSLTKTTTDVRRWDISSSITVGVKTTITTGIPGIVSGNIEINAGMTHTFSGGNTWTEQVSHSVSLQLTVPPNHSCKVKMVGYQYKMDVPFTAVLKRTYEDGETRSVTISGNYHGVQVGDIEAEVEKCKPLSNSKRFILQQHDVG…	XM_032577636.1
			LOC116729623	natterin-4-like		N/A
Xiphophorus maculatus	southern platyfish	4	LOC102218571	natterin-3-like	Eukaryota; Metazoa; Chordata; Craniata; Vertebrata; Euteleostomi; Actinopterygii; Neopterygii; Teleostei; Neoteleostei; Acanthomorphata; Ovalentaria; Atherinomorphae; Cyprinodontiformes; Poeciliidae; Poeciliinae; Xiphophorus	XP_023198850.1	Isoform X1: MLFSSGSHFILFITDNNFDFCSFQLQLLLLLLVLSSASPLDPDRNRPLDETVSSVNPDPADDVAKIKAKLYYSTVRRVLPPAPFRQKSPVNSTLPEFGNTGKLRWEKWQGSPPNGAISIYNSYADRIDYICKVGCHSGFYNPSKGSYCHYPNKKEEHHSSSFQILVNEDNFQILEWKEGSYGSVPQNAIRTCSSEEMYVGKNKYGLGKVDQQDQCFYLPWEGSEHWYRYYEVLTHMKAEEDLISDVKYHIKTAQIFKEPPKTLRSSTVKNLSRMNVTKTVSLTKTTTDERRWDSSNSFTVGVKTSIKTGIPFIVDGEIEINAETTHSFSRGNSWTEQISHSVSLQLTVPPNHSCTVKMVGYQYKMDVPFTAVLKRTYEDGETRSVTI…	XM_023343082.1
						XP_023198851.1	Isoform X2: MLQLLLLLLVLSSASPLDPDRNRPLDETVSSVNPDPADDVAKIKAKLYYSTVRRVLPPAPFRQKSPVNSTLPEFGNTGKLRWEKWQGSPPNGAISIYNSYADRIDYICKVGCHSGFYNPSKGSYCHYPNKKEEHHSSSFQILVNEDNFQILEWKEGSYGSVPQNAIRTCSSEEMYVGKNKYGLGKVDQQDQCFYLPWEGSEHWYRYYEVLTHMKAEEDLISDVKYHIKTAQIFKEPPKTLRSSTVKNLSRMNVTKTVSLTKTTTDERRWDSSNSFTVGVKTSIKTGIPFIVDGEIEINAETTHSFSRGNSWTEQISHSVSLQLTVPPNHSCTVKMVGYQYKMDVPFTAVLKRTYEDGETRSVTISGNYHGVQVGDIEAEVEKCKPLS…	XM_023343083.1
			LOC102235791	natterin-3-like		XP_023199097.1	MLPLLLLLVASSPSAQHVERNQPPDENVSFLKPDPADDVAKIRANVSVSIIRRVLTSAPFRQKIPVNSTLPEFGNTGKLQWKEWKGSPPNGSVSIQNSYAKRIDYICKVGCHSGFYNPSKGSYCHYPNKKEEHRSSSFQVLVNEDNFEILQWKEGSYGSVPQNAIRTCSSEEIYVGKNKYGLGKVDPKDKCFYLPWEGSEYWYRYYEVLTHMKAEDNLISDVKYHTNQAKILKEPPKTLQSSTTTNQDLNPVTKTVSLTKTTTDERRWDISSSITAGVTTSISAGIPCVVDGNIEINAETTHTFSGGNTWTEQISHSVSIQLTIPPNHSCTVKMVGYQYKMDVPFTAVLKRTYEDGETRSVTISGNYHGVQVGDIEAEVEKCKPLSNSKRFILQQHDVG…	XM_023343329.1
			LOC102223347	natterin-3-like		XP_023199098.1	MLPLLLLLVASSSSAQHVERNQPPDENVSFLKPDPADDVAKIRANVSVSIIRRVLTSAPFRQKIPVNSTLPEFGSTGKLQWVTWNGSPPNGFVSIQNSYADRIDYICKVGCHSGFYNPSKGSYCHYPNKKKEHRSSSFQILVNEDNFEILQWKEGSYGSVPQNSVRTCSSEEMYVGKNKYGLGKVDPKDKCFYLPWKGKEYRYKKSYEVLTHMKAEDNLISDVKYHTNQAKILKEPPKTLQSSTTTNQDLNPVTKTVSLTKTTTDERQWDISSSITAGVKTSITTGIPFIVDGNIEINAETTHTFSGGNTWTEQISHSVSIQLTVPPNHSCTVKMVGYQYKMDVPFTAVLQRTYEDGETRSVTISGNYHGVQVGEIRAEVERCKPLSGSQAFQNKIQEAN	XM_023343330.1
			LOC102218316	natterin-3-like		XP_023199805.1	MLVKPLKKIKLLLLLVASSASPLDPDRNQQPDGIVKKEEIRIHLLKNKCFFSFLKPDPAGDVAKIRANVSVSIIRHLMTSAPIRQKIPVNSTLPEFGSIGKLQWVTWNGSLPNGSVSIHNSYAKRIDYICKVRCNSGFYNPSMGSYCHYPNKKKEHRSSSFQVLVNKDNFEILEWKEGSYGSVPQNSIRTCSSGKMYVGKNKYGLGKVDPKDKCFYLPWKGKEHWYQKSYEVLTHMKAEEDLISDVKYNIEKDKIFKEPPKTMQSTTVTNRALRPVTKTVSLRKTTKDERRWDFSFSIRVSAKMTIKAGIPYITEGQVEVTAETSLAFSYGKSWTEEISHSITLELTIPPNHSCKVKMVGYQYRMDIPFTARLSHIYEDGETRSVIISGTYHGVQVGDI…	XM_023344037.1
Total NCBI		96
Anabarilius grahami (Barilius grahami)	Kanglang fish	2	A0A3N0Z5Q4	Natterin-3	Eukaryota; Metazoa; Chordata; Craniata; Vertebrata; Euteleostomi; Actinopterygii; Neopterygii; Teleostei; Ostariophysi; Cypriniformes ; Cyprinidae ; Anabarilius		MGFSVFIIFA LLQIRLLNAG GNPEDLSNIE STDTSNHHQR HARGLSLKKL FAGKDKDPIL DPNTYLELVD SKTPPEDAVK VPSDFNNYII LTGKCNDVKL EILNSQAAND KERRFLVNKD NFEDLQWKTW ADIESSKTPF APVWICKRYY IAKDESGKPS LTKQIDKKKK KTEYLFLNND KLETLHMDSE DPVQKTPGNI EVLKHFIFVN KNCKSAKHVL KLDQGSDESS SSQKGRTQAF GGALGGSASG TTPASVNLKY DYIRSNTITT SNVDKVLHSW SMEIEVPPNH SCSIKVTSKT FTSTVQYSGW LTRQYGISDV RTTSVSGTYE NQEAADLESV YNCKAEKEKV IC
			A0A3N0Y4R9	Natterin-4			MDSEDPVQKT PGNIEVLKHF IFVNKNCKSA KHVLKLDQGS DESSSSQKGR TQAFGGALGG SASGTTPASV NLKYDYIRSN TITTSNVDKV LHSWSMEIEV PPNHSCSIKV TSKTFTSTVQ YSGWLTRQYG ISDVRTTSVS GTYENQEAAD LESVYNCKAE KEKLLIHSDT NSNDGVGFTV SISSKRICFG SRKQRLLDMN NTNSSSFRYK AGIMQIIYKP TQSSD
Channa argus	northern snakehead	6	A0A6G1PYG8	Natterin-3	Eukaryota ; Metazoa ; Chordata ; Craniata ; Vertebrata ; Euteleostomi ; Actinopterygii ; Neopterygii ; Teleostei ; Neoteleostei ; Acanthomorphata ; Anabantaria ; Anabantiformes ; Channoidei ; Channidae ;› Channa		MTLSLLLLLV LSSASLQEVL ESSSQHKHVP LLNPDLEETA ERPTITHQRI LSPAKFKQKR QAEPSSSSYE GKLKWQKWNG VLPNGTVSIY NEYAKRVDFV CQYNCQAGFY NPEMGSHCNY PYADKEYQAS SFHILVNEDA FENLEWKDGS YGSVPLNAIK TCRISDIYVG KNKYGLGKVH VRHAAFFLPW TGLEYFYKYY QVLTINMDVQ SEHISNVKYN TNLGEIISHP PENMHVSVMN NNECNPVQKT VTLSKTISVE KRWDISSSIT IGVKTTFSGG IPLIASGNTE ISTEISFQFS GGHTNTEELN FSSSVEVTVP PNHSCRARMV GYKFEINVPF TARLSRTYRN GVTTWTPISG MYK…
			A0A6G1PYG9	Natterin-3			MKLLLLLLLT LSSASLCSST DNTEPDQVLN PSLGHRVPEI TSVEWTERDE ALLTGPKNRN KRSLSPSLNE FTLEWQTWTG SLPNGAVSIY NGYVKRYDFV CKYKCEAGFY NPYMGNYCHY PYADKEHLDS QFDILVNKDN FEFTEWKEGS YGSLPPYSVK TCSDRDKYVA KNQYGLGKMQ VMHEAFFLPW VDKEYWYKTY QVLTVNRDIF SEQITDVKYK IDGAENIKYP PEIVKTSSLI NYECREYAVP PNHSCTVKMV AYKYKANVPF TARLSRTYSN KETTWTSISG IYNSVQVGDV RVVVERCEPL PDGNACATKL THSGI
			A0A6G1PYN7	Natterin-3			MISTSNAVLL SQTLTVDWST AAYIFCRGYK AAVSGSNLGA SRAMMIKLLL LLLVLSPVTH QESEERTSED RDASWLNQDH QDTVPELIIQ HIATATHRHI LVPAKSRGRR EVKASQTKYD NGNLRWHLWA GSLPSGAVSL NNKHTGRVDY VCKHGCHSGF YSAKVGSYCL YPYANKEIRA SSFEILVNPD DFEVLEWKDA SQGAVPKNSV RTCYSEEIYV GKNVYGLGKV VPKLKNFYLP WSGAQYAYTS YQVLTVKNNV ESEHTDKVSY DKNKVNMIQN GPVTMHVFTV TNNECSPVSK TVTLSKTIQE QHRWDIGDHL TVASKKTFTG GVPHVVSSQV KFTADMFFQL SQGNVMTEEI AHS…
			A0A6G1PZF2	Natterin-3			MKLSVLVLLG LLALSSASLQ DIIKKSSQLR TVSLLNPELE DQVPEPTGNA VVSSPLTPPD LEHQQDLPTS FMFGDNVNLE WLSWNGSLPN GAVSIYNGYT KRTDYVCKFK CEAGFYNPDL GPYCRYPYGN REYYASEFEI LANKDNFEFL EWKEGSYGSV PQHAVRTCPG VGIYVGKNKY GLGKVVPQHE AFFLPWEGDE YWYKKYEVLS INRDVYSQHV TDVKYGINEV EIFQYPPETM RISGVTNNEC QSVVKTVTIS KTTDVEKTWN IGRGTMLGIT GSITAKIPLV GSGGIELTGE KTLQFSRGTT VVESIGHSVS IELTVPPNHS CRVRMEGRKV KADIPYTARL SRTYRNGETQ WTS…
			A0A6G1PYT2	Natterin-4			MKLSLLLPLT LSALSSVSLQ GVQSDTRQGN ASLRNSLPLL TVAKLRERRQ VQSSTFVSDG GSTLEWVTWN NSLPNDAVSI YNAYVDRIDY VCKHTCAAGF YTPSKGPYCH YVTEGKAYSG SPFEILVNKD NFEMLEWKED SYGSVPPNSI RTCPGENVFV GKNKYGLGKV SAPDKAFYLP WDGSEYWYNY YQVLTNDEDI SSQKIYDVKY NTDDSSIFHF PPEVMRETAI SNHECRSVLK RDELSKTYQV EQRWDFTSSI ALRVETSISA EIPLISSVGI QFSTEVMLQF TRGSTVQDTV TDSMSVEFTA PPNHSCVVKM VRYKYKVNIP FTARLSRTYA DGEVRSTSIA GTYDSVQVGE VQA…
			A0A6G1PYQ5	Natterin-3			MRCGVAVVLA VLQLCSPALQ SDPQIYVSQM ENGPQKPSKL VLNPSLEDIL PPREAINPPA IRDIPKTETS SDSLPMFGEY VNLKWVTWNG SLPDGAVAIF NGYAERTDYV CKVNCEAGFY TPSKGNFCLY PYADKEYASS KFDVLVNVDH FEFLEWVEGS YGSAPQYAIK TCPNSDIYVG KNKYGLGKVV TRHEAFFLPW EGKEYWYKTY QVLAINRDSY SQHISHVEYA IDEMKLFHHP PEALQLAKVT NLECKDVQKT VKLEKTSTVE KNWDIGRETR NGSVSTMKAK VPILGPGNVD FTKEQTVTFS EGTKTVESIG HFVSVELLVP PNHSCSVRME GRKMEADIPF TGRLSRTNGN GET…
Collichthys lucidus (Sciaena lucida)	Big head croaker	4	A0A4U5USR6	Natterin-4	Eukaryota ; Metazoa ; Chordata ; Craniata ; Vertebrata ; Euteleostomi ; Actinopterygii ; Neopterygii ; Teleostei ; Neoteleostei ; Acanthomorphata ; Eupercaria ; Sciaenidae ; Collichthys		MLLVFVLCVQ MRWCIAVVLL QLFSPALQAD PLLYELQNGQ EKPKPWLNRA LEDVFPSREV SKPTQIREIQ QTKMTSHSFP MFAEYINLKW VTWNGSLPDG AVAIFNGYTE RTDYVCKVNC EAGFYTPSKG NFCQYPYADK EYASSKFEVL VNVDHFEFIE WIQDSYGSVP QYAIKTCPNS DIYVGKNKYG LGKVVAQHEA FFLPWEGEEY WYKNYHVLAI NTDSYSQHIS HVEYGIDQME LFHHPPEALQ MAKVTNLECR NVEKTVKLEK TSTVEKTWDI GRDTRNGSIS TMKAKVPILG PGTVDFTKEQ TVTFSEGTSM SESISHSVSV ELLVPPNHSC AVRMEGRKMT AEIPYTGRLS RTN…
			A0A4U5UST4	Natterin-4			MRWCIAVVLL QLFSPALQAD PLLYELQNGQ EKPKPWLNRA LEDVFPSREV SKPTQIREIQ QTKMTSHSFP MFAEYINLKW VTWNGSLPNG AVAIFNGYTE RTDYVCKVNC EAGFYTPSKG NFCQYPYADK EYASSKFEVL VNVDHFEFIE WTEDSYGSVP QYAIKTCPNS DIYVGKNKYG LGKVVAQHEA FFLPWEGG
			A0A4U5USP8	Natterin-3			MKLSVLLLLA LLGLSSANLQ DIVKKSSQYR KVSLLNPELE DLVPEPTGNN VVSAPLTPAV AIYNSYTERT DYVCKYKCEA GFYNPSLGPY CRYPYGDREY YAPEFEILSN KDNFEFLEWK EDSYGSVPQH SVRTCAGVGI YVGKNKYGLG KVVPQFEAFF LPWEGDEYWY KRYQVLTINR DAYTQHITDV KYKIDEVAIF QYPPETMRIS GVTNNECQTV VKTVTISKTS EVETTWNIGR ETMLGITGSI TAKIPLIGSG GIELSGEKTL QFSRGTTVVE ALSHSVSVEL TVPPNHYCRV RMEGRKIKAD IPYTARLSRT YRNGETQWTS IFGTYDGVQI GEVRAVVDRC EPVADAKPCP
			A0A4U5USV2	Natterin-3			MKLSVLLLLA LLGLSSANLQ DIVKKSSQYR KVSLLNPELE DLVPEPTGNN VVSAPLTPGD LAQQQDLPDS FIFGNNVNLE WLAWDGSLPN GAVAIYNSYT ERTDYVCKYK CEAGFYNPSL GPYCRYPYGD REYYAPEFEI LSNKDNFEFL EWKEDSYGSV PQHSVRTCAG VGIYVGKNKY GLGKVVPQFE AFFLPWEGDE YWYKRYQVLT INRDAYTQHI TDVKYKIDEV AIFQYPPETM RISGVTNNEC QTVVKTVTIS KTSEVETTWN IGRETMLGIT GSITAKIPLI GSGGIELSGE KTLQFSRGTT VVEALSHSVS VELTVPPNHY CRVRMEGRKI KADIPYTARL SRTYRNGETQ WTS…
Ictalurus furcatus (Pimelodus furcatus)	Blue catfish	1	E3TBY7	Natterin-like protein	Eukaryota; Metazoa; Chordata; Craniata; Vertebrata; Euteleostomi; Actinopterygii; Neopterygii; Teleostei; Ostariophysi; Siluriformes; Ictaluridae; Ictalurus		MSYLSPILVI GGGGGKSLNF NGVGNGASLK KIWVWAGGWQ IKAIKVWLTD GQVGQFGEPA GKFSEFSFED GEHFTSLSLW GNGAGTRLGA IKFRTNRSRE FFAQMTDWGL KTEYPIDVGS GICVGITGRA GADMDSLGFE FINTVESTKL TNVQYPTLHD VIPNVAVEEI KSTTYENKTS QTQEYKLETS KTIIRKSSWS VTNKLEFTFS MEVEAGIPEV VEVSAGFGFT VGTESSYGLE NSEERTELIS FPVKVPPGKT VDVDITIGRA TVDLPYTGTV QITCYNGSVL EFPTSGIYKG LNYTDAKVVV KE
Labeo rohita (Cyprinus rohita)	Indian major carp	9	A0A498M4F8	Natterin	Eukaryota ; Metazoa ; Chordata ; Craniata ; Vertebrata ; Euteleostomi ; Actinopterygii ; Neopterygii ; Teleostei ; Ostariophysi ; Cypriniformes ; Cyprinidae ; Labeo		MPSPTTLQQV GGTAGAPFSF TGKKNGASLE KIGVWVGEQQ VKAVKVWLSD GRIGSFGTQD GPYQEYTFKT GECFTSLSLW GNEAGTHLGA IKFKTSKGGE FFAKMTSSGL KQEYPVDVGS GFCLGVVGRA GADIDCMGFM FLNAVQSTVL TNVNYPTLHQ LIPQVIVEEI KSGSYMNETS TNQQQTIETS KKVTKTSSWS ISTSFTETFS VEVKAGIPEI IEVTIGYSVT VGGESTYSYE HTDERTETLS TTVDVPPRKK VDVDITIGRA TFDLPYTGTV KITCKNGSVL EYETKGQYKG ITYTDMKVNT KEFDL
			A0A498MQR0	Natterin			MSYPATLEII GGRGGNEFSL TGVKNGASLE KIWVWVGEWQ VKAVRVWLSD GRSETFGEPS GSNHEYSFMP GECFTSLSLW GNGAGTRLGA IEFKTSKGGE FFAKMTSWGL KKEYPMDVGS GYCLGVEGRA GADIDCMGFV FLNAVQSAAL TNVNYPTINQ LIPKVTVEEL KSITYKNNSS IAQKQTVETS KTITTKSSWS VNKSFTATFS VEVKAGIPEI ADFTAGYSIS IGIESTYSHE QSDERKETLS TAIDVPPKKK VDVNITIGRA TFDMPYTGTM IITCKNGSVL KYETKGQYKG VIYTDIKVDT KEYDL
			A0A498M2J8	Natterin			MAGEGCKCLA FRWQKETFGE PSGSHQEYIF TPGECFTSLS LWGNGAGTRL GAIKFKTSKG GEFFAKMTSW GLKKEYPMDV GSGYCLGVVG RAGEDIDCMG FVFLNAVQST VLTNVNYPTI NQLIPKVTVE ELKSVTYKNN SSIAQKQTVE TSKTITTKSS WSVSNSFTAT FSVEVKAGIP EVAEFTAGYS ISVGTESTYS HEQSDERKET LSTAIDVPPK KKVDVDITIG RATFDLPYTG TMIITCKNGS VLEYETSGQY KGVTYTDIKV DTKEYDL
			A0A498M5V3	Natterin			MSYPATLEII GGRGGDEFSL TGEENSASLE KIWVWVGGWQ VKAVKVWLSD GRNEIFGKPS GSHQEYIFTP GECFTSLSLW GNGAGTRLGA IKFKTSKGGE FFAKMTSWGL KKEYPMDVGS GYCLGVVGRA GEDIDCMGFV FLNAVQSTVL TNVNYPTINQ LIPKVTVEEL KSVTYKNNSS IAQKQTVETS KTITTKSSWS VSNSFTATFS VEVKAGIPEV AEFTAGYSIS VGTESTYSHE QSDERKETLS TAIDVPPKKK VDVDITIGRA TFDLPYTGTM IITCKNGSVL EYETSGQYKG VTYTDIKVDT KEYDL
			A0A498MFS9	Natterin			MVEGEEEFSL TGGENGASLE KIWVWVGEWQ VKAVRVCLSD GRRETFGEPS GSHQEYIFTP GECFTSLSLW GNGAGSRLGA IKFKTSKSGE FFAKMTSWGL KKEYPMDVGS GYCLGVVGRA GADIDCMGFM FLNAVQSTVL TNVSYPTINQ LIPKVTLEEL KSVTYKNNSS IAQKQTVETS KTITTKSSWA VSNSFTATFS VEVKAGIPEV AEFTAGYSII VGTESTYSHE QSDERKETLS TAIDVPPKKK VDVDITIGRA TFDLPYTGTM IITCKNGGVL EYETSGQYKG VTYTDIKVDT KEYDL
			A0A498M1M4	Natterin			MSYPTTLHLI GGKAGSQFSF TGKKNGASLE KIGVWVGEWQ VKAVKVWLSD GRIGSFGTQD GPYQEYTFKT GEGFTSLSLW GNGAGTRLGA IKFKTNQGGE FFAKMTSWGL KKEYPMDIGS GYCLGVVGRS SEDIDCMGFM FLNEVESTVL TNVNYPTITQ MIPQVTVEEL KSVSYTNETS TNQQQTIETS KKIIKKYSWS MSKSFTKTFS MEVKATIAEI VQLSTGFSFT TGSQSTYSLE ETDERTETLT TTLEIPPRKK LEVHISIGRV TFDLPYTGTV KITCKNGSVL QYETKGQYKG ITYTDIKVKT KESAV
			A0A498M4E6	Natterin			MTTTLHLVGG NGGDEFRFTG ESNGASLLRM WVWVGPSQVK AVRAWLSDGC NKTFGRPDGE YTEFEFKPGE RITTLSLWGN GNGTRLGGIK FKTNHHREFF VKMTSWGLKT EYPINVGSGF CLGLVGSSGL DIDCMGFLFL NNIQSVVVSN VSYPTISQVV PKVAVEEIKS VIFKNETSVG QRQTVETSKK IIKTNSWSVS ENISATFSVD VKAGIPGIAD VSTGFSTTVG VENTYSRVYT NEKTEILRTN VEVPPGKKVD VKISIGRCSF VLPYTGTVMM TCSNGSVFSF QTKGQYKGIT YTDIKVDTKE SKI
			A0A498NW31	Natterin			MSSLTTLHLI VDKEGAWFSF TGKKNGASLE KNRGLGGTTA VQSKVLTNVN YPTINQMIAQ GTMEEIKSIT YQNNFFEKQQ ETIEISKKLI KESSWLMSKS FPKLSVEVKG VIAEAVSVSA GFSYTTDSQS TYSLEETDKR TETLTTTLTR NPI
			A0A498MBY3	Natterin-3-like protein			MMIDWHIICL AESSHLHHIL PRTVTEFQNF LEWTEAKLPT DVPKDAVTLF DKKSKQTYYA ARFEDCKPCF YDRAQKTCWD IKSYGEFKTG SAVPNQKVSF LVNKDNFELL EWKKSSYGEI PPLAVETCNG YFIARDDLGL GYMTQNSLMM LGNKKQDTTE NEVFTLNHDI KGQHLTIIEY NTNKAETSQN EQILKHFTAA NRNCDPAKHQ VKLDQGIDKT VSFLKSRTHT FGGTGEISVS GKVPLLASMG GKLGLKYDYS RLNSKTTSIV EKSLHSVSIE VQVPPNHICS IDIKSNTFTA DVPYTGQVTR IYNNNEIRRT LINDIYSHQE IAEIQALVNP CTPLSDGKKC SL
Lethenteron camtschaticum (Lampetra japonica)	Japanese lamprey	1	K7WEH5	Natterin-like protein	Eukaryota ; Metazoa ; Chordata ; Craniata ; Vertebrata ; Cyclostomata ; Hyperoartia ; Petromyzontiformes ; Petromyzontidae ; Lethenteron		MVYPTTLHII GGQGGNAFSF NGQENAATLQ KLSVSVGGWQ VRGVQVWLTD GRRETFGAMD SSAKEFEFES GEFIKSLSLW GNGAGTRLGA IKFITSRSRE FFAKMTDWGL KTEYKIDVGS GICLGVQGRG GSDIDSMGFI FINAIKSSVI QDMKYPTMHQ ILPNVQMEEI KEMEYKNDTS IVQSYTFESS KKIIKKSSWS TTNKIESTFS LSVKAGIPEV MEVETGFSFT VGSESTHAVE ESEEKTETLT FPVTVPTHKT VTVVANIGRA DIDLPYTALL RITCMNGASL DAPLSGIYKG LTYTKMTAVA TES
Liparis tanakae	Tanaka's snailfish	4	A0A4Z2FCX0	Natterin-4	Eukaryota ; Metazoa ; Chordata ; Craniata ; Vertebrata ; Euteleostomi ; Actinopterygii ; Neopterygii ; Teleostei ; Neoteleostei ; Acanthomorphata ; Eupercaria ; Perciformes ; Cottioidei ; Cottales ; Liparidae ; Liparis		MKLSVLLLPA LLCLASAGLQ DIVKKSAHHR KVALLNPELE GRVPEPTGDT EAWDTLTPVD LDQQDRPSSF VFGENVNLEW LTWNGSLPNG AVAIYNGYTE RTDYVCKYHC EAGFYNPSLG PYCRYPYGAA EFYAPEFEIL ANKDNFEFLE WKDGSYGSVP RYSVRTCPGV GIYVGKNKYG LGKVVAQFEA FFLPWEGDEY WYKKYQVLTI NRDAYSQHIS DVKYAIDEVA IFQYPPETMR ISGVTNNECQ TVVKRVTISK TSELETTWSI GRATMLGITG SISAKIPFVG SGGIELSGEK TLQFSRGTTV VESLSHAVSV ELSIPPNHFC RVRMEGRKIK ADIPYTARLS RTYRNGETQW TSI…
			A0A4Z2FCH6	Natterin-3			MDKKKRCSTL DSRYETPPGA TAASSSAFCK SISSRGLHMI WRVAVVTVML LDIAQLQAAL NPALEDVVPS REAVRPPDIR EVRTSPSSSP VFAEHANLQW ATWGGRLPSG AVAVFNGYAG RTDYVCKVNC EAGFYSPGQE GGDFCRYPYA NKEYASSTFE MLINVDHFEF LEWVEDSYGS VPSYAVKTCP DADIFVGKNK YGLGKVVAQH KAFFLPWEGD EYWYKSYQVL AVSRDGYSQH VSHVEYGVDQ MELFHHPPEA LQLAKVTNLE CRDVQKTVSL EKTSSVEKTW DIGRVTRNGT VSTMKAKVPI LSPGDVDFTK EQTVTFSEGT SVTESMGHAV SVELLVPPNH SCAVRMDGRK MTA…
			A0A4Z2FDY0	Natterin-4			MSRRRRRQAE ASTLFDGSQN LKWVMWDGSL PDGVVYIQNN YADRVDYICK YACEAGFYNP SQGSYCNYPY GNKEYAASQF EVLVNRDHFE LLEWKDGSGG SVPGHSVKTC SHEDVYVGKN KYGLGKVHTK HKAFFLPWKG SEYYYKSYMV LTFDRDVISE EISDIKYNTG TSVFKYPPDA LFTTKVINNE CTPVMKTPTL SIMSGRESRW DISGSIRVGI ATTFKGGIPN IISGEIEVSA DVSFTFSGGQ TKKEEFSFSI PLQVMVPPNH YCNVQMVMHK YKAVISFTAR LSRRYRNGKT SSTYVTGTCH GVDNRDVMAL VERCRLVPDA EPCPARSR
			A0A4Z2FCV9	Natterin-4			MITVQWSKAT EISSPPFKAR VKRKATNGKA SKLTQAFSVN VALESLLSEW PHLCNFLSCL YTVLLLDPGL GGRVPNITAN RSTNQALPTP VEIENSLDQY SLDSLDINQT NLEWQVFNRS APNGAISIFN KYVGRIEYVC QFWCNAGFYS PNVDPYCHYS LGGKEYTSFL WPFEILVNKD NFEFMEWKDG SYGSVPPNSI KTCSKEVYVG MNEYGLGKVD VNDKVFYLPW EGSEYWYRYY QVLTLNKDIN SEHLSEVQYK TDGVKPIEYP PETMRKSAIT NYQCQTVTGT ATLSKTYQVE QRWDTSFSIT MGIDTSITAG IPIIGSAGIG FSEETTLEFT KGTTYIESTT HTVSVECKVP PNM…
Plotosus lineatus (Silurus lineatus)	Striped eel catfish	2	F2ZAL6	PL-toxin II	Eukaryota ; Metazoa ; Chordata ; Craniata ; Vertebrata ; Euteleostomi ; Actinopterygii ; Neopterygii ; Teleostei ; Ostariophysi ; Siluriformes ; Plotosidae ; Plotosus		MSYLAGILVI GGRGGSSFRF NGLGNGSTVR KIWVWAGGWQ IKSIKVWLTD GRVEQFGSPS GSYSEFEFQD GECMTSLSLW GNGAGTRLGA IKFKTNRSRE FFAHMTDWGL KTEYPIDVGS GICVGVLGRA ASDIDCFGFM FINTIKSTKL RNIEYPSLHS EIPEVAVEEL KSMTYNNTTS ETQEYKIETS KKITKTSSWS VSNNLESTLS IEVSAGIPEV ADVTTGFAFT VSTESTRSLE NSEERTETLS FPVKVAPGKS VDVEITIGRA AFDLPYKGTI EITCYNGSVL RFPTSGTYKG VTYTEAETSL VEKDL
			F2ZAL5	PL-toxin I			MSYLAGIHVI GGQGGSNFDF NGTNNGSTVR KIWVWAAGWQ IKSMKIWLTD GREQQFGNPA GNHSEFEFQD GECMTSLSLW GNGAGTRLGA IKFKTNRSRE FFAHMTDWGL KTEYPIDVGS GICVGVTGSA GSDIDCLGFM FINTVKSTKL RNVEYPTLHS EIPKVAVEEL KSMTYHNNTS ETQEYKIETS KKITKTSSWS VTNKLEFTFS FEVSAGIPEV VDVKTGFAFT VGTESTRSLA NSEERTEVLS FPIKVAPGKT VDVDITIGRA AFDLPYKGTV EITCYNGSVL TFPTSGTYKG VTYTEAKTTV NESKKSL
Takifugu flavidus	sansaifugu	2	A0A5C6N0M3	Natterin-4	Eukaryota ; Metazoa ; Chordata ; Craniata ; Vertebrata ; Euteleostomi ; Actinopterygii ; Neopterygii ; Teleostei ; Neoteleostei ; Acanthomorphata ; Eupercaria ; Tetraodontiformes ; Tetradontoidea ; Tetraodontidae ; Takifugu		MWRIAVTLVA LQLFKPALQA DPSVLYQLQQ VQEKPKPRLN PSLKDVVPSR EVSKPPIDGQ TPETDASVHS SPMFSEHTNL KWVTWNGSLP NGAVAIFNGY TERTDYVCKV NCEAGFYTPS KGNFCRYPYA DKEYASSKFE MLVNVDHFEF LMWVEDSYGS VPSYAIKTCA NVDIYVGKNK YGLGKVVTRH EAFFLPWEGD EYWYKKYQVL AINRDSYSQH ISHVEYAIDQ MKLFHHPPEA LKLAKVTNLE CSSVEKTVTL EKISTVEKTW DIGRETRNGS VSTMTAKVPI LGPGTVDFSK EHTVTFSEGT KMVESLSHSV SVELKVPPNH SCAVRMEGRK MTADLPFTAR LSRTNHNGDT HWT…
			A0A5C6N045	Natterin-3			MKLTALTLLA LLALSSASLQ DIVKKSSQYR KVSILNPERE DVVPTLGNAV VSAPLTPIEL SQQQDLISSN IFGDNVNLEW LTWNGTLPNG AVSIYNSYTE RTDYVCKYKC EAGFYNPKLG PYCRYPYGDR EYYAPEFQIL ANKDNFEFLE WKEGSYGSVP QHSVRTCAGV GIYVGKNKYG LGKVVPQFEA FFLPWEGDEY WYKKYQVLSI NRDAYTQHIS DVKYAIDEAA IFQYPPETMR ISGITNNECQ AVVKTVTITK TTEVETTWNI GRTTMLGITG SITAKIPLLG SGGIEMSAEK TLQFSRGTTM VESLSHSVSV ELTVPPNHTC KVRMEGRKMK ADIPYTARLS RTYRNGETQW TTV…
Thalassophryne nattereri	Copper Joe toadfish	5	Q66S25	Natterin-1	Eukaryota ; Metazoa ; Chordata ; Craniata ; Vertebrata ; Euteleostomi ; Actinopterygii ; Neopterygii ; Teleostei ; Neoteleostei ; Acanthomorphata ; Batrachoidaria ; Batrachoididae ; Thalassophryne		MIPSVLLVTL LLLSWTSAEK DLKVRVARST NDETNLHWVK CGGSVPDGAV SIQNTYVSPA RTEYVCKSNC EAGYYSTKDS KCHYPFGRVE QTTSVCEILV NRDNFELLEW KEGYAGSLPA NAVSTCKTNR IYVGKGAYGL GKIEPAHHCL YYGWNGAETW TKTYQALTVN KDVIEQTMKD VKYQTEGVTV IQGKPEVMRK STVNNKQCKE VTKTVTLSKD ISTEERWDVT NSVTFGVTTT VTAGIPDVAS ASLAVSMEAR RDFAHGASKT ESQSYMVTVS VPVPPKQSCT VSMVAQVNKA DVPFTATLIR TYRGGKKTQT TTKGVYRTTQ VAETHADVEQ CTIIGDEKDC PKASK
			Q66S21	Natterin-2			MNLSVLLVTL LLLSWTSAEK DLKVRVARST NDETNLHWVK CGGSVPDGAV SIRNTYVSPA RTEYVCKCFC QAGYYSTKDS KCHYPYGTKE MATSTNCYIL VNRDNFELLE WKDGYAGSVP DNAVSTCKTN KIYVGKGAYG LGKIEPANHC LYYVWDGAET WTKTYQALTM NKDVIEQAMK DVKYQTEGVT VIKGKPEVMR RSTVNNQHCK EVTKTVTLTK DISTDERWDV TNSVTFGVTT TVTAGIPDVS SASLEISMQA TMDFAHGASK TETQSYMVTV SVPVPPKQSC TVSMVAQVNK ADIPFTATLI RTYRGGKKTQ TTTKGVYRTI QVAETHADVE QCTIIGDAKD CPNASSTITT LRP…
			Q66S17	Natterin-3			MKLSVLVVTL LAVSWTSAQP ETFSIQTKEA NMNPEPANIR VARSSSAQSN LQWNYWDGQG AVPDGAVSIW NGEEKRTDYV CSCGCSSGFY STKTGANCHY AYGETEKTCS GFSILVNRDN FENLEWKGGS DGSVPKNAVE VCEKVYVGKN KYGLGKVHTK HEALFLPWHG EEHWYKDYEV LTVNDDVVKQ ELTQVNYKLD AAHPIKNPPE TLRRSSASNS QCRPITKTVA LEKAIQTEQS WDVTSTVTFG VESSITAGIP DIASATVSVS VETSLSVSLG STTTKTTTHT VSVIVTVPPN HYCPVTMVAT KYTADIPFTG KMTRTYRNGQ KRTTSITGTY RAIQVGEIRA DVQRCSEIAG AKPC
			Q66S13	Natterin-4			MKLLVLLVTL LVLSWTSAED VGDQEILQQH NEDNNHKSEL GEAAPQRTDN ETSQLGQETP TIRVARAYEF SSKSNLEWVR WNGHIPSNAV KISNTYVGRE DYVCRVGCEA GYYTPKKGPS CFYPYGFTEQ HSKMFHILVN RDNFEILEWK WKTGGEVPEN AVKACRDLYV AKNKYGLGKL HQSHHVFYLP WKGTEYKYNE YYVLNVNMDV VEQKITNVRY NMKGVEVHKD KPETLRSTSV KNYQCREATK QVTLEKSTET SQSWDVSNSI TLGVSTEVSA GIPNIADVSV AVSAETSVEI SHGTSKTEST SHSLSVSATI PPNSSCSITM EGCTFKANIP FTGRLTRKYS NGKVTSSSVK GIY…
			Q66S08	Natterin-P			MKLLVLLVTL LVLSWTSAED LGDQEILENN EDNNHESELG EPAAQHTDDE TSQLGQALIP RCRKMPGVKM C
Total UniProt		10
Eudontomyzon morii (Lampetra morii)	Korean lamprey		N/A		Eukaryota; Opisthokonta; Metazoa; Eumetazoa; Bilateria; Deuterostomia; Chordata; Craniata; Vertebrata; Cyclostomata; Hyperoartia; Petromyzontiformes;Petromyzontidae; Eudontomyzon		N/A		https://doi.org/10.1038/celldisc.2017.33
Plotosus canius	gray eel-catfish		N/A		Eukaryota; Opisthokonta; Metazoa; Eumetazoa; Bilateria; Deuterostomia; Chordata; Craniata; Vertebrata; Gnathostomata; Teleostomi; Euteleostomi;Actinopterygii; Actinopteri; Neopterygii; Teleostei; Osteoglossocephalai; Clupeocephala; Otomorpha; Ostariophysi; Otophysi; Characiphysae; Siluriformes; Siluroidei; Plotosidae;Plotosus		N/A		https://doi.org/10.1016/j.toxicon.2011.08.001
Trachinotus ovatus			N/A		Eukaryota; Opisthokonta; Metazoa; Eumetazoa; Bilateria; Deuterostomia; Chordata; Craniata; Vertebrata; Gnathostomata; Teleostomi; Euteleostomi;Actinopterygii; Actinopteri; Neopterygii; Teleostei; Osteoglossocephalai; Clupeocephala; Euteleosteomorpha; Neoteleostei; Eurypterygia; Ctenosquamata; Acanthomorphata;Euacanthomorphacea; Percomorphaceae; Carangaria; Carangiformes; Carangidae; Trachinotus		N/A		https://doi.org/10.1016/j.aquaculture.2019.04.078
Total Literature		3
Total		109

## Sheet: PID from Multiple aligment
Gene> Natterin- Clustal Omega (Multiple Alignment Sequence)				PID (% identity)
Fish species (106)	Gene description	ID Protein		Natterin-1	Natterin-2	Natterin-3	Natterin-4
Thalassophryne nattereri	Natterin-1	Q66S25		100.0	87.9	40.5	42.4
	Natterin-2	Q66S21		83.2	100.0	38.9	39.6
	Natterin-3	Q66S17		41.1	41.5	100.0	40.2
	Natterin-4	Q66S13		43.0	42.1	40.2	100.0
	Natterin-P	Q66S08		2020-02-04	2020-02-04	2020-04-05	2020-08-05
Acanthochromis polyacanthus	natterin-3-like	XP_022078957.1		2020-01-29	2020-05-28	32.0	33.3
	natterin-3-like	XP_022077763.1		2020-01-29	2020-05-28	32.0	33.3
	natterin-3-like	XP_022070850.1		36.0	35.6	38.7	37.3
	natterin-3-like	XP_022070849.1		2020-01-29	2020-06-28	32.0	33.3
	natterin-3-like	XP_022070845.1		39.5	41.3	41.3	38.9
	natterin-4-like	XP_022070844.1		45.4	43.7	44.3	46.0
	natterin-3-like	XP_022070843.1		33.2	31.4	38.0	34.6
	natterin-3-like	XP_022070842.1		33.5	34.2	37.7	34.4
	natterin-3-like	XP_022070841.1		2020-08-31	32.7	37.0	33.1
	natterin-2-like	XP_022043008.1		33.8	33.8	2020-06-28	2020-09-30
Acipenser ruthenus	natterin-3-like	XP_034766114.1		2020-04-16	2020-02-16	2020-08-18	2020-05-16
	natterin-3-like	XP_033893513.2		2020-07-31	32.1	34.6	36.1
	natterin-3-like	XP_033893512.1		33.4	33.9	37.8	39.3
	natterin-3-like	XP_033858368.2		2020-07-22	2020-05-23	2020-08-24	2020-07-24
	natterin-3-like	XP_033850746.1		33.7	34.1	37.5	39.6
	natterin-3-like	XP_033850745.2		34.2	34.4	37.5	37.8
Amphiprion ocellaris	natterin-1-like/natterin-3-like	XP_035796893.1		33.5	34.9	34.2	31.4
		XP_023150123.1		34.4	35.7	35.7	32.7
		XP_023150115.1		33.3	34.6	33.9	2020-01-31
		XP_023150116.1		33.3	34.6	33.9	2020-01-31
	natterin-3-like	XP_023150121.1		2020-03-31	2020-05-30	34.9	36.4
	natterin-3-like	XP_035796892.1		35.2	35.1	38.4	37.1
	natterin-3-like	XP_023150117.1		34.4	34.5	37.2	35.2
Anabas testudineus	natterin-3-like	XP_026199457.1		32.7	33.8	41.5	36.2
		XP_026199458.1		32.7	33.8	41.5	36.2
	natterin-3-like	XP_026198609.1		2020-08-30	2020-07-31	41.8	35.8
		XP_026198608.1		2020-08-30	2020-07-31	41.8	35.8
	natterin-3-like	XP_026198606.1		41.2	42.3	46.6	41.8
		XP_026198607.1		41.2	42.3	46.6	41.8
	natterin-3-like	XP_026199622.1		36.6	36.3	38.4	37.3
	natterin-3-like	XP_026199621.1		36.1	36.3	42.2	36.8
	natterin-3-like	XP_026199612.1		31.6	32.8	38.3	34.1
	natterin-3-like	XP_026198845.1		33.0	34.6	41.0	35.8
	natterin-4-like	XP_026198844.1		33.5	34.0	39.5	37.4
	natterin-3-like	XP_026198843.1		33.3	34.1	41.5	36.5
	natterin-3-like	XP_033182037.1		2020-09-28	29.0	34.7	2020-09-30
	natterin-3-like	XP_026198837.1		31.6	2020-08-31	35.7	34.8
	natterin-3-like	XP_026198605.1		38.9	39.7	48.2	40.5
	natterin-3-like	XP_026198604.1		39.2	39.7	45.4	41.7
	natterin-3-like	XP_026198603.1		38.0	38.8	45.1	40.5
Anabarilius grahami (Barilius grahami)	Natterin-4	A0A3N0Z5Q4		2020-08-14	14.0	2020-01-15	2020-07-16
		A0A3N0Y4R9		12.0	2020-01-11	2020-05-14	2020-07-16
Anarrhichthys ocellatus	natterin-3-like	XP_031734625.1		37.9	37.8	41.6	37.0
	natterin-3-like	XP_031726488.1		42.3	42.4	45.6	41.1
	natterin-3-like	XP_031726486.1		35.9	35.5	37.7	37.7
	natterin-3-like	XP_031726485.1		2020-03-30	2020-08-29	34.1	34.1
	natterin-3-like	XP_031726472.1		37.1	36.2	40.8	35.4
	natterin-3-like	XP_031726392.1		2020-06-28	2020-08-27	34.4	30.2
	natterin-3-like	XP_031696264.1		36.7	37.6	39.8	36.2
Archocentrus centrarchus	natterin-3-like	XP_030579517.1		32.1	32.0	36.0	36.0
		XP_030579516.1		32.1	32.0	36.0	36.0
	natterin-3-like	XP_030579570.1		35.9	35.8	37.9	36.5
	natterin-3-like	XP_030579258.1		33.8	32.3	35.2	32.1
Astatotilapia calliptera	natterin-3-like	XP_026043554.1		2020-07-31	2020-08-29	35.1	2020-01-31
		XP_026043556.1		32.6	2020-04-30	36.1	32.0
	natterin-3-like	XP_026044423.1		36.0	36.9	41.6	34.5
	natterin-3-like	XP_026042003.1		31.9	32.0	35.5	35.2
Astyanax mexicanus	natterin-3-like	XP_007253908.2		33.7	33.4	36.5	36.9
		XP_022523356.1		33.7	2020-04-30	36.5	36.9
	natterin-3-like	XP_022523353.1		32.3	31.9	36.5	34.5
	natterin-3-like	XP_022533734.1		2020-06-24	2020-05-24	2020-02-27	2020-09-24
	natterin-3-like	XP_022523255.1		37.7	37.6	43.9	42.8
Austrofundulus limnaeus	natterin-3-like	XP_013870038.1		2020-05-30	30.2	34.7	34.5
	natterin-3-like	XP_013870037.1		35.6	35.0	38.7	37.5
Betta splendens	natterin-3-like	XP_029031351.1		2020-03-31	2020-03-30	36.2	31.4
		XP_029031362.1		2020-08-31	2020-08-30	36.9	31.9
		XP_029031373.1		32.2	2020-01-31	37.3	32.3
		XP_029031382.1		32.2	2020-01-31	37.3	32.3
	natterin-3-like	XP_029019122.1		2020-05-30	2020-09-30	33.8	33.6
		XP_029019123.1		2020-05-31	31.9	34.9	34.7
		XP_029019124.1		2020-05-31	31.9	34.9	34.7
		XP_029019125.1		2020-05-31	31.9	34.9	34.7
	natterin-3-like	XP_029019127.1		32.5	2020-08-31	35.4	34.0
	natterin-3-like	XP_029018660.1		33.3	33.3	37.0	33.3
Boleophthalmus pectinirostris	natterin-3-like	XP_020794036.1		2020-05-26	27.0	2020-06-29	2020-04-27
Carassius auratus	natterin-4-like	XP_026142691.1		2020-04-27	2020-08-26	2020-01-28	2020-08-28
		XP_026142692.1		2020-05-31	2020-09-30	32.0	32.9
	natterin-3-like	XP_026095673.1		2020-05-30	31.4	32.4	32.9
	natterin-3-like	XP_026050760.1		2020-06-18	2020-04-18	2020-05-22	2020-01-20
Channa argus	Natterin-3	A0A6G1PYG8		35.9	36.0	39.2	35.7
	Natterin-3	A0A6G1PYG9		2020-05-28	2020-05-27	32.0	2020-07-28
	Natterin-3	A0A6G1PYN7		2020-03-28	2020-03-28	31.4	2020-07-28
	Natterin-3	A0A6G1PZF2		36.6	36.0	38.9	37.0
	Natterin-4	A0A6G1PYT2		34.4	34.5	40.8	36.8
	Natterin-3	A0A6G1PYQ5		2020-03-31	31.0	35.4	34.9
Chanos chanos	natterin-3-like	XP_030647716.1		35.4	35.5	37.1	38.2
	natterin-3-like	XP_030647715.1		32.4	31.6	35.8	36.2
Clupea harengus	natterin-3-like	XP_031424776.1		2020-08-26	2020-06-26	2020-05-25	2020-04-29
		XP_031424775.1		2020-08-26	2020-06-26	2020-05-25	2020-04-29
		XP_031424777.1		2020-03-30	30.0	2020-05-28	33.0
		XP_031424778.1		2020-03-30	30.0	2020-05-28	33.0
	natterin-3-like	XP_012684608.2		2020-01-20	2020-02-20	2020-03-22	2020-03-22
		XP_031432742.1		21.0	2020-01-21	2020-04-23	2020-03-23
	natterin-3-like	XP_031424779.1		2020-02-25	2020-09-24	2020-02-26	2020-05-28
	natterin-4-like	XP_012689920.2		2020-01-21	21.0	2020-02-21	2020-06-22
	natterin-3-like	XP_031424780.1		2020-07-19	2020-07-19	2020-07-22	2020-03-21
	natterin-3-like	XP_031431589.1		2020-05-18	2020-09-18	2020-08-20	2020-04-21
Cottoperca gobio	natterin-3-like	XP_029296358.1		31.9	2020-08-31	34.6	35.5
	natterin-3-like	XP_029296339.1		33.0	34.9	39.2	33.8
	natterin-3-like	XP_029296316.1		36.0	35.6	37.5	38.1
	natterin-3-like	XP_029295877.1		35.5	35.4	37.8	35.6
Collichthys lucidus (Sciaena lucida)	Natterin-4	A0A4U5USR6		2020-08-29	2020-07-29	34.2	34.6
	Natterin-4	A0A4U5UST4		2020-03-30	2020-07-29	31.2	32.7
	Natterin-3	A0A4U5USP8		35.1	35.0	37.9	35.7
	Natterin-3	A0A4U5USV2		35.6	35.5	38.4	37.5
Cyclopterus lumpus	natterin-3-like	XP_034397685.1		32.5	33.2	34.6	31.6
		XP_034397684.1		32.5	33.2	34.6	31.6
	natterin-3-like	XP_034398593.1		33.7	33.1	39.9	35.2
	natterin-3-like	XP_034398576.1		35.5	34.6	42.2	38.6
	natterin-3-like	XP_034398574.1		33.2	31.9	38.2	35.7
	natterin-3-like	XP_034396614.1		32.8	32.2	36.0	35.3
	natterin-3-like	XP_034396612.1		32.4	32.1	34.6	34.4
	natterin-3-like	XP_034396611.1		41.8	41.4	47.3	42.4
	natterin-3-like	XP_034396610.1		41.8	41.4	47.3	42.4
Cynoglossus semilaevis	natterin-3-like	XP_016886653.2		34.0	35.0	45.6	39.8
	natterin-3-like	XP_008334723.1		32.4	31.9	35.3	35.1
	natterin-3-like	XP_008334722.1		35.1	34.5	36.5	36.5
Cyprinodon variegatus	natterin-3-like	XP_015243042.1		2020-01-28	2020-05-27	2020-01-29	28.0
	natterin-3-like	XP_015241089.1		30.2	2020-04-30	36.0	35.3
	natterin-3-like	XP_015241077.1		34.6	34.5	38.3	36.0
	natterin-3-like	XP_015235140.1		2020-07-31	33.3	36.6	33.5
	natterin-3-like	XP_015234320.1		32.6	33.5	36.2	35.0
Cyprinus carpio	natterin-like protein	XP_018962823.1		2020-09-14	2020-03-14	2020-01-15	2020-07-17
	natterin-like protein	XP_018946706.1		2020-09-14	2020-08-14	15.0	2020-09-14
	natterin-3-like	XP_018932680.1		2020-09-21	2020-05-20	2020-03-24	2020-06-21
	natterin-3-like	XP_018921751.1		2020-09-19	2020-03-19	2020-08-20	2020-06-18
	natterin-3-like	XP_018921710.1		2020-07-22	2020-03-21	27.0	2020-01-26
Danio rerio	natterin-3-like	XP_021325134.1		2020-06-20	2020-06-19	2020-04-22	2020-09-21
		XP_021329119.1		2020-06-20	2020-06-19	2020-04-22	2020-09-21
	natterin-like protein	XP_017212453.1		2020-03-13	2020-06-13	2020-01-16	2020-02-16
	hypothetical protein LOC564660	NP_001373566.1		2020-03-16	2020-05-16	2020-06-15	2020-06-16
	hypothetical protein LOC564481	NP_001373496.1		2020-04-14	2020-09-13	2020-03-14	2020-01-15
	aerolysin-like protein	NP_001013322.1		2020-09-16	2020-03-16	2020-07-16	19.0
	si:dkeyp-32g11.8	XP_001332452.2		2020-05-15	2020-09-14	2020-02-14	2020-04-17
	jacalin 1	XP_005166416.2		2020-01-14	2020-08-13	2020-08-13	2020-06-14
		XP_021333376.1		2020-08-13	2020-03-13	2020-03-13	2020-03-14
	jacalin 2	XP_689401.2		2020-09-16	2020-03-16	2020-02-16	2020-07-17
	jacalin 3	XP_001920106.1		2020-09-16	2020-03-16	2020-09-15	2020-07-17
	jacalin 4	XP_001335438.1		2020-03-16	16.0	2020-04-16	2020-01-17
Denticeps clupeoides	natterin-4-like	XP_028827979.1		16.0	2020-02-15	2020-01-23	20.0
	natterin-3-like	XP_028827846.1		2020-07-13	2020-04-12	2020-03-22	2020-09-18
Echeneis naucrates	natterin-3-like	XP_029365835.1		36.6	35.8	38.2	38.7
	natterin-3-like	XP_029365834.1		32.2	2020-08-31	35.8	36.6
Electrophorus electricus	natterin-3-like	XP_026858729.2		33.9	34.1	36.4	37.3
	natterin-3-like	XP_026858721.2		32.2	32.4	37.3	37.3
Epinephelus lanceolatus	natterin-3-like	XP_033476433.1		35.3	34.9	37.3	35.0
		XP_033476434.1		35.4	35.1	37.5	35.1
	natterin-3-like	XP_033476276.1		32.8	2020-03-31	40.5	34.4
		XP_033476277.1		32.8	2020-03-31	40.5	34.4
	natterin-3-like	XP_033476485.1		41.8	42.3	52.5	44.0
	natterin-3-like	XP_033476484.1		34.4	34.6	39.9	33.1
	natterin-4-like	XP_033476370.1		2020-05-31	32.0	37.3	34.9
	natterin-3-like	XP_033475455.1		2020-05-30	2020-04-30	36.5	32.8
	natterin-3-like	XP_033475453.1		33.5	33.9	40.8	34.0
	natterin-3-like	XP_033475070.1		2020-09-30	2020-03-30	33.7	34.2
	natterin-3-like	XP_033475041.1		35.6	35.5	38.4	37.3
Erpetoichthys calabaricus	natterin-4-like	XP_028669333.1		2020-03-28	2020-08-28	2020-03-25	2020-06-26
		XP_028669330.1		27.0	2020-05-27	2020-04-24	2020-04-25
		XP_028669326.1		27.0	2020-05-27	2020-04-24	2020-04-25
		XP_028669327.1		27.0	2020-05-27	2020-04-24	2020-04-25
		XP_028669323.1		27.0	2020-05-27	2020-04-24	2020-04-25
		XP_028669324.1		27.0	2020-05-27	2020-04-24	2020-04-25
		XP_028669322.1		27.0	2020-05-27	2020-04-24	2020-04-25
		XP_028669331.1		2020-03-28	2020-08-28	2020-03-25	26.0
		XP_028669332.1		2020-03-28	2020-08-28	2020-03-25	2020-06-26
		XP_028669329.1		27.0	2020-05-27	2020-04-24	2020-04-25
		XP_028669325.1		27.0	2020-05-27	2020-04-24	2020-04-25
	natterin-1-like	XP_028670378.1		2020-08-20	2020-08-21	2020-01-19	2020-05-21
	natterin-3-like	XP_028664731.1		33.6	33.3	35.2	35.0
	natterin-3-like	XP_028664730.1		2020-07-31	31.6	33.0	33.5
	natterin-3-like	XP_028664729.1		31.6	2020-03-31	33.0	34.7
	natterin-3-like	XP_028664728.1		2020-08-29	2020-09-29	2020-08-29	32.1
	natterin-4-like	XP_028664726.1		33.4	34.2	38.7	37.6
Esox lucius	natterin-4	XP_010871658.1		2020-03-27	2020-05-27	27.0	2020-08-31
		XP_010871659.2		2020-08-27	2020-07-27	2020-06-27	32.2
		XP_019905734.1		30.0	2020-09-29	2020-01-30	34.6
	natterin-3	XP_010875473.1		35.6	36.6	38.6	37.9
	natterin-3	XP_010875472.2		2020-01-31	32.0	35.5	33.6
	natterin-like protein	NP_001291101.1		14.0	2020-07-13	2020-06-13	2020-04-14
Etheostoma cragini	natterin-3-like	XP_034727099.1		32.6	33.0	33.9	32.4
		XP_034727100.1		35.6	36.0	37.1	35.3
	natterin-3-like	XP_034727106.1		38.7	38.3	44.0	38.0
	natterin-3-like	XP_034727104.1		36.1	36.0	37.1	38.5
	natterin-3-like	XP_034727103.1		34.9	34.9	36.6	32.4
	natterin-3-like	XP_034727101.1		2020-07-29	2020-06-29	33.9	33.0
Etheostoma spectabile	natterin-3-like	XP_032372170.1		32.6	37.2	34.3	32.4
		XP_032372171.1		35.6	36.0	37.6	35.0
	natterin-3-like	XP_032372421.1		36.1	36.0	36.4	38.5
	natterin-3-like	XP_032372172.1		42.3	42.5	46.8	41.6
	natterin-3-like	XP_032371965.1		2020-07-29	2020-06-29	34.0	33.0
	natterin-3-like	XP_032371798.1		46.0	45.9	51.0	48.1
Fundulus heteroclitus	natterin-3	XP_035999639.1		2020-03-29	2020-05-30	35.6	32.2
	natterin-3	XP_035999640.1		36.0	35.8	32.3	31.2
	natterin-3	XP_012713960.2		31.4	2020-01-31	36.3	35.1
	natterin-3	XP_036000698.1		35.4	45.9	37.8	37.3
	natterin-3	XP_036000190.1		32.5	33.7	34.2	32.5
Gadus morhua	natterin-3-like	XP_030218725.1		34.4	34.1	36.3	36.0
	natterin-3-like	XP_030220404.1		2020-08-30	2020-08-30	34.0	33.6
	aerolysin-like protein	XP_030221930.1		2020-02-13	2020-09-12	2020-06-13	13.0
Gouania willdenowi	natterin-3-like	XP_028314104.1		35.1	34.8	36.3	36.3
	natterin-3-like	XP_028314103.1		32.0	31.4	34.9	35.9
	natterin-3-like	XP_028313537.1		35.1	34.8	36.3	36.3
	natterin-3-like	XP_028313410.1		32.0	31.4	34.9	35.9
Gymnodraco acuticeps	natterin-3-like	XP_034086171.1		31.4	2020-05-31	36.2	35.0
		XP_034086172.1		31.4	2020-05-31	36.2	35.0
		XP_034086174.1		31.4	2020-05-31	36.2	35.0
		XP_034086175.1		31.4	2020-05-31	36.2	35.0
	natterin-3-like	XP_034086136.1		36.5	36.1	37.2	37.8
Haplochromis burtoni	natterin-3-like	XP_005947701.1		31.4	2020-07-29	36.4	2020-01-31
		XP_005947702.1		31.9	30.2	38.0	2020-03-31
	natterin-3-like	XP_005947699.1		36.1	36.3	37.9	36.5
	natterin-3-like	XP_005947698.1		36.4	37.0	41.8	35.0
Hippocampus comes	natterin-3-like	XP_019740213.1		2020-08-31	2020-07-31	31.4	33.0
		XP_019740214.1		2020-08-31	2020-07-31	31.4	33.0
	natterin-3-like	XP_019740210.1		2020-07-28	2020-06-28	2020-05-27	31.0
		XP_019740209.1		2020-07-28	2020-06-28	2020-05-27	31.0
	natterin-3-like	XP_019740212.1		33.3	32.7	35.5	34.3
	natterin-3-like	XP_019740211.1		2020-09-29	2020-06-30	33.4	33.4
	natterin-3-like	XP_019740204.1		30.2	30.2	2020-08-30	35.3
	natterin-3-like	XP_019740203.1		37.0	35.3	38.8	37.9
Hippoglossus hippoglossus	natterin-3-like	XP_034452610.1		2020-09-29	2020-03-29	33.7	33.9
		XP_034452611.1		2020-01-31	2020-06-30	35.1	35.2
	natterin-3-like	XP_034452619.1		36.1	35.3	37.0	37.0
Hippoglossus stenolepis	natterin-3-like	XP_035022137.1		34.4	33.6	35.3	35.6
	natterin-3-like	XP_035022136.1		2020-03-31	2020-07-30	35.3	35.4
Ictalurus furcatus (Pimelodus furcatus)	Natterin-like protein	E3TBY7		2020-06-15	15.0	2020-02-15	2020-07-16
Ictalurus punctatus	natterin-like protein	XP_017345216.1		2020-09-11	2020-09-11	2020-05-14	2020-01-14
		XP_017345225.1		2020-09-11	2020-09-11	2020-05-14	2020-01-14
	natterin-3-like	XP_017307974.1		34.1	34.2	38.0	37.7
	natterin-3-like	XP_017307975.1		32.0	31.9	36.3	35.7
	natterin-like protein	XP_017352100.1		2020-06-13	2020-09-12	2020-05-13	2020-06-14
	natterin-like protein	XP_017352097.1		2020-02-11	2020-04-10	11.0	2020-01-12
	natterin-like protein	XP_017305510.1		2020-07-13	2020-03-12	2020-04-14	2020-05-14
	natterin-like protein	XP_017305499.1		2020-06-15	15.0	2020-02-15	2020-07-16
Kryptolebias marmoratus	natterin-3-like	XP_017283302.1		32.3	33.2	35.1	33.4
		XP_017283303.1		32.3	33.2	35.1	33.4
	natterin-3-like	XP_024864245.1		31.9	31.6	35.8	36.3
		XP_017283277.2		2020-01-30	2020-08-29	33.9	34.3
	natterin-3-like	XP_017283275.1		35.6	35.3	39.4	38.0
Labeo rohita (Cyprinus rohita)	Natterin	A0A498M4F8		2020-08-13	2020-05-13	2020-07-16	2020-01-17
	Natterin	A0A498MQR0		2020-09-16	2020-05-16	2020-04-18	2020-08-18
	Natterin	A0A498M2J8		2020-03-16	2020-09-15	2020-02-18	2020-06-18
	Natterin	A0A498M5V3		2020-06-16	2020-03-16	2020-04-18	2020-08-18
	Natterin	A0A498MFS9		2020-03-17	17.0	2020-01-18	19.0
	Natterin	A0A498M1M4		2020-08-13	2020-05-13	2020-02-16	2020-08-16
	Natterin	A0A498M4E6		15.0	15.0	2020-03-16	2020-04-18
	Natterin	A0A498NW31		2020-09-08	2020-08-07	2020-06-23	2020-07-09
	Natterin-3-like protein	A0A498MBY3		2020-09-19	2020-08-18	2020-06-23	2020-02-21
Labrus bergylta	natterin-3-like	XP_029138746.1		2020-03-31	2020-09-30	37.3	32.9
		XP_020516030.1		35.8	35.4	41.5	38.7
	natterin-3-like	XP_029138670.1		2020-05-31	31.4	33.1	32.9
		XP_029138671.1		40.5	40.4	45.1	42.7
	natterin-3-like	XP_020516031.2		32.1	2020-08-31	40.0	35.5
	natterin-3-like	XP_029138368.1		31.4	2020-03-31	37.5	35.3
	natterin-3-like	XP_020514928.1		34.6	34.8	36.5	36.3
	natterin-3-like	XP_029138081.1		2020-01-30	2020-08-29	38.1	33.3
Larimichthys crocea	natterin-3	XP_010749348.2		2020-05-30	30.2	34.8	34.9
	natterin-3	XP_010748853.3		35.6	35.5	38.4	37.3
Lates calcarifer	natterin-3-like	XP_018529232.1		32.4	32.8	37.9	31.9
		XP_018529233.1		33.0	33.4	38.6	32.3
	natterin-3-like	XP_018529229.1		35.6	34.1	40.3	35.8
		XP_018529230.1		36.6	35.0	41.5	36.7
	natterin-3-like	XP_018529234.1		32.5	33.2	39.0	32.7
	natterin-3-like	XP_018529228.1		36.4	36.0	38.4	38.5
	natterin-3-like	XP_018529223.1		31.9	2020-05-31	36.0	35.7
Latimeria chalumnae	natterin-3-like	XP_006007686.2		32.8	32.5	36.0	34.1
Lepisosteus oculatus	natterin-like protein	XP_006630214.1		2020-09-16	16.0	2020-07-13	2020-03-16
	natterin-like protein	XP_006630213.1		2020-09-16	2020-03-16	2020-08-14	2020-08-14
	natterin-like protein	XP_015201480.1		2020-02-20	2020-01-19	18.0	18.0
	natterin-like protein	XP_006630210.1		2020-02-09	2020-09-08	2020-08-08	2020-06-09
	natterin-like protein	XP_006630209.1		2020-03-16	2020-09-14	2020-04-15	16.0
	natterin-like protein	XP_015201478.1		2020-03-17	2020-03-16	2020-03-15	2020-01-14
	natterin-like protein	XP_006628335.1		2020-02-14	2020-06-13	2020-02-15	2020-04-16
	natterin-like protein	XP_015217114.1		2020-01-12	2020-05-11	2020-05-11	2020-05-12
Lethenteron camtschaticum (Japanese lamprey) (Lampetra japonica)	Natterin-like protein	K7WEH5		2020-03-15	15.0	2020-09-12	2020-09-13
Liparis tanakae	Natterin-4	A0A4Z2FCX0		35.0	35.1	36.4	36.8
	Natterin-3	A0A4Z2FCH6		2020-01-30	2020-08-29	32.7	32.2
	Natterin-4	A0A4Z2FDY0		38.0	38.2	41.6	39.1
	Natterin-4	A0A4Z2FCV9		32.7	32.0	32.7	32.7
Mastacembelus armatus	natterin-3-like	XP_026177782.1		2020-04-30	2020-06-30	34.4	34.7
	natterin-3-like	XP_026177776.1		35.9	35.5	38.4	38.2
	natterin-3-like	XP_026176934.1		36.2	35.8	38.6	36.3
	natterin-3-like	XP_026176932.1		2020-09-03	36.3	36.2	35.4
	natterin-3-like	XP_026176928.1		36.3	35.9	40.0	36.7
Maylandia zebra	natterin-3	XP_023008332.1		2020-03-28	2020-02-28	36.2	2020-01-27
		XP_023008333.1		2020-02-28	2020-01-28	2020-03-31	27.0
	natterin-3-like	XP_004555788.1		36.9	37.6	42.4	34.1
	natterin-3	XP_004555785.1		36.1	36.3	37.7	36.3
	natterin-3-like	XP_014263622.1		38.8	38.7	44.2	44.3
	protein FAM163B	XP_023008331.1		2020-01-29	2020-04-29	32.9	2020-04-28
		XP_004555787.1		2020-05-04	2020-08-04	2020-04-04	2020-02-05
Monopterus albus	natterin-3-like	XP_020451000.1		2020-03-31	30.0	35.6	34.2
	natterin-3-like	XP_020450999.1		2020-02-24	2020-04-24	2020-01-26	2020-02-26
	natterin-3-like	XP_020450998.1		2020-04-28	2020-03-27	34.6	2020-08-28
	natterin-3-like	XP_020450997.1		2020-03-31	32.0	32.2	2020-09-30
Morone saxatilis	natterin-3-like	XP_035514930.1		37.8	37.6	45.1	40.0
	natterin-3-like	XP_035514798.1		31.6	2020-08-30	34.6	35.0
	natterin-3-like	XP_035514196.1		2020-06-25	2020-04-25	32.0	2020-05-28
	natterin-3-like	XP_035514195.1		35.7	35.6	36.6	37.3
Myripristis murdjan	natterin-3-like	XP_029916599.1		35.6	35.5	38.7	37.5
	natterin-3-like	XP_029916535.1		31.9	32.0	36.4	35.0
Neolamprologus brichardi	natterin-3-like	XP_035766627.1		32.1	2020-08-31	35.2	35.2
	natterin-3-like	XP_035766593.1		33.5	32.0	40.3	35.6
	natterin-3-like	XP_006797808.2		36.0	37.1	42.6	35.0
Nothobranchius furzeri	natterin-3-like	XP_015830152.1		31.9	32.1	34.8	36.0
	natterin-3-like	XP_015830153.1		35.1	34.6	37.5	37.0
Notolabrus celidotus	natterin-3-like	XP_034548286.1		2020-01-31	2020-03-30	35.4	34.9
		XP_034548287.1		31.2	2020-04-30	35.5	35.0
	natterin-3-like	XP_034548364.1		33.9	35.6	37.0	34.9
		XP_034548366.1		33.9	35.6	37.0	34.9
		XP_034548367.1		34.0	35.7	37.1	35.0
	natterin-3-like	XP_034547094.1		2020-07-28	2020-06-29	36.2	32.2
		XP_034547095.1		2020-01-30	30.0	36.8	32.2
	natterin-3-like	XP_034548362.1		32.7	34.6	36.0	33.0
		XP_034548363.1		32.8	34.7	36.1	33.1
	natterin-3-like	XP_034548598.1		2020-03-31	2020-04-30	39.7	36.4
	natterin-3-like	XP_034548474.1		34.2	35.9	38.6	33.6
	natterin-3-like	XP_034548320.1		31.2	2020-04-30	35.5	35.0
	natterin-3-like	XP_034548053.1		31.0	2020-04-30	34.6	35.6
	natterin-3-like	XP_034547367.1		31.9	33.1	39.1	35.6
	natterin-4-like	XP_034547365.1		35.1	35.6	40.9	37.2
Notothenia coriiceps	natterin-3-like	XP_010783235.1		36.5	36.1	37.2	37.8
	natterin-3-like	XP_010767376.1		31.4	2020-05-31	36.2	35.0
Oncorhynchus keta	natterin-3-like	XP_035641051.1		2020-03-30	30.0	33.3	33.6
	natterin-3-like	XP_035591534.1		36.4	35.5	38.3	37.6
	natterin-3-like	XP_035591045.1		2020-04-30	2020-07-30	36.6	32.8
Oncorhynchus kisutch	natterin-3	XP_020344314.1		35.4	34.5	37.6	36.6
		XP_031686132.1		35.9	35.0	38.1	37.2
	natterin-3-like	XP_031674702.1		31.2	2020-01-31	33.6	34.1
	aerolysin-like protein	XP_031659281.1		2020-08-14	2020-05-14	13.0	2020-05-15
		XP_031659284.1		2020-08-14	2020-05-14	13.0	2020-05-15
Oncorhynchus mykiss	natterin-like protein	XP_021422808.1		2020-06-14	2020-02-14	13.0	2020-05-15
		XP_021422813.1		2020-08-13	14.0	2020-05-12	16.0
	natterin-like protein	XP_021422805.1		2020-08-13	2020-05-13	2020-01-13	2020-02-15
		XP_021422806.1		2020-03-14	14.0	2020-06-13	2020-07-15
	natterin-like protein	XP_021422817.1		2020-01-15	2020-08-14	2020-06-13	2020-05-15
	natterin-3-like	XP_021475594.1		35.6	34.8	37.6	37.1
	natterin-3-like	XP_021461251.1		2020-09-30	2020-08-30	33.3	34.1
	natterin-like protein	XP_021422815.1		2020-06-14	2020-02-14	2020-03-13	2020-09-14
	natterin-like protein	XP_021422803.1		2020-03-14	14.0	2020-03-13	2020-02-15
Oncorhynchus nerka	natterin-3-like	XP_029534857.1		2020-01-30	30.0	36.7	32.6
	natterin-3-like	XP_029533533.1		36.1	35.3	38.1	37.4
	natterin-3-like	XP_029493305.1		28.0	2020-09-27	2020-05-30	31.2
Oncorhynchus tshawytscha	natterin-3-like	XP_024296467.1		2020-08-29	2020-09-28	33.7	31.0
	natterin-3-like	XP_024294886.1		36.1	35.5	38.1	37.4
	natterin-3-like	XP_024255814.1		2020-09-30	2020-08-30	33.8	34.1
Oreochromis aureus	natterin-3-like	XP_031613067.1		2020-04-25	2020-02-26	33.7	2020-03-26
	natterin-3-like	XP_031590732.1		32.1	2020-05-31	34.0	34.8
	natterin-3-like	XP_031590731.1		39.1	2020-02-29	2020-03-30	2020-07-29
Oreochromis niloticus	natterin-3	XP_019221741.1		32.1	2020-08-29	35.4	32.0
		XP_019221742.1		32.4	30.0	37.0	32.1
	natterin-3	XP_019221678.1		31.4	2020-03-29	35.0	2020-01-31
		XP_019221679.1		32.1	2020-08-29	35.6	2020-05-31
	natterin-3	XP_019221743.1		36.4	36.5	38.2	36.3
		XP_013126388.2		36.4	36.5	38.2	36.3
	natterin-3-like	XP_025767791.1		33.9	33.3	40.5	34.2
	natterin-3-like	XP_025767789.1		30.2	2020-08-29	32.2	27.0
	natterin-3-like	XP_019221680.1		36.1	36.0	37.2	36.5
	natterin-3-like	XP_025752615.1		2020-01-31	2020-07-29	36.0	31.9
	natterin-3-like	XP_013126389.1		31.4	2020-08-29	34.3	34.5
	natterin-3-like	XP_019220826.1		38.1	38.6	44.4	34.2
	natterin-3-like	XP_003460225.2		34.2	34.4	41.3	35.2
	natterin-4-like	XP_003460223.2		38.5	40.2	39.4	38.7
Oryzias latipes	natterin-2	XP_020569178.1		2020-02-21	22.0	2020-06-19	2020-08-21
	natterin-3	XP_004066450.1		36.7	35.6	40.3	37.4
	natterin-2-like	XP_020569176.1		2020-09-18	2020-02-19	2020-02-17	2020-08-16
	natterin-3-like	XP_011477929.1		2020-08-24	2020-01-24	2020-06-26	2020-02-25
Oryzias melastigma	natterin-3-like	XP_036069659.1		26.0	2020-07-25	2020-03-27	2020-03-26
	natterin-1-like	XP_036065765.1		2020-01-20	2020-05-20	2020-07-17	2020-01-17
	natterin-4-like	XP_024120858.1		36.1	35.6	33.9	37.9
	natterin-4-like	XP_024119711.1		36.1	35.6	33.5	37.6
Pangasianodon hypophthalmus	natterin-3-like	XP_026787297.1		34.1	34.0	38.0	37.0
	natterin-3-like	XP_026787254.1		32.8	32.4	35.6	35.2
Paralichthys olivaceus	natterin-3-like	XP_019967672.1		30.2	2020-04-29	34.6	34.3
	natterin-3-like	XP_019933636.1		36.6	36.3	37.7	37.5
Parambassis ranga	natterin-3-like	XP_028271100.1		2020-05-31	32.8	33.3	2020-06-30
		XP_028271101.1		32.4	33.7	34.3	31.4
		XP_028271102.1		30.0	31.6	33.6	31.6
	natterin-3-like	XP_028270247.1		2020-09-25	27.0	28.0	2020-08-26
		XP_028270248.1		26.0	2020-01-27	2020-01-28	2020-09-26
		XP_028270249.1		31.2	32.5	33.0	2020-03-30
	natterin-3-like	XP_028271107.1		35.2	33.8	36.6	35.5
		XP_028271108.1		35.2	33.8	36.7	35.0
	natterin-3-like	XP_028271103.1		31.9	34.0	33.5	31.4
		XP_028271104.1		32.0	34.1	33.7	2020-05-31
	natterin-3-like	XP_028270505.1		32.1	34.1	33.5	2020-03-31
		XP_028270506.1		32.2	34.3	33.7	31.4
	natterin-3-like	XP_028271105.1		36.0	35.6	33.7	38.1
	natterin-3-like	XP_028270577.1		36.0	35.6	37.7	38.1
	natterin-3-like	XP_028270576.1		31.4	2020-03-31	34.5	35.2
	natterin-3-like	XP_028270413.1		35.2	33.8	36.6	35.5
Paramormyrops kingsleyae	natterin-4-like	XP_023657493.1		40.5	41.9	43.3	44.6
Perca flavescens	natterin-3-like	XP_028434306.1		45.4	46.2	48.5	44.0
	natterin-3-like	XP_028434994.1		34.0	34.7	36.7	33.4
	natterin-3-like	XP_028434993.1		35.5	34.7	42.8	35.0
	natterin-3-like	XP_028434992.1		33.9	33.3	42.8	35.3
	natterin-3-like	XP_028434990.1		37.3	37.3	43.3	38.7
	natterin-3-like	XP_028434989.1		41.3	42.6	45.0	40.0
	natterin-3-like	XP_028434987.1		37.8	38.6	42.9	38.3
	natterin-3-like	XP_028434986.1		33.8	33.0	39.4	36.0
	natterin-3-like	XP_028434985.1		40.4	40.6	46.3	38.3
	natterin-3-like	XP_028434984.1		34.4	33.6	41.8	34.9
	natterin-3-like	XP_028434983.1		35.8	36.4	38.3	34.4
Periophthalmus magnuspinnatus	natterin-3-like	XP_033829269.1		37.4	37.3	43.5	40.8
	natterin-3-like	XP_033829267.1		34.2	33.6	38.1	35.5
Plotosus lineatus (Silurus lineatus)	PL-toxin II	F2ZAL6		2020-03-13	2020-07-12	14.0	2020-04-17
	PL-toxin I	F2ZAL5		14.0	14.0	2020-04-14	17.0
Poecilia formosa	natterin-3-like	XP_016516744.1		2020-07-29	2020-04-30	34.2	33.0
	natterin-3-like	XP_016516735.1		32.3	33.3	35.5	36.6
	natterin-3-like	XP_007573269.2		31.6	2020-07-30	33.9	34.5
	natterin-3-like	XP_016516738.1		2020-06-30	2020-05-31	33.4	2020-05-31
	natterin-3-like	XP_007573254.1		33.1	34.5	38.1	36.5
	natterin-3-like	XP_007573252.1		2020-03-31	33.2	35.3	33.7
	natterin-3-like	XP_007543104.1		2020-08-31	32.7	36.5	34.4
Poecilia latipinna	natterin-3-like	XP_014915517.1		32.7	33.6	37.5	35.3
	natterin-3-like	XP_014912337.1		2020-03-31	2020-07-30	33.9	35.0
	natterin-3-like	XP_014872294.1		32.8	33.7	35.7	33.7
	natterin-3-like	XP_014872293.1		31.6	32.5	35.0	35.1
	natterin-3-like	XP_014872285.1		31.9	33.0	35.0	34.4
	natterin-4-like	XP_014872284.1		31.2	32.8	34.0	34.4
Poecilia mexicana	natterin-3-like	XP_014861318.1		31.2	33.8	37.6	35.5
	natterin-3-like	XP_014861317.1		33.6	34.5	35.7	37.1
	natterin-3-like	XP_014861316.1		32.3	33.2	35.5	33.2
	natterin-3-like	XP_014861301.1		2020-08-31	2020-04-30	35.7	33.5
	natterin-3-like	XP_014861300.1		36.3	37.4	41.6	38.2
	natterin-3-like	XP_014861295.1		2020-08-31	31.0	34.9	33.7
	natterin-3-like	XP_014835615.1		32.9	34.1	37.7	35.6
Poecilia reticulata	natterin-3-like	XP_008417566.1		2020-08-29	2020-05-29	33.8	2020-08-31
	natterin-3-like	XP_008417564.1		40.5	42.9	46.0	43.3
	natterin-3-like	XP_008417563.1		2020-01-31	32.7	34.7	34.2
Pseudochaenichthys georgianus	natterin-3-like	XP_033946207.1		2020-09-30	2020-01-31	36.0	34.8
	natterin-3-like	XP_033946114.1		36.0	35.6	37.0	37.3
Pundamilia nyererei	natterin-3-like	XP_005730650.1		32.1	32.0	35.5	35.0
		XP_005730652.1		35.4	35.5	37.2	35.8
	natterin-3-like	XP_005730718.1		42.4	42.5	48.5	39.4
	natterin-3-like	XP_005730717.1		33.1	33.6	42.2	35.7
Pygocentrus nattereri	natterin-like protein	XP_017574907.1		14.0	2020-07-13	2020-02-14	2020-09-14
	natterin-like protein	XP_017574909.1		14.0	2020-07-13	2020-07-13	2020-06-14
	natterin-like protein	XP_017574901.1		2020-02-12	2020-07-11	2020-09-11	2020-04-14
	natterin-like protein	XP_017574891.1		13.0	2020-02-12	2020-02-13	2020-04-14
	natterin-like protein	XP_017560326.1		2020-09-16	2020-03-16	14.0	2020-04-16
	natterin-like protein	XP_017545225.1		2020-02-08	2020-04-07	2020-07-09	2020-03-10
	natterin-3-like	XP_017540238.1		32.1	2020-08-31	36.1	35.7
	natterin-3-like	XP_017540237.1		34.3	34.7	35.2	37.0
Salarias fasciatus	natterin-3-like	XP_029961263.1		36.1	35.8	37.0	37.5
	natterin-3-like	XP_029960147.1		32.2	32.1	35.1	37.3
	natterin-3-like	XP_029943660.1		32.2	32.1	35.1	37.3
	natterin-3-like	XP_029943654.1		36.1	35.8	37.0	37.5
Salmo salar	Natterin-like protein	NP_001134309.1		14.0	2020-07-13	2020-06-13	2020-05-15
		XP_014027037.1		2020-03-31	2020-03-31	34.0	2020-06-30
		XP_014027038.1		2020-03-31	2020-03-31	34.0	2020-06-30
		XP_014027036.1		2020-03-31	2020-03-31	34.0	2020-06-30
		XP_014027039.1		2020-03-31	2020-03-31	34.0	2020-06-30
		XP_014027040.1		2020-03-31	2020-03-31	34.0	2020-06-30
	Natterin-like protein	XP_014039655.1		14.0	2020-07-13	2020-06-13	2020-06-14
	Natterin-like protein	XP_014044638.1		2020-08-22	2020-08-22	2020-01-22	2020-08-24
	Natterin-like protein	XP_014044567.1		23.0	2020-04-22	2020-08-21	2020-06-23
	natterin-3-like	XP_014027033.1		2020-05-27	2020-09-27	2020-03-30	31.2
	natterin-3-like	XP_014016555.1		35.6	35.5	38.6	37.6
		XP_013989840.1		2020-03-14	14.0	2020-04-14	2020-09-14
Salmo trutta	natterin-3-like	XP_029573366.1		30.2	2020-06-30	32.9	33.9
	natterin-3-like	XP_029618292.1		35.7	35.6	38.4	37.9
	natterin-3-like	XP_029617775.1		2020-01-30	30.0	34.8	33.1
	natterin-3-like	XP_029611579.1		2020-04-24	2020-03-25	29.0	2020-08-28
Salvelinus alpinus	natterin-3	XP_023858706.1		36.4	35.5	38.1	37.6
	natterin-3	XP_023858705.1		2020-04-30	2020-04-30	33.6	33.9
	natterin-3	XP_023828243.1		2020-07-20	2020-06-21	2020-03-24	2020-01-25
Sander lucioperca	natterin-3-like	XP_031161648.1		33.1	33.9	35.3	32.1
		XP_031161649.1		35.7	36.6	38.8	34.8
		XP_035852969.1		35.7	36.6	38.8	34.8
		XP_031161650.1		35.8	36.7	38.6	34.9
		XP_035852972.1		35.8	36.7	38.8	34.9
	natterin-3-like	XP_035852974.1		36.6	35.6	42.9	36.5
		XP_035852977.1		36.7	35.6	43.0	36.6
	natterin-3-like	XP_035864307.1		37.8	36.7	43.8	39.0
	natterin-3-like	XP_031161909.1		39.6	38.3	45.8	36.3
	natterin-3-like	XP_031161888.1		31.4	2020-01-31	35.0	35.5
	natterin-3-like	XP_031161243.1		46.3	46.5	50.9	44.6
	natterin-3-like	XP_031161242.1		35.8	34.9	39.4	35.6
	natterin-3-like	XP_031161240.1		36.5	36.4	42.1	36.6
	natterin-3-like	XP_031161239.1		36.2	36.4	37.0	38.6
Scleropages formosus	natterin-4-like	XP_029115652.1		2020-07-25	26.0	2020-07-25	31.0
		XP_029115653.1		27.0	2020-03-27	2020-09-26	32.6
	natterin-4-like	XP_018590053.1		2020-07-25	2020-03-27	2020-07-25	31.0
		XP_018590054.1		27.0	2020-03-27	2020-09-26	32.6
	natterin-3-like	XP_018601972.1		34.0	33.4	35.7	36.3
	natterin-3-like	XP_018601971.1		2020-03-31	31.2	35.4	34.1
Scophthalmus maximus	natterin-3-like	XP_035496142.1		31.9	2020-01-31	36.3	35.0
	natterin-3-like	XP_035496145.1		35.3	35.7	36.3	36.2
	natterin-3-like	XP_035496144.1		36.6	36.8	37.5	37.5
	natterin-4-like	XP_035495834.1		2020-07-29	29.0	2020-05-25	2020-08-26
Seriola dumerili	natterin-3-like	XP_022623850.1		33.7	34.4	38.0	33.6
	natterin-4-like	XP_022623843.1		2020-01-28	2020-03-28	2020-04-30	33.7
	natterin-3-like	XP_022623842.1		37.4	37.6	43.1	36.1
	natterin-3-like	XP_022623852.1		31.9	2020-05-31	35.5	35.5
	natterin-3-like	XP_022623851.1		35.9	35.3	37.7	37.2
	natterin-3-like	XP_022623846.1		2020-01-29	2020-09-28	2020-03-31	2020-07-28
Seriola lalandi dorsalis	natterin-3-like	XP_023250786.1		46.5	47.2	51.7	46.9
	natterin-3-like	XP_023250776.1		31.9	2020-05-31	35.4	35.2
	natterin-3-like	XP_023250770.1		35.1	35.9	40.0	35.7
	natterin-3-like	XP_023250768.1		36.1	35.5	38.2	37.5
Sinocyclocheilus anshuiensis	natterin-like protein	XP_016337469.1		16.0	2020-03-16	2020-05-17	2020-01-17
		XP_016337470.1		16.0	2020-03-16	2020-05-17	2020-01-17
	natterin-like protein	XP_016337473.1		16.0	2020-03-16	2020-04-16	2020-06-16
	natterin-3-like	XP_016362173.1		16.0	21.0	2020-04-16	2020-09-20
	natterin-like protein	XP_016337476.1		2020-05-16	2020-07-16	2020-02-18	2020-06-17
Sinocyclocheilus grahami	natterin-3-like	XP_016121641.1		2020-06-21	2020-08-20	2020-06-23	2020-09-20
	natterin-like protein	XP_016114476.1		2020-05-16	2020-08-13	2020-07-13	2020-01-16
	natterin-like protein	XP_016114032.1		2020-05-15	2020-07-15	2020-04-16	2020-09-17
	natterin-like protein	XP_016113107.1		15.0	2020-02-14	2020-03-16	2020-04-16
	natterin-3-like	XP_016109671.1		2020-06-21	2020-08-20	2020-06-23	2020-09-20
	natterin-3-like	XP_016109670.1		2020-06-21	2020-08-20	2020-06-23	2020-09-20
	natterin-like protein	XP_016091601.1		2020-06-16	2020-05-16	2020-06-15	2020-01-17
	natterin-like protein	XP_016091579.1		16.0	2020-03-16	2020-05-17	2020-08-16
	natterin-like protein	XP_016091578.1		2020-09-16	2020-08-16	2020-02-16	2020-01-17
Sinocyclocheilus rhinocerous	natterin-like protein	XP_016415472.1		2020-03-16	2020-05-16	2020-03-17	2020-04-17
	natterin-like protein	XP_016421795.1		2020-03-16	2020-05-16	2020-07-16	2020-05-18
	natterin-like protein	XP_016415481.1		2020-07-15	2020-07-15	2020-08-14	2020-09-17
	natterin-like protein	XP_016415474.1		2020-02-15	2020-04-15	2020-03-15	2020-02-18
	natterin-like protein	XP_016415473.1		2020-03-16	2020-05-16	2020-08-17	2020-04-17
	natterin-like protein	XP_016398905.1		2020-03-15	2020-04-14	2020-08-16	2020-07-16
	natterin-3-like	XP_016376580.1		2020-09-14	2020-08-13	2020-09-17	2020-03-15
Sparus aurata	natterin-3-like	XP_030272880.1		35.7	2020-08-13	37.1	36.3
		XP_030272881.1		36.0	35.9	37.3	36.5
	natterin-3-like	XP_030273824.1		33.0	34.2	39.4	37.2
	natterin-3-like	XP_030272879.1		31.6	2020-08-30	35.8	35.5
	natterin-3-like	XP_030272824.1		37.6	35.4	39.5	35.4
	natterin-3-like	XP_030272823.1		33.9	34.6	41.1	36.5
	natterin-3-like	XP_030272822.1		2020-05-29	2020-08-30	36.2	33.2
Sphaeramia orbicularis	natterin-3-like	XP_029999915.1		36.2	35.6	37.2	37.1
	natterin-3-like	XP_029999391.1		40.2	40.1	42.7	38.9
	natterin-3-like	XP_029999388.1		37.1	36.2	38.7	34.2
	natterin-3-like	XP_029999028.1		31.6	2020-03-31	37.4	35.5
Stegastes partitus	natterin-3-like	XP_008303846.1		33.6	34.0	39.0	34.8
	natterin-4-like	XP_008303071.1		35.8	37.0	33.4	33.5
	natterin-3-like	XP_008295688.1		2020-04-28	2020-09-27	31.2	33.7
	natterin-3-like	XP_008295674.1		35.0	34.9	38.9	37.6
Tachysurus fulvidraco	natterin-3-like	XP_026994141.1		32.6	32.6	35.8	37.6
	natterin-3-like	XP_026994116.1		32.6	2020-08-31	34.9	34.8
	natterin-3-like	XP_026994115.1		34.6	34.0	37.5	37.2
Takifugu flavidus	Natterin-4	A0A5C6N0M3		33.2	32.4	34.9	35.6
	Natterin-3	A0A5C6N045		34.7	35.1	37.3	37.6
Takifugu rubripes	natterin-3-like	XP_029685569.1		32.9	32.1	34.7	35.6
	natterin-3-like	XP_011613836.1		34.7	35.1	37.8	37.1
Thalassophryne amazonica	natterin-3-like	XP_034023579.1		41.3	41.4	82.6	39.5
		XP_034023580.1		42.4	42.5	84.9	40.4
	natterin-3-like	XP_034023576.1		41.0	41.2	82.6	39.2
		XP_034023577.1		42.1	42.3	84.9	40.2
	natterin-3-like	XP_034021587.1		41.0	41.2	82.6	39.2
		XP_034021588.1		42.1	42.3	84.9	40.2
	natterin-3-like	XP_034017472.1		42.6	43.3	77.5	40.6
		XP_034017473.1		45.8	46.5	77.1	45.9
	natterin-4-like	XP_034027058.1		43.2	43.4	40.9	83.5
	natterin-4-like	XP_034027056.1		41.7	41.1	39.7	85.0
	natterin-4-like	XP_034027055.1		41.7	42.1	40.7	85.5
	natterin-3-like	XP_034027023.1		32.2	31.6	36.5	34.4
	natterin-1-like	XP_034025496.1		60.5	63.6	2020-09-29	31.2
	natterin-2-like	XP_034025495.1		76.6	82.4	37.7	38.4
	natterin-4	XP_034025402.1		41.7	41.6	40.4	86.3
	natterin-2-like	XP_034025400.1		77.1	82.7	38.4	38.4
	natterin-3-like	XP_034025396.1		35.2	35.1	38.4	37.1
	natterin-2-like	XP_034025394.1		77.0	79.5	37.0	39.5
	natterin-2-like	XP_034025393.1		74.3	76.5	36.5	39.2
	natterin-2-like	XP_034025391.1		78.5	84.8	36.9	38.1
	natterin-2-like	XP_034025390.1		76.6	81.6	36.7	37.4
	natterin-2-like	XP_034025389.1		79.8	83.1	38.9	40.3
	natterin-2-like	XP_034025388.1		79.8	83.1	38.1	39.3
	natterin-2	XP_034025387.1		81.0	85.1	38.6	40.0
	natterin-2-like	XP_034025386.1		81.7	84.5	38.9	39.8
	natterin-3-like	XP_034023585.1		41.3	41.5	86.8	40.7
	natterin-3-like	XP_034023581.1		43.5	43.6	86.5	44.6
	natterin-4-like	XP_034023462.1		2020-06-23	24.0	2020-09-24	2020-03-24
	natterin-3-like	XP_034022621.1		41.8	42.0	87.6	40.9
	natterin-3-like	XP_034022222.1		2020-07-28	29.0	2020-09-27	32.3
Trematomus bernacchii	natterin-3-like	XP_034007571.1		2020-01-29	2020-09-28	34.2	2020-06-29
	natterin-3-like	XP_033974611.1		2020-03-31	35.9	37.0	38.3
	natterin-3-like	XP_033973395.1		2020-01-31	2020-03-31	36.0	34.8
Xiphophorus couchianus	natterin-3-like	XP_027890011.1		2020-03-31	32.9	35.3	34.7
	natterin-3-like	XP_027890013.1		32.7	33.8	34.6	36.0
Xiphophorus hellerii	natterin-3-like	XP_032433435.1		2020-05-30	2020-05-31	32.7	32.5
		XP_032433436.1		32.3	33.4	34.6	34.3
	natterin-3-like	XP_032434181.1		32.0	33.1	35.1	33.6
	natterin-3-like	XP_032433613.1		2020-08-31	2020-07-31	34.6	34.4
	natterin-3-like	XP_032433527.1		32.1	33.4	33.7	32.7
Xiphophorus maculatus	natterin-3-like	XP_023198850.1		31.2	32.1	32.4	33.8
		XP_023198851.1		33.1	34.0	34.4	35.8
	natterin-3-like	XP_023199097.1		32.8	33.7	34.6	34.1
	natterin-3-like	XP_023199098.1		33.2	34.1	36.4	35.7
	natterin-3-like	XP_023199805.1		2020-06-29	30.0	33.0	33.8

## Sheet: Higher identity percentage (PID
Higher percentage of identity (PID) in relation to the founder Natterin members
Natterin 1 e 2			Nat-1	Nat-2	Sum	Average PI (Nat-1 and 2)	Average per specie		Natterin 3			Nat-3	Average per specie		Natterin 4			Nat-4	Average per specie
Thalassophryne amazonica	natterin-2-like	XP_034025386.1	81.7	84.5	166.2	83.1	78.8		Thalassophryne amazonica	natterin-3-like	XP_034022621.1	87.6	83.44		Thalassophryne amazonica	natterin-4	XP_034025402.1	86.3	60.84
Thalassophryne amazonica	natterin-2	XP_034025387.1	81.0	85.1	166.1	83.05			Thalassophryne amazonica	natterin-3-like	XP_034023585.1	86.8			Thalassophryne amazonica	natterin-4-like	XP_034027055.1	85.5
Thalassophryne amazonica	natterin-2-like	XP_034025391.1	78.5	84.8	163.3	81.65			Thalassophryne amazonica	natterin-3-like	XP_034023581.1	86.5			Thalassophryne amazonica	natterin-4-like	XP_034027056.1	85.0
Thalassophryne amazonica	natterin-2-like	XP_034025388.1	79.8	83.1	162.9	81.45			Thalassophryne amazonica	natterin-3-like	XP_034023580.1	84.9			Thalassophryne amazonica	natterin-4-like	XP_034027058.1	83.5
Thalassophryne amazonica	natterin-2-like	XP_034025389.1	79.8	83.1	162.9	81.45			Thalassophryne amazonica	natterin-3-like	XP_034017473.1	76.9			Thalassophryne amazonica	natterin-3-like	XP_034023581.1	50.4
Thalassophryne amazonica	natterin-2-like	XP_034025400.1	77.1	82.7	159.8	79.9			Thalassophryne amazonica	natterin-3-like	XP_034023577.1	84.9			Etheostoma spectabile	natterin-3-like	XP_032371798.1	48.1	48.1
Thalassophryne amazonica	natterin-2-like	XP_034025394.1	77.0	79.5	159.8	79.9			Thalassophryne amazonica	natterin-3-like	XP_034021588.1	84.9			Thalassophryne amazonica	natterin-3-like	XP_034017473.1	47.1
Thalassophryne amazonica	natterin-2-like	XP_034025495.1	76.6	82.4	159	79.5			Thalassophryne amazonica	natterin-3-like	XP_034023579.1	82.6			Thalassophryne amazonica	natterin-3-like	XP_034022621.1	47.0
Thalassophryne amazonica	natterin-2-like	XP_034025390.1	76.6	81.6	158.2	79.1			Thalassophryne amazonica	natterin-3-like	XP_034023576.1	82.6			Seriola lalandi dorsalis	natterin-3-like	XP_023250786.1	46.9	46.9
Thalassophryne amazonica	natterin-2-like	XP_034025393.1	74.3	76.5	150.8	75.4			Thalassophryne amazonica	natterin-3-like	XP_034021587.1	82.6			Thalassophryne amazonica	natterin-3-like	XP_034023585.1	46.8
Thalassophryne amazonica	natterin-1-like	XP_034025496.1	60.5	63.6	124.1	62.05			Thalassophryne amazonica	natterin-3-like	XP_034017472.1	77.5			Acanthochromis polyacanthus	natterin-4-like	XP_022070844.1	46.0	46.0
Seriola lalandi dorsalis	natterin-3-like	XP_023250786.1	46.5	47.2	93.7	46.85	46.85		Epinephelus lanceolatus	natterin-3-like	XP_033476485.1	52.0	52.0		Thalassophryne amazonica	natterin-3-like	XP_034023580.1	46.0
Sander lucioperca	natterin-3-like	XP_031161243.1	46.3	46.5	92.8	46.4	46.4		Seriola lalandi dorsalis	natterin-3-like	XP_023250786.1	51.9	51.9		Thalassophryne amazonica	natterin-3-like	XP_034023577.1	45.8
Etheostoma spectabile	natterin-3-like	XP_032371798.1	46.0	45.9	91.9	45.95	45.95		Etheostoma spectabile	natterin-3-like	XP_032371798.1	51.6	51.6		Thalassophryne amazonica	natterin-3-like	XP_034021588.1	45.8
Acanthochromis polyacanthus	natterin-4-like	XP_022070844.1	45.4	43.7	89.1	44.55	44.55		Sander lucioperca	natterin-3-like	XP_031161243.1	51.4	51.4		Paramormyrops kingsleyae	natterin-4-like	XP_023657493.1	44.8	44.8
	Average PI
Species	NAT 1,2	NAT 3	NAT 4
Thalassophryne amazonica	78.8	83.44	60.84
Seriola lalandi dorsalis	46.85	51.9	46.9
Etheostoma spectabile	45.95	51.6	48.1
Sander lucioperca	46.4	51.4	-
Acanthochromis polyacanthus	44.55	-	46
Epinephelus lanceolatus	-	52	-
Paramormyrops kingsleyae	-	-	44.8

## Sheet: Conserved domains
CONSERVED DOMAINS https://www.ncbi.nlm.nih.gov/Structure/cdd/wrpsb.cgi
Fish species	Gene description	ID Protein	Protein Sequence	Residues	Domain	Acession	Interval	Superfamily	Acession	E-value
Thalassophryne nattereri	Natterin-1	Q66S25	MIPSVLLVTL LLLSWTSAEK DLKVRVARST NDETNLHWVK CGGSVPDGAV SIQNTYVSPA RTEYVCKSNC EAGYYSTKDS KCHYPFGRVE QTTSVCEILV NRDNFELLEW KEGYAGSLPA NAVSTCKTNR IYVGKGAYGL GKIEPAHHCL YYGWNGAETW TKTYQALTVN KDVIEQTMKD VKYQTEGVTV IQGKPEVMRK STVNNKQCKE VTKTVTLSKD ISTEERWDVT NSVTFGVTTT VTAGIPDVAS ASLAVSMEAR RDFAHGASKT ESQSYMVTVS VPVPPKQSCT VSMVAQVNKA DVPFTATLIR TYRGGKKTQT TTKGVYRTTQ VAETHADVEQ CTIIGDEKDC PKASK	355	PFM_natterin-3-like	cd20220	190-341	PFM_aerolysin_family	cl40431	2.60e-56
					DUF3421 super family	cl26423	64-161	DUF3421	cl26423	7.85e-14
	Natterin-2	Q66S21	MNLSVLLVTL LLLSWTSAEK DLKVRVARST NDETNLHWVK CGGSVPDGAV SIRNTYVSPA RTEYVCKCFC QAGYYSTKDS KCHYPYGTKE MATSTNCYIL VNRDNFELLE WKDGYAGSVP DNAVSTCKTN KIYVGKGAYG LGKIEPANHC LYYVWDGAET WTKTYQALTM NKDVIEQAMK DVKYQTEGVT VIKGKPEVMR RSTVNNQHCK EVTKTVTLTK DISTDERWDV TNSVTFGVTT TVTAGIPDVS SASLEISMQA TMDFAHGASK TETQSYMVTV SVPVPPKQSC TVSMVAQVNK ADIPFTATLI RTYRGGKKTQ TTTKGVYRTI QVAETHADVE QCTIIGDAKD CPNASSTITT LRP…	376	PFM_natterin-3-like	cd20220	191-342	PFM_aerolysin_family	cl40431	3.55e-55
					DUF3421 super family	cl26423	64-162	DUF3421	cl26423	4.30e-13
	Natterin-3	Q66S17	MKLSVLVVTL LAVSWTSAQP ETFSIQTKEA NMNPEPANIR VARSSSAQSN LQWNYWDGQG AVPDGAVSIW NGEEKRTDYV CSCGCSSGFY STKTGANCHY AYGETEKTCS GFSILVNRDN FENLEWKGGS DGSVPKNAVE VCEKVYVGKN KYGLGKVHTK HEALFLPWHG EEHWYKDYEV LTVNDDVVKQ ELTQVNYKLD AAHPIKNPPE TLRRSSASNS QCRPITKTVA LEKAIQTEQS WDVTSTVTFG VESSITAGIP DIASATVSVS VETSLSVSLG STTTKTTTHT VSVIVTVPPN HYCPVTMVAT KYTADIPFTG KMTRTYRNGQ KRTTSITGTY RAIQVGEIRA DVQRCSEIAG AKPC	364	PFM_natterin-3-like	cd20220	205-355	PFM_aerolysin_family	cl40431	3.80e-67
					DUF3421 super family	cl26423	79-175	DUF3421	cl26423	5.38e-15
	Natterin-4	Q66S13	MKLLVLLVTL LVLSWTSAED VGDQEILQQH NEDNNHKSEL GEAAPQRTDN ETSQLGQETP TIRVARAYEF SSKSNLEWVR WNGHIPSNAV KISNTYVGRE DYVCRVGCEA GYYTPKKGPS CFYPYGFTEQ HSKMFHILVN RDNFEILEWK WKTGGEVPEN AVKACRDLYV AKNKYGLGKL HQSHHVFYLP WKGTEYKYNE YYVLNVNMDV VEQKITNVRY NMKGVEVHKD KPETLRSTSV KNYQCREATK QVTLEKSTET SQSWDVSNSI TLGVSTEVSA GIPNIADVSV AVSAETSVEI SHGTSKTEST SHSLSVSATI PPNSSCSITM EGCTFKANIP FTGRLTRKYS NGKVTSSSVK GIY…	387	PFM_natterin-3-like	cd20220	227-378	PFM_aerolysin_family	cl40431	3.77e-70
					DUF3421 super family	cl26423	102-198	DUF3421	cl26423	1.17e-15
	Natterin-P	Q66S08	MKLLVLLVTL LVLSWTSAED LGDQEILENN EDNNHESELG EPAAQHTDDE TSQLGQALIP RCRKMPGVKM C	71	N/A
Acanthochromis polyacanthus	natterin-3-like	XP_022078957.1	MRLSLPALCRLLGAIIREEQAFKADRPAGSGTAEEPVEMRRCVAVVLALLQLCSPTLQSNSLLYRLQDGQEKTSKPWLNPALEDIVPSREATNPPKVVESPELDTTSHSFPMFNEYVNLKWVTWDGSLPNGAVAIFNGYTERNDYVCKVNCEAGFYTPSKGNFCQYPYADNEYASSKFEVLVNVDHFEFLQWVEDSYGSVPQYSIKTCPDKDIYVGKNKYGLGKVVTQHEAFFLPWEGDEYWYKNYQVLAINRDSYSQHISHVEYAIDQMELFHQPPEALKIAKVTNLECRDVVKTVTLEKTTRTEKTWDISRETRNGSMSTMSAKIPILGPGNVDFTKEQTVTFSEGTTMVESISHSVSVELVVLPNHSCAVRMDGRKMKADIPFTGRLSRTNYNGDT…	437	PFM_natterin-3-like	cd20220	273-423	PFM_aerolysin_family	cl40431	5.78e-73
					DUF3421 super family	cl26423	145-243	DUF3421	cl26423	3.21e-15
					nt_trans super family	cl00015	54-146	nt_trans	cl00015	3.67e-03
	natterin-3-like	XP_022077763.1	MRLSLPALCRLLGAIIREEQAFKADRPAGSGTAEEPVEMRRCVAVVLALLQLCSPTLQSNSLLYRLQDGQEKTSKPWLNPALEDIVPSREATNPPKVVESPELDTTSHSFPMFNEYVNLKWVTWDGSLPNGAVAIFNGYTERNDYVCKVNCEAGFYTPSKGNFCQYPYADNEYASSKFEVLVNVDHFEFLQWVEDSYGSVPQYSIKTCPDKDIYVGKNKYGLGKVVTQHEAFFLPWEGDEYWYKNYQVLAINRDSYSQHISHVEYAIDQMELFHQPPEALKIAKVTNLECRDVVKTVTLEKTTRTEKTWDISRETRNGSMSTMSAKIPILGPGNVDFTKEQTVTFSEGTTMVESISHSVSVELVVLPNHSCAVRMDGRKMKADIPFTGRLSRTNYNGDT…	437	PFM_natterin-3-like	cd20220	273-423	PFM_aerolysin_family	cl40431	5.78e-73
					DUF3421 super family	cl26423	145-243	DUF3421	cl26423	3.21e-15
					nt_trans super family	cl00015	54-146	nt_trans	cl00015	3.67e-03
	natterin-3-like	XP_022070850.1	MKLSVLLLSALLALSAASLQDIVKKSSQHRKVSLLNPELEGRVPEPTGEVASGPLTPADLEQQQDLPSSFLFGDNVNLEWLTWDGALPNGAVSIYNGYTERTDYVCKYKCEAGFYNPSLGPYCRYPYGDREYYAPEFEILTNKDNFEFLEWKEDSYGSVPQHSVRTCTGVGIYVGKNKYGLGKVVPQFEAFFLPWEGDEYWYKSYQVLTINRDAYTQHISDVKYAIDEVAIFQYPPETMRISGITNNECQTIVKTVTISKETEVETTWNIGRATMLGITGSITANIPLIGSAGIELSGEKTLQFSRGTTVVESLSHSVSVELKVPPNHSCKVRMEGRKIKADIPYTARLSRTYRNGETQWTSITGTYDGVQIGEIRAVVDRCEPVPDAQPCP	392	PFM_natterin-3-like	cd20220	231-382	PFM_aerolysin_family	cl40431	1.42e-86
					DUF3421 super family	cl26423	115-202	DUF3421	cl26423	1.65e-13
	natterin-3-like	XP_022070849.1	MRLSLPALCRLLGAIIREEQAFKADRPAGSGTAEEPVEMRRCVAVVLALLQLCSPTLQSNSLLYRLQDGQEKTSKPWLNPALEDIVPSREATNPPKVVESPELDTTSHSFPMFNEYVNLKWVTWDGSLPNGAVAIFNGYTERNDYVCKVNCEAGFYTPSKGNFCQYPYADNEYASSKFEVLVNVDHFEFLQWVEDSYGSVPQYSIKTCPDKDIYVGKNKYGLGKVVTQHEAFFLPWEGDEYWYKNYQVLAINRDSYSQHISHVEYAIDQMELFHQPPEALKIAKVTNLECRDVVKTVTLEKTTRTEKTWDISRETRNGSMSTMSAKIPILGPGNVDFTKEQTVTFSEGTTMVESISHSVSVELVVLPNHSCAVRMDGRKMKADIPFTGRLSRTNYNGDT…	437	PFM_natterin-3-like	cd20220	273-423	PFM_aerolysin_family	cl40431	5.78e-73
					DUF3421 super family	cl26423	145-243	DUF3421	cl26423	3.21e-15
					nt_trans super family	cl00015	54-146	nt_trans	cl00015	3.67e-03
	natterin-3-like	XP_022070845.1	TDDAKIVSYPPETMHTSVVTNNDCNQATQSVTLTKTIQVEKRWDLSSSLTLGAKTEFKVGIPSIVEGRVEVNSAFTFQASGGHSRTEETSPTVTLNVPVPPNHSCTVRMVGHKYKTDIPFTARFRRTYRNGKTIWTSISSKYDGVDVGEVHSVIDRCTPIPNATPCP	167	PFM_natterin-3-like	cd20220	6-157	PFM_aerolysin_family	cl40431	4.17e-69
	natterin-4-like	XP_022070844.1	MTDIRYNTDDAKIVSYPPETMSTSVVINNDCNQATKSVTLSKTIKEEKRWDLSSSLTLGVTTEFKVGIPSIAEGKVAVSAAASFQASGGNSKTEEISHYVSVTIPVPPNHSCTVRMVGHKYTIDIPFTARFRRTYRNGKTTWTSISSKYDSVQVREVHAVIDRCTPIPNATPCP	174	PFM_natterin-3-like	cd20220	13-164	PFM_aerolysin_family	cl40431	1.19e-73
	natterin-3-like	XP_022070843.1	MGSEYWYNDYQVLTISENIVSQQIDNVVYNTDKSTIVDYPPEIIHETAITNYECTPVVETDSLSKTYQVEQRWDNTYSVRFGVKTTIKAGIPLIAEGGIEISTDVTLQFNRGGSVVESITDTVSVQISAPPNRTCTATMMRYKYKLNIPYTARLSRTYGNGDVRIVIITGTYDSVQVGEVRAVVHRCKPVTSAKLCPKILKENTGKHIITQRLMKI	216	PFM_natterin-3-like	cd20220	36-187	PFM_aerolysin_family	cl40431	1.74e-70
	natterin-3-like	XP_022070842.1	MKLLLLLLRILVALFSAAPQDLDKRKEQRHVSLQSIEGSSEIAAEASMTQQKSFESSSIVSDDGTILEWVTWNNSSLPNDTVSIYNDYVGSTDYICKYKCQAGFYRPSLGPYCNYPLKKKELPGYPFEVLVNKNNFETLEWKDSSSGSPIQNAVRTCPGEEIYVGKNKYGLGKVVTQDKVFYLPWKGSEYWYNSYQVLTTNENTVSQQIENVVYNTDKSKIVHYPPEIIRKTAITNCECTPVVKTDSLSKTYQVEQRWDNTYSVKFGVKTSIKTGIPFIAEGEIEISTDVTLQFSRGGSVVESITDTVSVELSAPPNRTCTATMMRYKQKLDIPYTAQLSRKYGTGEVRTVIITGTYNSVQVGEVRAVVHRCKPVTDAKLCS	382	PFM_natterin-3-like	cd20220	221-372	PFM_aerolysin_family	cl40431	3.96e-69
					DUF3421 super family	cl26423	87-192	DUF3421	cl26423	6.85e-11
	natterin-3-like	XP_022070841.1	MQKLSKHVSKMKLSALLLPTLLALSSAAPQDFDKREEQRNVSSLSNALEDHPEIAAKASMKHARILSLSRMRQKRSVQSSSVVSDDGTILEWVTWNNSLPNDTVSTYTDYVHRTDYICKYKCDAGLYNPKFGSYCIYPRNKKEFRGFPFEVLVNKDNFETLEWKDSSNGSPIQNAIRTCPGVKVYVGKNKYGLGKVVTQDKRFYLPYMDKEYWYNSYQVLTISENIVSQQIDNVVYNTDKSEIIRYPPEIIRETAITNYECSPVVKTDSLSKTYQVEQRWDNTYSVRFGVKTSFKAGVPFIAEGGIEISTDVTLQFNRGGSVVESITDTVSVEIRAPPNHRCTATMMRYKYKLNIPYTARLSRTYGNGEVRTVIITGTYDSVQVGEVRAVVHRCKPVAD…	406	PFM_natterin-3-like	cd20220	243-394	PFM_aerolysin_family	cl40431	7.24e-79
					DUF3421 super family	cl26423	127-214	DUF3421	cl26423	7.27e-07
	natterin-2-like	XP_022043008.1	QCFHSVFTQLTLLLLLILSSVSLEKNLNSQDGHVSSLSPDLDDKVPEIPANISVFTSRRLVESSRASRNIREAKRTVDLGKLRWKARWWFEDLPDGAVSIYNDYTERKEVLCRQECQSGYYIPSRDSGDPISCGIDGKWGTNHAEYLVNEDDFEILEWKDGYYGSVPQNSVRICEGEETYVGKNKYGLGKVDPKQKCFFLPWGQSEYWYRSYQVLTVNKDVVSNFMTDI	229	DUF3421 super family	cl26423	139-209	DUF3421	cl26423	4.43e-09
Acipenser ruthenus	natterin-3-like	XP_034766114.1	MELAKELNRVMKNSAIPTIEFSEDICSLEECRCFMKKWADELDKLYPNLKQSRSPGQVERREGAQLRIKEEEELGELSEREELREEEEEEEQTLKIAYDIIMELAWKLKSELEKSVSAEEDVEQRLSELVKEWKQGQLKNILPVLEFIMWELMKGKIVKEIVCSVQKTGWIWTYNQSAEPQADVLTLYLELDEALIADPSAAESDSGSPAQPPFYTDNMNLKWVQWNGTLPKDTVCIYNKHYSREDYVARVRGEQSPGFYTPSKGSYCYYSMSDKEERTSDFELLVNEDNFELLQWNKGSLGIMPDYSVRTTSEGTVFVGKNKYGLGKVVPQFRALFLPHDGKELCVNINYKVLCFIPELYSQKISNVQYRLEEMKLTQNPEREIPPYYLYNNNDQPIL…	540	PFM_natterin-3-like	cd20220	392-527	PFM_aerolysin_family	cl40431	3.41e-30
					DUF3421 super family	cl26423	247-347	DUF3421	cl26423	6.33e-14
	natterin-3-like	XP_033893513.2	MKSTLVVVLILLQLSLKCVHPSSIPPKSLKEIVEKTAKTDSAERTLNPNLEEIIPPLVFSSAVEHEENPDKLLHQSGEKSHSIFGDNINLKWVSWNGTMPNGAMSIWNGYAERLDYVCKFNCEAGFYNPSKGPYCRYPYADKEYYAPNFELLVNQDHFEFVEWIDGSYGSVPTNAIKTCSGVGIYVGKNKYGLGKVVTQHEAFFLPWEGDEYWYKKYQVLSINRESYSQHISHVEYGIDQIELFHHPPETLRLSSVSNNECQTVKKTVSLEKNTEVKTSWDIGRSTMNSSTSSISTAVPIIGSTSVGFTKEKTFHFSEGTSIVESIGHSVSLEIDIPPNHSCTVKMEAKKMTADIPFTARLSRTYINGDTHWTTVVGKYDGVQIGELKAVVERCQPITD…	417	PFM_natterin-3-like	cd20220	244-394	PFM_aerolysin_family	cl40431	2.51e-78
					DUF3421 super family	cl26423	127-214	DUF3421	cl26423	3.44e-14
	natterin-3-like	XP_033893512.1	MTFKVNSGPILNPSLEGIVPPLVLNSAEEHGVLAELLEQNWEKSHSIFGDNINLKWISWNGTMPNGAMSIWNGYAERVDYVCKFNCEAGFYNPSKGPYCRYPYADKEYYAPNFELLVNQDHFEFVEWIDGSYGSVPTNAIKTCSGVGIYVGKNKYGLGKVATQHEAFFLPWEGDEYWYKKYQVLSINRESYSQHISHVEYGIDQIELFHHPPETLRLSSVSNNECQSVKKTVNIEKTTEMETSWDIGRSTMLGITSGISTKIPLIGSASVDFTAEKTFQFSKGTAIVESISHSISLEINIPPNHSCTMRMEGKKITADIPFIARLSRTYVNGDTHWTTVAGKYNGVQIGELKAVVDRCQPIADAEPCPNV	370	PFM_natterin-3-like	cd20220	208-358	PFM_aerolysin_family	cl40431	2.70e-80
					DUF3421 super family	cl26423	91-178	DUF3421	cl26423	2.35e-14
	natterin-3-like	XP_033858368.2	MSKSLCDALESVLLELLEEDLKRFKKKLEDVELEAGYTHIPRGRLEKAVHPIDLVSLLTDHYTERYAVQVTMQVLNRINRKDLLEKLNKVAGQSCVTVSKPQAGVPSLYLEALTIPPPSTAEPDSTNPAQSPYYPDNVNLKWVQWSGTLPKDAVSIYNSKYSRTDYVARFRSCGGFYTPSKGSYCHYPISDKEEHSLDFKLLVNEDNFEPLEWRAGTFGSVPNNAVKTNPEGNVFVGRNKYGLGKVVPKFNAFFLPCDGKEYCYNLTYEVLSIVNTLYSQEISDVHFRLEEKKLTRNPEKGIQSCNIVNNEDQHILKIVQLSFQGHRLWDIKRPIQAGVTTTITAQVPVICGEVVNLTQEKKYFRCSQGTTLSESEKQEVRFEVTVAPRNTSTVQFEGV…	442	PFM_natterin-3-like	cd20220	295-442	PFM_aerolysin_family	cl40431	3.74e-35
					Pyrin_ASC-like	cd08321	22-89	DD superfamily	cl14633	9.80e-26
					DUF3421 super family	cl26423	166-261	DUF3421	cl26423	1.97e-10
	natterin-3-like	XP_033850746.1	MTFKVNSGPILNPSLEGIVPTLVLNSAEEHGVLAELLEQNWEKSHSIFGDNINLKWVSWNGTMPNGAMSIWNGYAERVDYVCKFNCEAGFYNPSKGPYCRYPYADKEYYAPNFELLVNQDHFEFVEWIDGSYGSVPTNAIKTCSGVGIYVGKNKYGLGKVATQHEAFFLPWEGDEYWYKKYQVLSINRESYSQHISHVEYGIDQIELFHHPPETLRLSSVTNNECQTVKKTVNIEKTTEMETSWDIGRSTMLGITSGISTKIPLIGSASVDFTAEKTFQFSKGTAIVESISHSISLEINIPPNHSCTMRMEGKKITADIPFIARLSRTYVNGDTHWTTVAGKYNGVQIGELKAVVDRCQPIADAEPCPNV	370	PFM_natterin-3-like	cd20220	208-358	PFM_aerolysin_family	cl40431	1.42e-79
					DUF3421 super family	cl26423	91-178	DUF3421	cl26423	2.15e-14
	natterin-3-like	XP_033850745.2	MIKKHNYLFLFLERTLNPNLEEIIPSLVFSSAVEHEENPAKLLHQSGEKSHSIFGDNINLKWVSWNGTMPNGAMSIWNGYAERLDYVCKFNCEAGFYNPSKGQHCRYPYADKEYLASNFELLVNQDHFEFVEWIDGSYGSVPTSAIKTCSGVGIYVGKNKYGLGKVATQHEAFFLPWEGDEYWYKKYQVLSINRESYSQHISHVEYGIDQMELFQHPPETLRLSSVSNNECKTVKKTVSLEKNTEVKTSWDIGRSTMNISTSSISTAMPVIGSTSVGFTKEKTFHFSEGTSIVESIGHSVSLEIDIPPNHSCTVKKEAKKMTADIPFTARLSRTYINGDTHWTTVVGKYDGVQIGELKAVVERCQPISDAKPCPNT	376	PFM_natterin-3-like	cd20220	214-364	PFM_aerolysin_family	cl40431	4.51e-76
					DUF3421 super family	cl26423	97-184	DUF3421	cl26423	3.16e-14
Amphiprion ocellaris	natterin-1-like/natterin-3-like	XP_035796893.1	3-like Isoform X3: MLTLLLLLILSSVGLQKSQNSQDGNVSSPSPDLEHKVPEIPANISVFTSRRFLESSRASRHIRDAEGNVDHGKLKWKGRWWFNDLPDGAFSIFNDYTERTEVLCKFECRSGTYIPSEHSGLAVGCTNDGKWGTNYAEYLVNEDDFEILEWKDGYYGSVPQNSVRICEDEEIYVGKNKYGLGKVDPKQKCFFLPWGGSEYWYRSYQVLAINKDIESNFMTDIRYHTDDAKIVSYPPETMRTSVVTNYECNQVSKSATLTKTTQEQKRWDLSSSITLGVKTEFKVGIPRLVEGRVEVSTETTFQASGGHSMTEEISHSVSVNIDVPPNHSCTVRMVGHKYKTDIPFTARFRRTYRNGKTKWTSISAKYDSIEVGEVHAVVDR…	395	PFM_natterin-3-like	cd20220	230-381	PFM_aerolysin_family	cl40431	5.98e-81
					DUF3421 super family	cl26423	133-201	DUF3421	cl26423	9.82e-10
		XP_023150123.1	1-like Isoform X1: MLTLLLLLILSSVGLSKNLSSQDGNVSSLSPDLEDEVPEIPAKISVLASQQFLASFRASRISRDTLNPVDHGKLKWKTWNSYLPDGAVSIYNEYTKRDEYVCRFGCHSGFFIPGDDVEFASQYPDYASADTKCQVPNDGSEINASDFEILVNEDNFEILEWKDGYYGSVPQNSVRTCADSEIYVGKNKYGLGKVDPKQQCFFLPWGGSEYWYRSYKVLTINKDVESNFMTDIRYHTDDAKIVSYPPETMRTSVVINYDCNQATKSADLRNTIQEQKRWDLSSSITLGVKTEFKVGIPSIVSGGVEISTEIMFQASGGNSVTKEISHSLTVSHPVPPNHSCTVRMVGHKYKTDIPFTARFRRTYRNGKTKWTSISAKYDSI…	406	PFM_natterin-3-like	cd20220	241-392	PFM_aerolysin_family	cl40431	5.12e-79
					DUF3421 super family	cl26423	100-212	DUF3421	cl26423	4.45e-15
		XP_023150115.1	3-like Isoform X2: MLTLLLLLILSSVGLQKSQNSQDGNVSSPSPDLEHKVPEIPANISVFTSRRFLESSRASRHIRDAEGNVDHGKLKWKGRWWFNDLPDGAFSIFNDYTERTEVLCKFECRSGTYIPSEHSGLAVGCTNDGKWGTNYAEYLVNEDDFEILEWKDGYYGSVPQNSVRICEDEEIYVGKNKYGLGKVDPKQKCFFLPWGGSEYWYRSYQVLAINKDIESNFMTDIRYHTDDAKIVSYPPETMRTSVVTNYECNQVSKSATLTKTTQEQKRWDLSSSITLGVKTEFKVGIPRLVEGRVEVSTETTFQASGGHSMTEEISHSVSVNIDVPPNHSCTVRMVGHKYKTDIPFTARFRRTYRNGKTKWTSISAKYDSIAVGEVHVVVDR…	395	PFM_natterin-3-like	cd20220	230-281	PFM_aerolysin_family	cl40431	9.02e-80
					DUF3421 super family	cl26423	133-201	DUF3421	cl26423	1.02e-09
		XP_023150116.1	3-like Isoform X(2): MLTLLLLLILSSVGLQKSQNSQDGNVSSPSPDLEHKVPEIPANISVFTSRRFLESSRASRHIRDAEGNVDHGKLKWKGRWWFNDLPDGAFSIFNDYTERTEVLCKFECRSGTYIPSEHSGLAVGCTNDGKWGTNYAEYLVNEDDFEILEWKDGYYGSVPQNSVRICEDEEIYVGKNKYGLGKVDPKQKCFFLPWGGSEYWYRSYQVLAINKDIESNFMTDIRYHTDDAKIVSYPPETMRTSVVTNYECNQVSKSATLTKTTQEQKRWDLSSSITLGVKTEFKVGIPRLVEGRVEVSTETTFQASGGHSMTEEISHSVSVNIDVPPNHSCTVRMVGHKYKTDIPFTARFRRTYRNGKTKWTSISAKYDSIAVGEVHVVV…	395	PFM_natterin-3-like	cd20220	230-281	PFM_aerolysin_family	cl40431	9.02e-80
					DUF3421 super family	cl26423	133-201	DUF3421	cl26423	1.02e-09
	natterin-3-like	XP_023150121.1	MRRCVAVVLLLLQLCSPTLQSDSLLYRLQDDQEKPSKPWLNPVLEDVVPSREVTNPRKVVETPEQDITSHSFPMFDEYVNLKWVTWDGSLPNGAVAIFNGYTERNDYVCKVNCEAGFYTPSKGNFCQYPYADNEYASSKFEVLVNVDRFEFLQWVEDSYGSVPQYSIKTCPDRDIYVGKNKYGLGKVVTQHEAFFLPWEGDEYWYKSYQVLAINRDSYSQHISHVEYAIDQMELFHQPPEALKIAKVTNLECRDVVKTVMLEKTTRTEKTWDIGRETRNGSVSTMSAKVPILGPGNVDFTKEQKVTFSEGTTMVESISHSVSVELVVPPNHSCAVRMDGRKMKADIPFTGRLSRTNYNGDTHWTYITGTYDGVNVGEITAVVERCQPVTDAVPCSPEQQ	399	PFM_natterin-3-like	cd20220	235-385	PFM_aerolysin_family	cl40431	8.34e-71
					DUF3421 super family	cl26423	107-205	DUF3421	cl26423	8.41e-15
	natterin-3-like	XP_035796892.1	MKLSVLLLSALLALSAASLQDIVKKSSQHRKVSLLNPELEGRVPEPSGEVVSGPLTPADLEQQQDLPSSFLFGDNVNLEWLTWDGALPNGAVSIYNGYTERTDYVCKYKCEAGFYNPSLGPYCRYPYGDREYYAPEFEILTNKDNFEFLEWKEDSYGSVPQHSVRTCPGVGIYVGKNKYGLGKVVSQFEAFFLPWEGDEYWYKSYQVLTINRDAYNQHITDVKYAIDEVAIFQYPPETMRISGVTNNECQTIVKTVTISKETEVETTWNIGRATMLGITGSITAKIPLIGSGGIELSGEKTLQFSRGTTVVELLGHSVSVELKVPPNHSCKVRMEGRKIKADIPYTARLSRTYRNGETQWTSITGTYDGVQIGEVRAVVDRCEPVPDAQPCP	392	PFM_natterin-3-like	cd20220	231-382	PFM_aerolysin_family	cl40431	3.15e-86
					DUF3421 super family	cl26423	115-202	DUF3421	cl26423	5.46e-12
	natterin-3-like	XP_023150117.1	MKLLLLLLLTLVALSSAAPQDLDKSKERRHASLLNIESSPESAAEASVAQKNSLDSSSIVSDDGTILEWVTWNNSLPNDAVSIYNDDARRTDYICKYKCEAGFYTPSLGLFCNYPKNKKELRGFPFEVLVNKDNFETLEWKDSSNGSPVQNAVRTCPGVEVYVGKNKYGLGKVVTQDNVFYLPWKGGLYSYRSYQVLTINENIVSQQIEKVVYNTDKSEIISYPPEIIRETAITNYECTPVVKTDSLSKTYQVEQRWDNTYSVRFGVTTTFKAGIPFIAKKGIQISTDLTLQFNRGGSVVESITDTVSVELSAPPNRTCTATMMRYKHKLNIPYTARLKRKYGTGEVRTVIITGTYNSVQVGQVQAEVHRCQPVTDAKLCP	381	PFM_natterin-3-like	cd20220	220-371	PFM_aerolysin_family	cl40431	1.45e-70
					DUF3421 super family	cl26423	104-187	DUF3421	cl26423	3.26e-08
Anabas testudineus	natterin-3-like	XP_026199457.1	Isoform 1: MKLMLLLILALPALSSGKDNTKPGMVRSPRLEQAVRKITPNRSTDQPLPSHLVNREKRSAVYTRKLGHTNLEWQRWTGSLPNGAVAIYNDYEKRTDYVCKAGCEVGFYNSGMGPYCHYPFALKELRGKNFEILVNKDNFEFLEWKDGSYGSVPKNSVPTCSGRRNIYVGKNKYGLGKVHTEHQRFYLPWKGKEYWYNHYQVLTYDTEISSEQISDVKYKLDAAKIFKNSPQTMHQSTVTNNECHTITKKVTLSKETQVTQTWESSFSISQGVTASITAPLPVISASVELSLETTFQVTNGLSHSETTTQTLNIELTVLPNHFCRVKMVGHKYKADIPFTARVTRKYKNGETKWEYISGTYKGVQVGDVRADVDRCQPIPNAKPCKIKVK	389	PFM_natterin-3-like	cd20220	225-375	PFM_aerolysin_family	cl40431	4.13e-76
					DUF3421 super family	cl26423	90-196	DUF3421	cl26423	1.40e-16
		XP_026199458.1	Isoform 2: MKLMLLLILALPALSSGKDNTKPGMVRSPRLEQAVRKITPNRSTDQPLPSHLVNREKRSAVYTRKLGHTNLEWQRWTGSLPNGAVAIYNDYEKRTDYVCKAGCEVGFYNSGMGPYCHYPFALKELRGKNFEILVNKDNFEFLEWKDGSYGSVPKNSVPTCSGRRNIYVGKNKYGLGKVHTEHQRFYLPWKGKEYWYNHYQVLTYDTEISSEQISDVKYKLDAAKIFKNSPQTMHQSTVTNNECHTITKKVTLSKETQVTQTWESSFSISQGVTASITAPLPVISASVELSLETTFQVTNGLSHSETTTQTLNIELTVLPNHFCRVKMVGHKYKADIPFTARVTRKYKNGETKWEYISGTYKGVQVGDVRADVDRCQPIPNAKPCKIKVK	389	PFM_natterin-3-like	cd20220	225-375	PFM_aerolysin_family	cl40431	4.13e-76
					DUF3421 super family	cl26423	90-196	DUF3421	cl26423	1.40e-16
	natterin-3-like	XP_026198609.1	Isoform 1: MFENQIPPNSVMTCSGTRNVYIGRNKYGLGKVDQKREAFFLPCQGKEYWYKKYQVLTYDTKIYSEQIFDVKYKIDEAKILKNPSHTIHESTITDNQCSPVKNTVTFSTTSQVERSWNIKISTAMGVKTTISAQIPLITSIGVEFNLQTTFQYTKGTTQTESTTHSVNVECHVQPNNSCSVRTVGQKCEANIPFTARLTRIYRNGQTTWASITGTYNGVQISDVQCVVDRCEPNAKPC	237	PFM_natterin-3-like	cd20220	79-230	PFM_aerolysin_family	cl40431	2.24e-66
		XP_026198608.1	Isoform 2: MFENQIPPNSVMTCSGTRNVYIGRNKYGLGKVDQKREAFFLPCQGKEYWYKKYQVLTYDTKIYSEQIFDVKYKIDEAKILKNPSHTIHESTITDNQCSPVKNTVTFSTTSQVERSWNIKISTAMGVKTTISAQIPLITSIGVEFNLQTTFQYTKGTTQTESTTHSVNVECHVQPNNSCSVRTVGQKCEANIPFTARLTRIYRNGQTTWASITGTYNGVQISDVQCVVDRCEPNAKPC	237	PFM_natterin-3-like	cd20220	79-230	PFM_aerolysin_family	cl40431	2.24e-66
	natterin-3-like	XP_026198606.1	Isoform 1: MKIGNTNLEWQTWSGSLPNGAVSIYNGYANRTDYVCKSGSEAGFYNPSMGPYCHFPYADKEHRTPNFEILVNKGNIELLEWKDGSYGSVPPNSVSTCSGTRIIYVGKNNYGLGKVDPQNTAFFLPWEGKEHWYKHYQVLTYDTDIYSEQISDIKYKIDEAQILKNPPQTIRDSTVTNNQCSPVNTTVTLSTTSQVERSWNINFSITAGVKTSISAQIPLITSEGIELSLQTTFEFTQGTTQTESITHSVEIQCTVPPNHSCKVRMVVYRYEVNIPFTARLTRTYRKGQTTWTSISGTYKDVQIGDVGGVVDRCVPIPNAKPC	322	PFM_natterin-3-like	cd20220	162-313	PFM_aerolysin_family	cl40431	1.06e-78
					DUF3421 super family	cl26423	45-133	DUF3421	cl26423	6.89e-16
		XP_026198607.1	Isoform 2: MKIGNTNLEWQTWSGSLPNGAVSIYNGYANRTDYVCKSGSEAGFYNPSMGPYCHFPYADKEHRTPNFEILVNKGNIELLEWKDGSYGSVPPNSVSTCSGTRIIYVGKNNYGLGKVDPQNTAFFLPWEGKEHWYKHYQVLTYDTDIYSEQISDIKYKIDEAQILKNPPQTIRDSTVTNNQCSPVNTTVTLSTTSQVERSWNINFSITAGVKTSISAQIPLITSEGIELSLQTTFEFTQGTTQTESITHSVEIQCTVPPNHSCKVRMVVYRYEVNIPFTARLTRTYRKGQTTWTSISGTYKDVQIGDVGGVVDRCVPIPNAKPC	322	PFM_natterin-3-like	cd20220	162-313	PFM_aerolysin_family	cl40431	1.06e-78
					DUF3421 super family	cl26423	45-133	DUF3421	cl26423	6.89e-16
	natterin-3-like	XP_026199622.1	MKLSVLVLLALLALSSASLQDIIKKSSQTRKVFLLNPDLEDHVPEPTGNGVVSSPLTPPDLEHQQDPPSSFMFGDNVNLEWLTWDGSLPNGAVSIYNGYTKRTDYVCKFKCEAGFYNPDLGPYCRYPYADREYYAPEFEILANKDNFEFLEWKEGSYGSVPQHAVRTCPGVSIYVGKNKYGLGKVVPQHEAFFLPWEGDEYWYKKYDVLAINRDVYSQHITDVKYGIDEVQIFQYPPETMRISGVTNNECQSVVKTVTISKTTDVETTWNIGRSTMLGVTGSITAKIPLVGSGGIELTGEKTLQFSRGTTVVESLSHSVSIELNIPPNHSCRVRMEGRKVKADIPYTARLSRTYRNGETQWTSISGTYDGIQIGEVRAVVDRCEPVVDAKPCP	393	PFM_natterin-3-like	cd20220	232-383	PFM_aerolysin_family	cl40431	3.64e-88
					DUF3421 super family	cl26423	116-203	DUF3421	cl26423	2.20e-13
	natterin-3-like	XP_026199621.1	MKLSMLLLLALLDLATLQDMDKESSQLQKDSVLEPDPRNRIPNITYNGTMLAQLTYSEFKRSPYLSFPNLKNTNLLWQNWRGSLPNGAVGIHNSYTGRRDYVCKYGCEAGFYSPSLGPHCRYAYGGKEKLSSSFSILVNSNNFELLEWKEGSYGSVPQNSINTCSGINVYIGKNNYGLGKVVPQHKAFFLPYKGKEYWYKHYQVLTLNKGISKEQIYDVKYKTDGVEIISYPPETMRKSAITNNECRPVEKTVSISKTNEVQHRWDTSFSITAGVKSSITAKIPIIGSTGIEFSTETTKQFSKGTTVVESHSHSVSLKQDVPPNHTCAVSMLGYKYKADIPFTARLKRTYSNGKTTWKLITGTYDSVEVGEVRAVVDRCEPIPDAKPCA	389	PFM_natterin-3-like	cd20220	228-379	PFM_aerolysin_family	cl40431	5.77e-88
					DUF3421 super family	cl26423	112-199	DUF3421	cl26423	5.86e-17
	natterin-3-like	XP_026199612.1	MKLLVLLMLALPALSSGKSVLVLNPNLKDRVPKISPMRLMTRDLAPLIPLENKEKRSLSPPVKIGNTNLEWQTWTGSLPDGAVSIYNDYTKRTDYVCKFRCNAGFYTPEKGPYCYYSLKRKEHPASRFEILVNKENFEFLEWEDGSRGSVPQNSVKTCSGKITTYVGKNKYGLGKVDKEQKVFFLPWEGQEYWYNYYQVLTYDTEISSEQISDVKYKTDEAKINMYPLETMSKSTITNNECHPVSKTVTLTTTSQVEQSWNINFSIGLGIKRSITAQIPFIGTSIELSLQTTFQFSKGTTRTESNTHSVNVQLSVPPNHSCSVRIVGHKCEANIPFTARISRTYRNGETKWASISGTYNGIQIGDVQGVVDRCKPTPNAKSCPLK	385	PFM_natterin-3-like	cd20220	226-373	PFM_aerolysin_family	cl40431	1.55e-76
					DUF3421 super family	cl26423	88-194	DUF3421	cl26423	1.10e-13
	natterin-3-like	XP_026198845.1	MEMKLMLLLILALPALSSGKDNTKPGMVRSPRLEQAVPKIPLNRSTDQPLPSHLVNRVKRSGVYTRKLGHTNLEWQWWTGSLPNGAVAIYNDYEKRTDYVCKDGCEVGFYNSGMGPYCHYPFALKEFRGTDFEILVNKDNFEFLEWKDGSWGSVPKNSVPTCSGSRTIYVGKNKYGLGKVHTEHQRFYLPWQGKEYWYNHYQVLTYDTEISSEQISDVKYKLDAAKIFKNSPQTMHQSTVTNNECHKITKKVTLSKETQVTQTWESSFSITKGVTASITAQLPVVSASVELSLQTTFQVTNGLSHSEVTTHSVDVELTVLPNHFCRVKMVGYKYKADIPFTARVTRKYRNGETKWEYISGTYKGVQVGDVRAVVDRCQPIPNAKPCKIKVI	391	PFM_natterin-3-like	cd20220	227-377	PFM_aerolysin_family	cl40431	2.06e-77
					DUF3421 super family	cl26423	118-198	DUF3421	cl26423	5.91e-15
	natterin-4-like	XP_026198844.1	MRLMTRNLAPLISLENKEKRSLSPPVKIGNTNLEWQTWTGSLPDGAVSIYNDNTERTDYVCKYRCDAGFYTPEKGPNCFYSHKQKEHPASKFEILVNKENFEFLEWEDDCHGSVPQNSVKTCSGIITAYVEKNKYGLGKVDQKQRVFLLPWKKEHKDMCYQVLTYDTEISSEQISDVKYKINDAKINRYPLETMSKSTITNNECSEVKKTVTLSKTSEVAQSWDINFSITGGVKTSISTKIPLLTSAGVELSASATFEYTKGTTRTVSNTHSVEVELDVPPNHSCSVRMVGHKREGNIPFTARISRTYSNGETKWASISGTYKGVQIGDVQAVVDRCEPVPNAKPCPLK	349	PFM_natterin-3-like	cd20220	186-337	PFM_aerolysin_family	cl40431	3.95e-79
					DUF3421 super family	cl26423	59-156	DUF3421	cl26423	2.53e-11
	natterin-3-like	XP_026198843.1	MAMKLMLLLMLALPALSSGKDNTKPGMVRSPRLEQAVPKIPLNRSTDQPLPSHLVNREKRSGVYTRKLGHTNLEWQWWTGSLPNGAVAIYNDYEKRTDYVCKDGCEVGFYNSGMGPYCHYPFALKEYRGTDFEILVNKDNFEFLEWKHGSWGSVPKNSVPTCSGSRTIYVGKNKYGLGKVHTEHQRFYLPWQGKEYWYNDYQVLTYDTEISSEQISDVKYKLDAAKIFKNSPQTMHQSTVTNNECHKITKKVTLSKETQVTQTWESSFSITKGVTASITAQLPVVSASVGLSLETTFQVTNGLSHSETTTHSVDVELTVLPNHSCSVKMVGYKYKADIPFTARVTRKYKNGETKWEYISGTYKGVQVGDVRAVVDRCQPIPNAKPCKVKVI	391	PFM_natterin-3-like	cd20220	227-377	PFM_aerolysin_family	cl40431	1.35e-77
					DUF3421 super family	cl26423	118-198	DUF3421	cl26423	1.66e-15
	natterin-3-like	XP_033182037.1	MKLLVLLMLVLPALSSDTKSTKSVPVLNPNLKDRVPKISPMRLMTRDLAPLIPLENKEKRSLSPPVKIDNTNLEWQTWTGSLPDGAVSIYNDYTKRTDYVCKFRCNAGFYTPEKGPYCYYSLKRKEHPASRFEILVNKENLEFLEWEDGSRGSVPQNSVKTCSGKITTYVGKNKYGLGKVDKEQKVFFLPWEEQEYWYNYYQVLTYDTEISSEQISDVKYKTDEAKINMYPLETMSKSTITNNECHPVSKTVTLTTTSQVEQSWNINFSIGLGIKRSITAQIPFIGTSIELSLKTTFQFSKGTTHTESNTHSVNVQLSVPPNHSCSVRIVGHKCEANIPFTARISRTYRNGETKWASISGTYKGDQIGDVQGVVDRCKPTVMIVVIPPSCFQRRFPQPV…	414	PFM_natterin-3-like	cd20220	230-377	PFM_aerolysin_family	cl40431	3.76e-76
					DUF3421 super family	cl26423	92-198	DUF3421	cl26423	3.91e-12
	natterin-3-like	XP_026198837.1	MRFCVAVFLAVLQLCSPAPQSDPQLYISQVENDQEKPSKPWLNPTLENVLPSREVTNPPTIREIPDTETSSHSIPMFGEYVNLKWVTWNGSLPDGAVAIFNGYTGRTDYVCKVNCEAGFYTASKGSFCQYPYADKEYASSKFDVLVNEDHFEFLEWVEDSYGSVPQFAIKTCPNSNIYVGKNKYGLGKVVTQHEAFFLPWEGKEYWYKNYQVLSINTDGYSQHISHVEYAIDEMKLFHNPPEALQLAKVTNLECTSVEKTVKLEKTSTTAKTWDIGRETRNGSVSTMKAKVPILGPGNVDFTKEQTVTFSEGTTMVESISHFVSVQLLVKPNHSCTVRMEGRKMKADIPFTGRLSRTNRNGETHWTYITGTYDGVNVGEINAVVERCQPVAEAVPCSPA…	401	PFM_natterin-3-like	cd20220	237-387	PFM_aerolysin_family	cl40431	5.38e-68
					DUF3421 super family	cl26423	102-207	DUF3421	cl26423	1.45e-16
	natterin-3-like	XP_026198605.1	MMKIGNTNLEWQPWSGSLPNGAVSIYNDYAKRTDYVCKSGSEAGFYNPSMGPNCHYPYNEKEHLTPNFEILVNKDNIEFLEWKNGSYGSVPPNSVSTCSGTRITYVGRNKYGLGKVDPRNTAFFLPREGKEHWYKHYQVLTYDTEIYSEQISDVKFKIDGAQILKNPPQTIRDSTVTNNQCSPVTETVTLSTTSQVEQSWNINFSITDDVKTSISAQIPLITSAGIELGLQTTFQYTKGTTQTESTTHSVNVECTVPPNHSCNVRMVVYRYEGNIPFTARLTRTYRNGQTKWASISGTFKGVQIGNVQAVVDRCEPIPNAKPCPLK	326	PFM_natterin-3-like	cd20220	163-314	PFM_aerolysin_family	cl40431	3.58e-80
					DUF3421 super family	cl26423	46-134	DUF3421	cl26423	5.59e-17
	natterin-3-like	XP_026198604.1	MMKIGNTNLEWQPWSGSLPSGAVSIYNDYADRTDYVCKSGSEAGFYNPSMGPYCHFPYGNIEHCTSNFEILVNKGNIELLEWKDGSYGEVPPNSVSTCSDTRTIYVGRNKYGLGKVDPENTAFYLPWEGKEHWYKHYQVLTYDTEICSEQISDVKFKTDGAKIRKSPPQTIRESTVTNNQCRPVKKTVTLSTTSQVSQSWNINFSTAMGIKTSFSAQIPLITSTHIELSASATFQYTKGTTQTESTTHSVNVECTVPPNHSGKVRMVVHKYEGNIPFTARLTRTYRNGQIKWASISGTYKGVQIGDVQGVLDRCKPIPNAKPCPLK	326	PFM_natterin-3-like	cd20220	165-314	PFM_aerolysin_family	cl40431	2.52e-75
					DUF3421 super family	cl26423	46-134	DUF3421	cl26423	1.94e-17
	natterin-3-like	XP_026198603.1	MMKIGNTNLEWQPWSGSLPSGAVSIYNDYADRTDYVCKSGSEAGFYNPSMGPYCHFPYGNIEHRTSNFEILVNKGNTELLEWKDGSYGEVPPNSVSTCSDTRTIYVGRNKYGLGKVGPKNTAFYLPWEGKEHWYKHYQVLTYDTEICSEQISDVKFKTDGAKIHKSPPQTIRESTITNNLCSPVKKTDALSTTSQVSQSWNINFSTAMGIKTSFSAQIPLITSTHIELSASATFQYTKGTTQTESTTHSVNVECTVPPNHSGKVRMVVHKYEGNIPFTARLTRTYRNGQIKWASISGTYKGVQIGDVQGVLDRCKPIPNAKPCPLK	326	PFM_natterin-3-like	cd20220	163-314	PFM_aerolysin_family	cl40431	2.39e-72
					DUF3421 super family	cl26423	46-134	DUF3421	cl26423	1.68e-19
Anabarilius grahami (Barilius grahami)	Natterin-3	A0A3N0Z5Q4	MGFSVFIIFA LLQIRLLNAG GNPEDLSNIE STDTSNHHQR HARGLSLKKL FAGKDKDPIL DPNTYLELVD SKTPPEDAVK VPSDFNNYII LTGKCNDVKL EILNSQAAND KERRFLVNKD NFEDLQWKTW ADIESSKTPF APVWICKRYY IAKDESGKPS LTKQIDKKKK KTEYLFLNND KLETLHMDSE DPVQKTPGNI EVLKHFIFVN KNCKSAKHVL KLDQGSDESS SSQKGRTQAF GGALGGSASG TTPASVNLKY DYIRSNTITT SNVDKVLHSW SMEIEVPPNH SCSIKVTSKT FTSTVQYSGW LTRQYGISDV RTTSVSGTYE NQEAADLESV YNCKAEKEKV IC	352	PFM_natterin-3-like	cd20220	196-343	PFM_aerolysin_family	cl40431	2.48e-34
	Natterin-4	A0A3N0Y4R9	MDSEDPVQKT PGNIEVLKHF IFVNKNCKSA KHVLKLDQGS DESSSSQKGR TQAFGGALGG SASGTTPASV NLKYDYIRSN TITTSNVDKV LHSWSMEIEV PPNHSCSIKV TSKTFTSTVQ YSGWLTRQYG ISDVRTTSVS GTYENQEAAD LESVYNCKAE KEKLLIHSDT NSNDGVGFTV SISSKRICFG SRKQRLLDMN NTNSSSFRYK AGIMQIIYKP TQSSD	225	PFM_aerolysin_family super family	cl40431	10-157	PFM_aerolysin_family	cl40431	1.35e-32
Anarrhichthys ocellatus	natterin-3-like	XP_031734625.1	MKLSVLLMLALPALSSAGLDSCEKYDSCNKYQEAVLLLNPNLEERVPNISDNEMTDQALPTPVEIKTTLARYSLSNLYQTNLEWKAFDGSLPDGAVSIYNEYVGRIDYVCQYDCIAGFYNPDMDSTPSCHYPFGGKAYLGSQFQILVNKNNFEFLEWKDDSYGSVPQNSVSTCSRDLYVGKNKYGLGKVDVKNPAFYLPWKGYEYWYKTYQVLTFNKDIYSEHISDVKYKTDEVKIITYPPETMDKASITNKDCQAVTQTASLSKTIQEEQRWDTSSSITAGVKTAITAGIPIIASASIEISAETTLQLSEGTTYTKSIAHTVSVTHNVPPNHSCGVSMVGYKYGADIPYTARLSRTYSNGKTTWTSISGTYKVVQMGEVRSVVDPCQHVPDPTACP	397	PFM_natterin-3-like	cd20220	236-387	PFM_aerolysin_family	cl40431	1.00e-84
					DUF3421 super family	cl26423	102-207	DUF3421	cl26423	2.56e-15
	natterin-3-like	XP_031726488.1	MKTKLDRYSSFNIYETNLEWQIFNRSLPKGAISIHNQYVGRVDYVCQFLCNAGFYSPGIDPYCHYSYKGKEYNSFLWPFQILVNKDNFEIMEWKDGSYGSVPQNSVSTCSKGVYVGMNEYGLGKVDVKDKVFYLPWEGSEYWYNTYQVLTFSKDIYSEHLSDVKYKTDGVKPIDYPPETMRKSSVTNYQCQTVTATATISKTYQVEERWDTSFSITVGVQTSITAGIPVIGSAGIEFSEETTLQFTTGTTYIESTTHTVAVECKVPSNYSCGVNMVGYKYGADIPYTARLTRTYSNGKTTWTSISGTYKGVQMGEVRAVVDPCEPVPDPTPCP	333	PFM_natterin-3-like	cd20220	173-323	PFM_aerolysin_family	cl40431	2.82e-74
					DUF3421 super family	cl26423	38-143	DUF3421	cl26423	4.89e-10
	natterin-3-like	XP_031726486.1	MKLSVLLLPALLALSSASLQDIVKKSAQHRKASLLNPELEGMVPEPTGNQVVSGPLTPADLEQQQDLPSSFIFGNNVNLEWLTWGGSVPNGAVAIYNGYTERTDYVCKYKCEAGFYNPSLGPYCRYPYGDAEYYAPEFEILANKDNFEFLEWKEDSYGSVPQYSVRTCPGVGIYVGKNKYGLGKVVPQFEAFFLPWEGDEYWYKKYQVLTINRDAYSQHITDVKYAIDDVAIFQYPPETMRISGVTNNECQTVVKTVTISKTTEVETTWSIGRATMLGITGSISAKIPFIGSGGIELSGEKTLQFSRGTTVVESLSHSVSVELTVPPNHSCRVRMEGRKITADIPYTARLSRTYRNGETQWTSISGTYDGVQIGEVRAVVDRCEPVPDALPCP	393	PFM_natterin-3-like	cd20220	232-383	PFM_aerolysin_family	cl40431	4.28e-89
					DUF3421 super family	cl26423	116-203	DUF3421	cl26423	3.46e-11
	natterin-3-like	XP_031726485.1	MLTCCVVVVVVVVQMRWCVAVVSVVLQLCSPALQSDPLLYVAQLQDGREQPNKPWLNPTLEDVVPSREVIQPPKIREIPETESTSHSSPMFGEHANLKWVTWSGQLPNGAVAIFNGYTERTDYVCKVNCEAGFYSPSKGNFCRYPYADKEYAASKFEMLVNVDHFEFLEWVEDSYGSVPGYAVKTCQDSDIFVGKNKYGLGKVVSQHEAFFLPWEGDEYWYKSYQVLAINRDGYSQHISHVVYGIDQMELFHHPPEALQLAKVTNLECRAVAKTVTLEKTSSVGKTWDIGRETRNGSVSTMKAKVPILGPGTVDFTKEQKVTFSEGTSVVESIGHSVSVELLVPPNHSCAVRMDGRKMTADIPFTGRLSRTNHNGDTHWTYITGIYDGVRVGEINAVVE…	415	PFM_natterin-3-like	cd20220	251-401	PFM_aerolysin_family	cl40431	1.62e-68
					DUF3421 super family	cl26423	123-221	DUF3421	cl26423	2.62e-15
	natterin-3-like	XP_031726472.1	MSDEAVSAAAAGLADFSQSSGHRSNTEQENVSFMKSDINGTPEITESRLLLPDRPLLTVAKLMQKRQVQSSSFVSADGSNLASSFLSGSGSNLEWVTWNNSLPDHAVSIYVDYFDRIDYVCKYKCEAGFYTPSMGSYCNYANAKKVDAGSPFEILEWKEGSQGSVPQSSVTTCSRGNIYVGKNQHGLGQVVTEEKHFYLSWKNSLFSYSSYQVLTTSEAIISQQVYNVRYITDESKFIQYPPEVMRKTSVSNYECRSVVKTDSLSKTYQVEHRWDNSDSIKAGVEMTLTAKIPFIVSNSIKLGIEVSFQYSWGKTVTEAITSTDSVEVTAPPNSYCVVNMEQHKITVNIPYTASLKRTYANGEIHTTSITGTYDSVQVGEVRAVADRCELLKDAKPCK	382	PFM_natterin-3-like	cd20220	238-388	PFM_aerolysin_family	cl40431	6.97e-70
	natterin-3-like	XP_031726392.1	MSDEAVSAAAAGLADFSQSSGHRSNTEQENVSFMKSDINGTPEITESRLLLPDRPLLTVAKLMQKRQVQSSSFVSADGSNLASSFLSGSGSNLEWVTWNNSLPDHAVSIYVDYFDRIDYVCKYKCEAGFYTPSMGSYCNYANAKKVDAGSPFEILEWKEGSQGSVPQSSVTTCSRGNIYVGKNQHGLGQVVTEEKHFYLSWKNSLFSYSSYQVLTTSEAIISQQVYNVRYITDESKFIQYPPEVMRKTSVSNYECRSVVKTDSLSKTYQVEHRWDNSDSIKAGVEMTLTAKIPFIVSNSIKLGIEVSFQYSWGKTVTEAITSTDSVEVTAPPNSYCVVNMEQHKITVNIPYTASLKRTYANGEIHTTSITGTYDSVQVGEVRAVADRCELLKDAKPCK	398	PFM_natterin-3-like	cd20220	238-388	PFM_aerolysin_family	cl40431	6.97e-70
	natterin-3-like	XP_031696264.1	MMARPALSDEPVLLLNPSLEERVPDITAEESKDIDISGISTVLAGIENNLDRSLSLSFDQTNLKWQTFDGSLPNGAVSIYNEYVERIDYVSKYGSQAGFYNPDMGPHCRYPYGEKEYLGSPFEILVNKDDFEFLEWKDGSYGSVPPNSVKTVSNNDIYVGKNRYGLGKVDVKNQAFFLPWKGSEYWYKTYQVLTFNKDIYSEDISDVKYKTDGVAIIKHPPETMTKATLVNKDCHAATLTATLSTKIQVEQRWDTSFSLTVGIKTTITAGIPIIASTEIEISASTTFQFTKGTTYTESKEHQVAVECKVPPNHSCSVSLVGYKYEADIPYTARLHRKYSNGDTTWTSISGTYKRVQVMEVQSEVDRCEPLPDAKPCA	377	PFM_natterin-3-like	cd20220	216-367	PFM_aerolysin_family	cl40431	1.01e-78
					DUF3421 super family	cl26423	107-187	DUF3421	cl26423	1.99e-13
Archocentrus centrarchus	natterin-3-like	XP_030579517.1	Isoform X1: MRCCVAVVLAVLQMCGPALQSDPLLHVSRLQDGEEKPSKPWLNPALENVVPSRGALHSPETVEIPEAERTSHSSPMFGEYANLQWVTWSGSLPNGAVAIFNGYTERTDYVCKVNCEAGFYTPSKGNFCQYPYAEKEYASSEFEVLVNVDNFEFLQWVEDSYGSVPEYAIKTCPNSDIYVGKNKYGLGKVVTRHEAFFLPWEGDEYWYKKYQVLAINRDSYSQHISHVEYAIDQMELFHHPPEALKLTKVTNLDCGTVEKTVTLEKTSTVEKKWDIGRETRNGTVSTMTAKVPIFGPGNVELSKEQTVTFSKGTTMVESISHSVSVELLVPPNHSCTVRMDGRKMKADIPFTGRLSRTNHNGDTRWTYITGTYDGVSVGEIDAVVERC…	401	PFM_natterin-3-like	cd20220	237-387	PFM_aerolysin_family	cl40431	4.70e-73
					DUF3421 super family	cl26423	109-207	DUF3421	cl26423	6.06e-17
		XP_030579516.1	Isoform X2: MRCCVAVVLAVLQMCGPALQSDPLLHVSRLQDGEEKPSKPWLNPALENVVPSRGALHSPETVEIPEAERTSHSSPMFGEYANLQWVTWSGSLPNGAVAIFNGYTERTDYVCKVNCEAGFYTPSKGNFCQYPYAEKEYASSEFEVLVNVDNFEFLQWVEDSYGSVPEYAIKTCPNSDIYVGKNKYGLGKVVTRHEAFFLPWEGDEYWYKKYQVLAINRDSYSQHISHVEYAIDQMELFHHPPEALKLTKVTNLDCGTVEKTVTLEKTSTVEKKWDIGRETRNGTVSTMTAKVPIFGPGNVELSKEQTVTFSKGTTMVESISHSVSVELLVPPNHSCTVRMDGRKMKADIPFTGRLSRTNHNGDTRWTYITGTYDGVSVGEIDAVVERC…	401	PFM_natterin-3-like	cd20220	237-387	PFM_aerolysin_family	cl40431	4.70e-73
					DUF3421 super family	cl26423	109-207	DUF3421	cl26423	6.06e-17
	natterin-3-like	XP_030579570.1	MERSVLLLLGLLALSSASLQGIVRKSIQLTKVSLLKPALEGRVPKPPGNKMVSGPLTPADLERQHDLPSSFIFGDNVNLQWLTWDGSLPNGAVSIYNGYTKRTDYVCKYKCEAGFYNPSLGPYCRYPYGDREYYAPEFEILANKDNFEFLEWKEDSYGSVPQHSVRTCAGVDIYVGKNKYGLGKVVPQFEAFFLPWEGDEYWYKNYQVLAINRDTYTQHISDVKYGIDEVTIFQYPPETMRISGITNNECQTVVKTVTISKSSEVETTWNIGRATMLGVTGSITAKIPFIGSGGIELGAEKTLQFSRGTTVIETLTHSVSVELTVPPNHSCKVRMEGRKIKADIPYTARLSRTYHNGETQWTTITGTYDGVQIGEVRAVVDRCEPVIDAKPCP	393	PFM_natterin-3-like	cd20220	232-383	PFM_aerolysin_family	cl40431	4.30e-87
					DUF3421 super family	cl26423	116-203	DUF3421	cl26423	1.02e-12
	natterin-3-like	XP_030579258.1	MNLSVLLLLTLPVLSLASLHDSENITEQMKDSSGTPPTAVSRATLTTLTLLSAAELRQKRTVQPSSLVRINGTNLMWVTWNSSLLNDAVSFYNKYDDRLDYICKYKCEAGFYTPNKGHRCHYPSTETNNKGFPFEILVNKDNFEILEWKDGSSGSVPQNSVWTCPGEQIFVGNNYYGLGKVSTHDKAFYLSYEGSEYWYYYYQVLTISENVISQQIYNVRYKTDVSDVLQFFPEVMHRAIISNYECHPVVQTKTLSKTFQVEQRWDFIFSIRFGAKTTIKTGLPFIAEGKIEFSTEIQFQFTTGTTVMKSKTYTGSVVVTVPPNHSCEVSSILHNNKVDIPFTALLRRTYGNGEIHTTSITGTYGTTQVGKIQAVVDRCERLEKAKPCPIPSKSSMMTN…	414	PFM_natterin-3-like	cd20220	233-379	PFM_aerolysin_family	cl40431	4.28e-65
					DUF3421 super family	cl26423	112-199	DUF3421	cl26423	9.80e-11
Astatotilapia calliptera	natterin-3-like	XP_026043554.1	Isoform X1: MISPPVFISHINFPVLLLLILLILSSASSHDIENTTQQKDDSSGIPPTAVNRLMQTNLPLLSVRNFRQKRQVQSSSVVPMNGTNLMWVTWNNSLPNHTVSLYNGYTNRVDYICKYKCDAGFYTPGKGRYCYYPSAIEKRGFPFEILVNKDNFEILEWKAGSYGSVPKNSVWTCSGKKIYVGKNHYGLGKVSTQDKAFYLPFNKREHWYNNYEVLTISENVISQTIYNVRYNKDHSEIFKFPPEVMHEATISNYECHPVVKTETLSKTYEVQQRWDFTFSIKFGTKTTIKAGIPFTVRGTVEVSTEVQLQFTKGTTVTESMTDTASVVLTVPPNHSCKFSTVRHKEKVEMSFTALLRRTYGDGKIHTTSIIGTYDSIQVGKVQAVVDR…	426	PFM_natterin-3-like	cd20220	237-388	PFM_aerolysin_family	cl40431	7.77e-70
					DUF3421 super family	cl26423	122-208	DUF3421	cl26423	4.07e-11
		XP_026043556.1	Isoform X2: MQVLLLLILLILSSASSHDIENTTQQKDDSSGIPPTAVNRLMQTNLPLLSVRNFRQKRQVQSSSVVPMNGTNLMWVTWNNSLPNHTVSLYNGYTNRVDYICKYKCDAGFYTPGKGRYCYYPSAIEKRGFPFEILVNKDNFEILEWKAGSYGSVPKNSVWTCSGKKIYVGKNHYGLGKVSTQDKAFYLPFNKREHWYNNYEVLTISENVISQTIYNVRYNKDHSEIFKFPPEVMHEATISNYECHPVVKTETLSKTYEVQQRWDFTFSIKFGTKTTIKAGIPFTVRGTVEVSTEVQLQFTKGTTVTESMTDTASVVLTVPPNHSCKFSTVRHKEKVEMSFTALLRRTYGDGKIHTTSIIGTYDSIQVGKVQAVVDRCELLVKFKPCPV…	414	PFM_natterin-3-like	cd20220	225-376	PFM_aerolysin_family	cl40431	9.71e-70
					DUF3421 super family	cl26423	110-196	DUF3421	cl26423	3.39e-11
	natterin-3-like	XP_026044423.1	MMLSLLLLLALSPASPRGTVKKHSEDRNVTSLNPDLDRAPEMTDISVNTSVYQHLLFPAKMKQKRQAFDNKGNVKWQTWTGSLPDGAVSIYNTYVGRIDYVCKHGCHAGLYSRSLGDFCHFPYGDKEYRINSFDILVNEDDFEIVEWKEGSFGSVPEHAVRTCSSDEVYVGKNKYGLGKVHPRHTAFFLPWRGEEYFYWYYEVLTINRDIDSEIISDVRYKTNNAKISKHPPETMRISSSINNGCNPVTKTVTLSKTVRDEKRWDIRASVSVGVTTTFTAGVPAVASGSIQVSGQFTFDYSNGATHAEDHTHTVEVQVSIPPNHFCKVKMLAYKYDVNIPFTALLTRTYRNTAMRRSHISGTYYSIQTGEVHAVVERCEYLTSAQPCPQKT	391	PFM_natterin-3-like	cd20220	227-378	PFM_aerolysin_family	cl40431	8.33e-76
					DUF3421 super family	cl26423	91-195	DUF3421	cl26423	1.47e-18
	natterin-3-like	XP_026042003.1	MRWCVAVLLAVLQLCSPALQSDPLLYVFQLQDREEKPSKPWLNPTLGNVVPSRGALSPPKVVETSETETTSHSSPMFGEHVNLRWVTWSGSLPNGAVAIFNGYTERTDYVCKVNCEAGFYTPSKGNFCQYPYADKEYASSKFEVLVNVDHFEFLQWVGDSYGSVPEYAIKTCPNSDIYVGKNKYGLGKVVTKHEAFFLPWEGDEYWYKNYQVLAINRDSYSQHISHVEYAIDQMELFHHPPEALKLTKVTNLECRNVEKTVTLEKTSTVEKKWDIGRETRNGSVSTMTAKVPIFGPGNVELSKEQTVTFSKGTTIVESISHAVSVELLVPPNHSCTVRMDGRKMKADIPFTGRLSRTNHNGDTHWTYITGTYDGVSVGEINAVVERCQPVPDAVPCSPD…	401	PFM_natterin-3-like	cd20220	237-387	PFM_aerolysin_family	cl40431	2.38e-72
					DUF3421 super family	cl26423	109-207	DUF3421	cl26423	4.74e-16
Astyanax mexicanus	natterin-3-like	XP_007253908.2	MKLFAVIAILQFGAFCALAAEKPPSNLKKIVVQTTHAEKPPLLNPLIEGKVPELSDNAPVVGPLTPPELQEPVSFSHLFGDNVNLNWTSWDGSLPNGAVGIYNGYTKRTDYICKYNCEAGFYTPSKGPYCNYAWGNKEYHAPEFEVLVNVDNFEFLEWKAGSYGSVPNYAVRTCGGIGIFVGKNKYGLGKVVPQFEAFFLPWEGDEYWYKKYDVLAINKDAYSQHISHVEYGINEVELFHYPPETMRISSVSNNECQAVTKTVTISKVSEVESTWNIGRSTMLGITAGITAKIPLIGTAGVEFTGEKTLQFNRGTTLVESLSHQVSIQLSVPPNHSCSARMEGRKITADIPFKARLSRTYANGETQWTSINGIYDGVQIGEVRAVVDRCEPIADAKPCQ	399	PFM_natterin-3-like	cd20220	239-389	PFM_aerolysin_family	cl40431	1.28e-79
					DUF3421 super family	cl26423	122-209	DUF3421	cl26423	3.53e-13
		XP_022523356.1	MKLFAVIAILQFGAFCALAAEKPPSNLKKIVVQTTHAEKPPLLNPLIEGKVPELSDNAPVVGPLTPPELQEPVSFSHLFGDNVNLNWTSWDGSLPNGAVGIYNGYTKRTDYICKYNCEAGFYTPSKGPYCNYAWGNKEYHAPEFEVLVNVDNFEFLEWKAGSYGSVPNYAVRTCGGIGIFVGKNKYGLGKVVPQFEAFFLPWEGDEYWYKKYDVLAINKDAYSQHISHVEYGINEVELFHYPPETMRISSVSNNECQAVTKTVTISKVSEVESTWNIGRSTMLGITAGITAKIPLIGTAGVEFTGEKTLQFNRGTTLVESLSHQVSIQLSVPPNHSCSARMEGRKITADIPFKARLSRTYANGETQWTSINGIYDGVQIGEVRAVVDRCEPIADAKPCQ	399	PFM_natterin-3-like	cd20220	239-389	PFM_aerolysin_family	cl40431	1.28e-79
					DUF3421 super family	cl26423	122-209	DUF3421	cl26423	3.53e-13
	natterin-3-like	XP_022523353.1	MGAAFPFMLVVLQLVVPPMLSIPAPNLSVANKIRLNPDLGEMVPPLDAQSPLIPPDTTPDITTEEEQPSPFMFEDNVSLKWVTWNGSLPNGAVNIYNGYTKRTDYICKYNCEAGFYTPSKGPYCYYPYADSEYPASKFEVLVNEDYFEFLEWRSGSYGSVPPNSVRTCSRGDIYVGKNKYGLGKVVPRHEAFFLPWEGKEYWYKKYDVLTINRDTYNQQISHVKYAIDKIVLLNHPPETIQMAKATNYECSSIEKTVLLEKSSTVEKFWNIGRETRNGTHSIMTGKIPIINPDNVDFTKEQTVSFSKGTTLIETVSHSMSVQVLVPPNYSCAVRMDARRMTADIPFTARLSRTYSNGETHWTTVTGTYDGVKIGEINAVVERCQPIPDAEPCAPESD	397	PFM_natterin-3-like	cd20220	234-383	PFM_aerolysin_family	cl40431	1.61e-69
					DUF3421 super family	cl26423	116-203	DUF3421	cl26423	3.28e-18
	natterin-3-like	XP_022533734.1	MIQTASPPDDSPHITPSTSNNTGEPQLRQSNPRSQRRGQRSGPQRPVYEEFPSLKWVRWSGTLPRWAVKVKNERTKRLDYVCAPVTGCNWAVGYYNTGRDAVCRSSCHGKEQKSSTSDVLVNENSAVNLEWVKVSEDAFPPNPVHISTENAVGRSSHGVGTFYMPFTQFYVPWQGTETVLSEGFEVLVMTGEYSQHIYDVLYDIDKLSMESKDSVIVTSTSVTNNGDVILKKTVNLAKSIQQQNTWQTTDSTSLSITSSITAGVMLFFSATYGFSFEKKFTNMNTNSVTETDAHSLTLEIDIPPKHTCQVKMVGEQYKASIPFTAKQQRIYDNGDERTTMITGVYHGTQVGEIKAVAEKCVPIEGEQLFNYH	372	PFM_natterin-3-like	cd20220	209-360	PFM_aerolysin_family	cl40431	3.18e-53
	natterin-3-like	XP_022523255.1	MFEDNVNLKWVTWNGLLPNGAVKIYNSYTERTEYICKSDCEAGFYTPSKGPYCYYPYGDSEYLALKFEVLVNEDYFEFLEWKSGSWGSVPPNSVRTCNKYGLGKVHPKHEAFFLPWEGKEYWYKWYDVLTINRDTYNQQISHVKYAIDKIVLLNHPPETIQMAKATNYECSSIEKTVLLEKSSTVEKFWNIGRETRNGTSSVMTGKIPIINPDNVDFTKEQTVSFSKGTTLIETVSHSMSVQVLVPPNYSCAVRMDARRMTADIPFTARLSRTYSNGETHWTTVTGTYDGVKIGEINAVVERCQPIPDAEPCASESE	317	PFM_natterin-3-like	cd20220	154-303	PFM_aerolysin_family	cl40431	2.17e-69
					DUF3421 super family	cl26423	45-123	DUF3421	cl26423	9.32e-16
					DUF3421 super family	cl26423	7-73	DUF3421	cl26423	1.91e-03
Austrofundulus limnaeus	natterin-3-like	XP_013870038.1	MKDPNFWLLHDPQMRCCVAVVLVILQLCSPALQSDPLLHISQLQDGQEKPGEPWHNPALENVVPSRELSKPPPIRELPKTEMKSNSDPMFGEHVNLRWVTWNGSLPNGAVAIFNGYTERTDYVCKVNCEAGFYTPSKGSFCQYPYAEKEYASSKFEVLVNVDHFEFLMWVEDSYGSVPQYAIKTCPNSDIFVGKNKYGLGKVVTRHEAFFLPWEGDEYWYKKYQVLAINRDSYSQHISHVEYAIDQMELFHHPPEALKLTKVTNLECRDVEKTVTLEKTTTVEKTWDIGRETRNGSVSTMNAKVPILGPGDVDFTKEQTVTFSKGTTMVESISHTVSVELLVPPNHSCSVRMDGRKMTADIPFTGRLSRTNHNGDTHWTYITGTYDGVNVGEINAVVER…	413	PFM_natterin-3-like	cd20220	250-400	PFM_aerolysin_family	cl40431	6.89e-74
					DUF3421 super family	cl26423	122-220	DUF3421	cl26423	2.38e-15
	natterin-3-like	XP_013870037.1	MKLFVLLLPALLALSSASLQKIVKQSVQHRKALWLNPVLQDRVPEVSSNKVVSAPLVPADLDQQQDPPSPFLFGDNVNLEWLTWEGSLPNGAVSIYNGYTKRTDYVCKHKCEAGFYNPSLGPYCRYPYGEREYLAPEFEILANKDNFEFLEWKEDSYGSIPQHSVRTCAGVGIYVGKNKYGLGKVVPQFEAFFLPWEGDEYWYKNYQVLSINRDAYSQHITDVKYAIDEVAIFQYPPETMRISGVTNNDCQAITKTVTISKTSEVETTWNIGRTTMLGITGSITAKIPFIGSGGIELGVEKTLQFSRGTTVIESISHSVSVELTVPPNHTCKVHMEGRKIKADIPYTARLSRTYRNGETQWTSISGTYDGVQIGEVRAVVDRCEPVADAKPCP	393	PFM_natterin-3-like	cd20220	232-383	PFM_aerolysin_family	cl40431	1.75e-89
					DUF3421 super family	cl26423	116-203	DUF3421	cl26423	1.27e-12
Betta splendens	natterin-3-like	XP_029031351.1	Isoform X1: MMEMTRTIHWLQMKLLVMLMLALPTLPLESSKKVTESVRPLNPSLGNKIPEIRSNRPGRRAARSLNHGMPYKKQNCSHFVNIDQTNLEWQTWCGSLPNGAVLIYNKYVGRTDYVCKHDCDAGFYRPDEGPFCHYSDKEVGHETSQFEILVNKQNTEILEWKEASRGSVPQHSVLTCPDKKNVYVGMNKYGLGKVVPQEKAFFLPWHKKEYWYNDYQVLTFSKDVVSEDIYDVKYKMDQAKIIKFPQKTIDTLSISNNLCQSVLKTMTLSKTTQESQRWEHSFSVQMGVKISFEAEIPMLASTGVELRTQVSYQFTKETTHTESNNHLVSITYDVPPNHFCTVRMVGRKSEVTVPYTARLRRTYRDGQTREASFSGTYKGVQFGEVHT…	409	PFM_natterin-3-like	cd20220	241-392	PFM_aerolysin_family	cl40431	6.48e-64
					DUF3421 super family	cl26423	107-212	DUF3421	cl26423	9.07e-12
		XP_029031362.1	Isoform X2: MELHTMKLLVMLMLALPTLPLESSKKVTESVRPLNPSLGNKIPEIRSNRPGRRAARSLNHGMPYKKQNCSHFVNIDQTNLEWQTWCGSLPNGAVLIYNKYVGRTDYVCKHDCDAGFYRPDEGPFCHYSDKEVGHETSQFEILVNKQNTEILEWKEASRGSVPQHSVLTCPDKKNVYVGMNKYGLGKVVPQEKAFFLPWHKKEYWYNDYQVLTFSKDVVSEDIYDVKYKMDQAKIIKFPQKTIDTLSISNNLCQSVLKTMTLSKTTQESQRWEHSFSVQMGVKISFEAEIPMLASTGVELRTQVSYQFTKETTHTESNNHLVSITYDVPPNHFCTVRMVGRKSEVTVPYTARLRRTYRDGQTREASFSGTYKGVQFGEVHTILDRCVL…	402	PFM_natterin-3-like	cd20220	234-385	PFM_aerolysin_family	cl40431	5.06e-64
					DUF3421 super family	cl26423	100-205	DUF3421	cl26423	8.86e-12
		XP_029031373.1	Isoform X3: MKLLVMLMLALPTLPLESSKKVTESVRPLNPSLGNKIPEIRSNRPGRRAARSLNHGMPYKKQNCSHFVNIDQTNLEWQTWCGSLPNGAVLIYNKYVGRTDYVCKHDCDAGFYRPDEGPFCHYSDKEVGHETSQFEILVNKQNTEILEWKEASRGSVPQHSVLTCPDKKNVYVGMNKYGLGKVVPQEKAFFLPWHKKEYWYNDYQVLTFSKDVVSEDIYDVKYKMDQAKIIKFPQKTIDTLSISNNLCQSVLKTMTLSKTTQESQRWEHSFSVQMGVKISFEAEIPMLASTGVELRTQVSYQFTKETTHTESNNHLVSITYDVPPNHFCTVRMVGRKSEVTVPYTARLRRTYRDGQTREASFSGTYKGVQFGEVHTILDRCVLKADNK…	397	PFM_natterin-3-like	cd20220	229-380	PFM_aerolysin_family	cl40431	3.75e-64
					DUF3421 super family	cl26423	95-200	DUF3421	cl26423	8.71e-12
		XP_029031382.1	Isoform X3(2): MKLLVMLMLALPTLPLESSKKVTESVRPLNPSLGNKIPEIRSNRPGRRAARSLNHGMPYKKQNCSHFVNIDQTNLEWQTWCGSLPNGAVLIYNKYVGRTDYVCKHDCDAGFYRPDEGPFCHYSDKEVGHETSQFEILVNKQNTEILEWKEASRGSVPQHSVLTCPDKKNVYVGMNKYGLGKVVPQEKAFFLPWHKKEYWYNDYQVLTFSKDVVSEDIYDVKYKMDQAKIIKFPQKTIDTLSISNNLCQSVLKTMTLSKTTQESQRWEHSFSVQMGVKISFEAEIPMLASTGVELRTQVSYQFTKETTHTESNNHLVSITYDVPPNHFCTVRMVGRKSEVTVPYTARLRRTYRDGQTREASFSGTYKGVQFGEVHTILDRCVLKA…	397	PFM_natterin-3-like	cd20220	229-380	PFM_aerolysin_family	cl40431	3.75e-64
					DUF3421 super family	cl26423	95-200	DUF3421	cl26423	8.71e-12
	natterin-3-like	XP_029019122.1	Isoform X1: MGFLFILISHSLIKMRLCVAVALAVLQLCSPASQLDPRNENDRERPSKPWLNPTLEDVVPPLDVTNPPTFTETAQAESSLHSLPMFAEYVNLRWEAWNGSLPDGAVAIYNGYAGRSDYVCKVNCEAGFYTASKGRFCHYPYADKEYAAAKFDVLVNVDHFEFLQWVDDSYGSVPQFAIRTCPSSNIYVGKNKYGLGKVVTQHEAFFLPWEGKEYWYKSYQVLAVNTDGYSQHISHVQYAIDEMKLFHHPPEALQLAKVTNLECKDVEKTVALEKTSTTAKTWDIGRETRNGSVSTMKAKLPILGPGDVDFTKEQTVTFSEGTSVLESISHAVSVELLVPPNHSCTVRMEGRKMKADIPFTGRLSRTNRNGETHWTYITGTYDGVNVG…	413	PFM_natterin-3-like	cd20220	246-396	PFM_aerolysin_family	cl40431	3.49e-73
					DUF3421 super family	cl26423	118-216	DUF3421	cl26423	1.95e-15
		XP_029019123.1	Isoform X2: MRLCVAVALAVLQLCSPASQLDPRNENDRERPSKPWLNPTLEDVVPPLDVTNPPTFTETAQAESSLHSLPMFAEYVNLRWEAWNGSLPDGAVAIYNGYAGRSDYVCKVNCEAGFYTASKGRFCHYPYADKEYAAAKFDVLVNVDHFEFLQWVDDSYGSVPQFAIRTCPSSNIYVGKNKYGLGKVVTQHEAFFLPWEGKEYWYKSYQVLAVNTDGYSQHISHVQYAIDEMKLFHHPPEALQLAKVTNLECKDVEKTVALEKTSTTAKTWDIGRETRNGSVSTMKAKLPILGPGDVDFTKEQTVTFSEGTSVLESISHAVSVELLVPPNHSCTVRMEGRKMKADIPFTGRLSRTNRNGETHWTYITGTYDGVNVGEINAVVERCQLVPD…	399	PFM_natterin-3-like	cd20220	232-382	PFM_aerolysin_family	cl40431	5.80e-73
					DUF3421 super family	cl26423	104-202	DUF3421	cl26423	2.21e-15
		XP_029019124.1	Isoform X2(2): MRLCVAVALAVLQLCSPASQLDPRNENDRERPSKPWLNPTLEDVVPPLDVTNPPTFTETAQAESSLHSLPMFAEYVNLRWEAWNGSLPDGAVAIYNGYAGRSDYVCKVNCEAGFYTASKGRFCHYPYADKEYAAAKFDVLVNVDHFEFLQWVDDSYGSVPQFAIRTCPSSNIYVGKNKYGLGKVVTQHEAFFLPWEGKEYWYKSYQVLAVNTDGYSQHISHVQYAIDEMKLFHHPPEALQLAKVTNLECKDVEKTVALEKTSTTAKTWDIGRETRNGSVSTMKAKLPILGPGDVDFTKEQTVTFSEGTSVLESISHAVSVELLVPPNHSCTVRMEGRKMKADIPFTGRLSRTNRNGETHWTYITGTYDGVNVGEINAVVERCQL…	399	PFM_natterin-3-like	cd20220	232-382	PFM_aerolysin_family	cl40431	5.80e-73
					DUF3421 super family	cl26423	104-202	DUF3421	cl26423	2.21e-15
		XP_029019125.1	Isoform X2(3): MRLCVAVALAVLQLCSPASQLDPRNENDRERPSKPWLNPTLEDVVPPLDVTNPPTFTETAQAESSLHSLPMFAEYVNLRWEAWNGSLPDGAVAIYNGYAGRSDYVCKVNCEAGFYTASKGRFCHYPYADKEYAAAKFDVLVNVDHFEFLQWVDDSYGSVPQFAIRTCPSSNIYVGKNKYGLGKVVTQHEAFFLPWEGKEYWYKSYQVLAVNTDGYSQHISHVQYAIDEMKLFHHPPEALQLAKVTNLECKDVEKTVALEKTSTTAKTWDIGRETRNGSVSTMKAKLPILGPGDVDFTKEQTVTFSEGTSVLESISHAVSVELLVPPNHSCTVRMEGRKMKADIPFTGRLSRTNRNGETHWTYITGTYDGVNVGEINAVVERCQL…	399	PFM_natterin-3-like	cd20220	232-382	PFM_aerolysin_family	cl40431	5.80e-73
					DUF3421 super family	cl26423	104-202	DUF3421	cl26423	2.21e-15
	natterin-3-like	XP_029019127.1	MDRSQSLVYDVSIKQLYKLRGSSSRTQWDSTAVKMKRFVSVLLVLLVLLDLSSATLQGIIKKSSQLRKVYQLNSAQKDRVPEPTSNRPVPGPLSPSELEQQAAPSSFLFGDNVNLQWLPWSGSLPNGAVSIYNGYTKRTDYVCKFRCEAGFYNPSLGPYCRYPYSEREYYAPEFEILANKDNFEFLEWKEGSWGSVPQHAVQTCSGLGIYVGKNKYGLGKVVPQHEAFFLPWEGDEYWYKSYEVLAINREVYSQHITDVKYAIDEVEIFQYPPETMRISGVTNNDCQPVVKTVTISKTTEVETTWSIGRGTMLGVTGSITAKIPLIGSGGIELTGEKTLQFSRGTTVVESLSHSVSIELTIPPNHSCRVRMEGRKVKADLPYTARLSRTYRNGETQWTS…	429	PFM_natterin-3-like	cd20220	268-419	PFM_aerolysin_family	cl40431	2.16e-86
					DUF3421 super family	cl26423	152-239	DUF3421	cl26423	8.79e-13
	natterin-3-like	XP_029018660.1	MMLIHSSSAAGARLGFKMKLLVLLLLALPALPLDSSKNETKLIRRMKPSLGNIVPSGPVQLNKRGGSHSLNMDQTNLKWETWKGSLPNGAVSIYNKYVGHTDYVCKHGCNAGFYRPQKGPYCHYSHKKVGHQTSQFEILVNKQNIEFLEWEDASHGSVPQHSVITCAGRNAVYVGKNKYGLGKVVPLGKAFYLPWKKTEYWYYHYQVLTFSNDVVSEDISDVKYKMNQAKIYTFPPKTIDTSSISNNQCQLVSKTVTLTTTTQVSQKWDHSFSLQMGVKKTFTAGIPTIASGQIELSMQVSYQFTTGTTHTESNSHSVSIKYDVPPNNLCTVKMVGRKSEVTVPYTARLRRTYRNGETREASFTGTYKGVQFGQVEALAGRCVPNTGAKPCPGAG	395	PFM_natterin-3-like	cd20220	231-382	PFM_aerolysin_family	cl40431	4.56e-61
					DUF3421 super family	cl26423	99-202	DUF3421	cl26423	1.67e-10
Boleophthalmus pectinirostris	natterin-3-like	XP_020794036.1	MLWGSLLPLLAALLHCGRVQSGTLLFVSKDGRHDNRPWLNPSLSELVPSRSSDSPRPLDLTDSAPFTSPDSAFFPEEPMFPEHVNLKWVRFNGSLPDGAVGIFNGYAERTDYVCKVNCESGFYTAGAGAVCRYPYADKEYASSRFDVLVNVDHFEFLVWAEDSYGAVPPYSVRTCPNAAIFVGKNKYGLGKVATQHEAFFLPWEGEEYWYKNYQVLTMNRGAYTQHVSHVHYDIDHMRLFHHPPEALQLATVTNLECSGVHKTVALEKSTTLEKHWDIGRETRNGTISTMKAKVPVLGPGNVDFTTEQTVTFSEGTSMSETISHKVQVQILVPSLHSCSVRMEGRRMTADIPFQARLSRTDQDGETRWTSIAGTYDGVNVGEINAVVESCCVFMESCGV…	450	PFM_natterin-3-like	cd20220	240-390	PFM_aerolysin_family	cl40431	1.25e-62
					DUF3421 super family	cl26423	112-210	DUF3421	cl26423	5.50e-14
Carassius auratus	natterin-4-like	XP_026142691.1	Isoform X1: MNDINPKHQNIQLLKKFRTRGNDPQLCNHPQMKLLVCAIIALLQLEALCVPASDKSSLPETENGAVFLSGPETPPDPVRGSQVSHSRVRRAVARNLKWVKWNDYLPSGAIGIYNDYAGRNEYVCRYECSSGFYSKTKGPYCYYPNGLLEFRTSSFDILVKENSSGDVKWEEGSYGSIPWDAVRVCSEKHVYVGKNKYGLGKVDRKNNAFYLPWEGEEYWYWYYQVLSYKHD	231	DUF3421 super family	cl26423	115-220	DUF3421	cl26423	6.72e-13
		XP_026142692.1	Isoform X2: MKLLVCAIIALLQLEALCVPASDKSSLPETENGAVFLSGPETPPDPVRGSQVSHSRVRRAVARNLKWVKWNDYLPSGAIGIYNDYAGRNEYVCRYECSSGFYSKTKGPYCYYPNGLLEFRTSSFDILVKENSSGDVKWEEGSYGSIPWDAVRVCSEKHVYVGKNKYGLGKVDRKNNAFYLPWEGEEYWYWYYQVLSYKHD	200	DUF3421 super family	cl26423	84-189	DUF3421	cl26423	1.92e-12
	natterin-3-like	XP_026095673.1	MKLLVCAIIALLQLEALCVPASDKSSLQETEDGAVPLLGPQTPPDLLMGSQVSHSRVRRAVEQDIKWVTWNYNLPSGAIAIYNDYAGRTDYVCRSGCNSGFYSRTKGPYCHYPYGDKEYRVSSFDVLVLENSSGGIKWEYGSYGSVPVHAVRVCSEKEIYVGKNKYGLGKVDRKNTAFFLPWNGSEYWYKQYQVLAYSYT	200	DUF3421 super family	cl26423	84-189	DUF3421	cl26423	7.43e-15
	natterin-3-like	XP_026050760.1	MMDLGVVMVFAVLQISLQTAGTDSSQAIPAEDSSMTERAESSRVHHLLPRNPPDKQQSATEFQSFLEWTEMNLPKDVPKDAVTVFDKKSKQTFHVAKFEDCIPCFYDSAEKACWEIKSHGEFKLGSAVRNAKISFLVNKDNFELLQWKKSSYGEIPPLAVESCNGYFIARDDLGLGYMTENSLMVLGTTENEVLTLNHDIKGHHLTITEYNITAQVTSENTEVLKHFTAYNRNCEPAKHQVKLDQGIDKTVSFLKTHTHTVGGTGDTTFKGKVPFLTSIGGKLGLKYDFSRLSSKTTSTVEKSLHSVSMEVQVPANHMCSIDIKSNTFTAEVPYTGQLTRIYNNNEIRRTLINDVYSHHEVAEIQALVNPCTLFSDGKKC	380	PFM_natterin-3-like	cd20220	216-371	PFM_aerolysin_family	cl40431	3.81e-50
					DUF3421 super family	cl26423	96-170	DUF3421	cl26423	2.77e-03
Channa argus	Natterin-3	A0A6G1PYG8	MTLSLLLLLV LSSASLQEVL ESSSQHKHVP LLNPDLEETA ERPTITHQRI LSPAKFKQKR QAEPSSSSYE GKLKWQKWNG VLPNGTVSIY NEYAKRVDFV CQYNCQAGFY NPEMGSHCNY PYADKEYQAS SFHILVNEDA FENLEWKDGS YGSVPLNAIK TCRISDIYVG KNKYGLGKVH VRHAAFFLPW TGLEYFYKYY QVLTINMDVQ SEHISNVKYN TNLGEIISHP PENMHVSVMN NNECNPVQKT VTLSKTISVE KRWDISSSIT IGVKTTFSGG IPLIASGNTE ISTEISFQFS GGHTNTEELN FSSSVEVTVP PNHSCRARMV GYKFEINVPF TARLSRTYRN GVTTWTPISG MYK…	391	PFM_natterin-3-like	cd20220	226-377	PFM_aerolysin_family	cl40431	4.89e-81
					DUF3421 super family	cl26423	117-194	DUF3421	cl26423	1.02e-12
	Natterin-3	A0A6G1PYG9	MKLLLLLLLT LSSASLCSST DNTEPDQVLN PSLGHRVPEI TSVEWTERDE ALLTGPKNRN KRSLSPSLNE FTLEWQTWTG SLPNGAVSIY NGYVKRYDFV CKYKCEAGFY NPYMGNYCHY PYADKEHLDS QFDILVNKDN FEFTEWKEGS YGSLPPYSVK TCSDRDKYVA KNQYGLGKMQ VMHEAFFLPW VDKEYWYKTY QVLTVNRDIF SEQITDVKYK IDGAENIKYP PEIVKTSSLI NYECREYAVP PNHSCTVKMV AYKYKANVPF TARLSRTYSN KETTWTSISG IYNSVQVGDV RVVVERCEPL PDGNACATKL THSGI	325	PFM_aerolysin_family super family	cl40431	246-307	PFM_aerolysin_family super family	cl40431	1.98e-25
					DUF3421 super family	cl26423	118-197	DUF3421 super family	cl26423	1.44e-10
	Natterin-3	A0A6G1PYN7	MISTSNAVLL SQTLTVDWST AAYIFCRGYK AAVSGSNLGA SRAMMIKLLL LLLVLSPVTH QESEERTSED RDASWLNQDH QDTVPELIIQ HIATATHRHI LVPAKSRGRR EVKASQTKYD NGNLRWHLWA GSLPSGAVSL NNKHTGRVDY VCKHGCHSGF YSAKVGSYCL YPYANKEIRA SSFEILVNPD DFEVLEWKDA SQGAVPKNSV RTCYSEEIYV GKNVYGLGKV VPKLKNFYLP WSGAQYAYTS YQVLTVKNNV ESEHTDKVSY DKNKVNMIQN GPVTMHVFTV TNNECSPVSK TVTLSKTIQE QHRWDIGDHL TVASKKTFTG GVPHVVSSQV KFTADMFFQL SQGNVMTEEI AHS…	436	PFM_natterin-3-like	cd20220	277-428	PFM_aerolysin_family	cl40431	1.09e-64
					DUF3421 super family	cl26423	150-243	DUF3421 super family	cl26423	1.76e-13
	Natterin-3	A0A6G1PZF2	MKLSVLVLLG LLALSSASLQ DIIKKSSQLR TVSLLNPELE DQVPEPTGNA VVSSPLTPPD LEHQQDLPTS FMFGDNVNLE WLSWNGSLPN GAVSIYNGYT KRTDYVCKFK CEAGFYNPDL GPYCRYPYGN REYYASEFEI LANKDNFEFL EWKEGSYGSV PQHAVRTCPG VGIYVGKNKY GLGKVVPQHE AFFLPWEGDE YWYKKYEVLS INRDVYSQHV TDVKYGINEV EIFQYPPETM RISGVTNNEC QSVVKTVTIS KTTDVEKTWN IGRGTMLGIT GSITAKIPLV GSGGIELTGE KTLQFSRGTT VVESIGHSVS IELTVPPNHS CRVRMEGRKV KADIPYTARL SRTYRNGETQ WTS…	393	PFM_natterin-3-like	cd20220	232-383	PFM_aerolysin_family	cl40431	4.80e-87
					DUF3421 super family	cl26423	116-203	DUF3421 super family	cl26423	4.14e-14
	Natterin-4	A0A6G1PYT2	MKLSLLLPLT LSALSSVSLQ GVQSDTRQGN ASLRNSLPLL TVAKLRERRQ VQSSTFVSDG GSTLEWVTWN NSLPNDAVSI YNAYVDRIDY VCKHTCAAGF YTPSKGPYCH YVTEGKAYSG SPFEILVNKD NFEMLEWKED SYGSVPPNSI RTCPGENVFV GKNKYGLGKV SAPDKAFYLP WDGSEYWYNY YQVLTNDEDI SSQKIYDVKY NTDDSSIFHF PPEVMRETAI SNHECRSVLK RDELSKTYQV EQRWDFTSSI ALRVETSISA EIPLISSVGI QFSTEVMLQF TRGSTVQDTV TDSMSVEFTA PPNHSCVVKM VRYKYKVNIP FTARLSRTYA DGEVRSTSIA GTYDSVQVGE VQA…	378	PFM_natterin-3-like	cd20220	217-368	PFM_aerolysin_family	cl40431	7.46e-74
					DUF3421 super family	cl26423	101-188	DUF3421 super family	cl26423	7.13e-15
	Natterin-3	A0A6G1PYQ5	MRCGVAVVLA VLQLCSPALQ SDPQIYVSQM ENGPQKPSKL VLNPSLEDIL PPREAINPPA IRDIPKTETS SDSLPMFGEY VNLKWVTWNG SLPDGAVAIF NGYAERTDYV CKVNCEAGFY TPSKGNFCLY PYADKEYASS KFDVLVNVDH FEFLEWVEGS YGSAPQYAIK TCPNSDIYVG KNKYGLGKVV TRHEAFFLPW EGKEYWYKTY QVLAINRDSY SQHISHVEYA IDEMKLFHHP PEALQLAKVT NLECKDVQKT VKLEKTSTVE KNWDIGRETR NGSVSTMKAK VPILGPGNVD FTKEQTVTFS EGTKTVESIG HFVSVELLVP PNHSCSVRME GRKMEADIPF TGRLSRTNGN GET…	402	PFM_natterin-3-like	cd20220	237-387	PFM_aerolysin_family	cl40431	4.41e-71
					DUF3421 super family	cl26423	109-207	DUF3421 super family	cl26423	3.18e-16
Chanos chanos	natterin-3-like	XP_030647716.1	MDVSQMKLCLLTVFTLLLLEALCTLGSDQPPNILREIVGRHSDRQKTSLLNPALGGRVPPLVSQHIISSPETPPDLIDSYVSDYSHVFGDNVNLNWLRWNGSIPNGAVSIYNGYTERMDYICKYNCEAGFYTPSKGPYCLYPYGDREYAAPQFDILVNVDNFEFLEWKEDSYGSVPKHSVRTCAGVGIFVGKNKYGLGKVVPQFEAFFLPWEGDEYWYKSYQVLTINRDAYSQHISHVEYGIDEIELFHYPPETMRISSVANYDCQTVTKTVTISKTTEVESTWNIGRSTMLGVTAGITAKIPLIGTAGVDFSAEKTLQFNRGTTLVEVLSHSVSVELRVPPNHSCSVRMEGRKITADIPFKAKLSRTYANGETQWTSINGVYDGVQIGEVRAVVDRCE…	408	PFM_natterin-3-like	cd20220	248-398	PFM_aerolysin_family	cl40431	5.67e-82
					DUF3421 super family	cl26423	131-218	DUF3421 super family	cl26423	6.95e-13
	natterin-3-like	XP_030647715.1	MRASLTLLWSVLQLCVSAVLSNSVLAVSHTKGKNHAPDKPKLNLGLEEIVPPLDAWTPVVWPEAPPELVEVQADSSPFMFEEHASLKWVSWNGSLPSGAVGIYNGYTERMDYVCKFNCEAGFYTPSRGNYCQYPYGDAEYSAPKFEILVNQDHFEFLEWKEDSYGSVPPNSVKTCPRAGIYVGKNKYGLGKVVPEHEAFFLPWEGDEYWYKKYHVLTINTDVYHQHISHVQYNIDQIELFHYPPETIQMAKASNFECHSIEKTVLLEKSSTVEKTWNIGRETQNGSTSTMEAKIPILNPDKVDFSEKEQTVSFSEGTTMVESMTHSMSVQILVPPNHSCRVRMDARRMTADIPFTARLSRTYNNGDTHWTTVTGTYDGVKIGEIDAVVERCQPIPDAPP…	405	PFM_natterin-3-like	cd20220	240-391	PFM_aerolysin_family	cl40431	1.32e-69
					DUF3421 super family	cl26423	123-210	DUF3421 super family	cl26423	1.64e-14
Clupea harengus	natterin-3-like	XP_031424776.1	Isoform X1: MLGMSIKSGASKRETHQTVFLLVCLHSLVQQFPPKRLCLIARCLRYRETDDCVEKMRSYLCVALTVLVLAADHTLASDTPPDKAETPPMMTLLKVSKEKIIENRTTNLPDEPAPSAQNKTTAIFVVFNEAKTFDIVPPFTFDDNPNLEWQRFNGSLPSGTVGIWNSYTDRHDYVCRTLDGCETGFYHSGYGDYCFFARYPKLGRTNGFFILVNKDEFVNLEWKSGSYGSVPENSVRTCIKSEKDYVGKNKYGLGLVSAGDSFYLPWLDLISGDTLNGYTTWYRRSYQVLTINTDEYEQVIQDVEYDIDQSSIIKTPPFAVDEHTVNNKECNYATLTVTLSATLTQTNTWEFTSSMTLATSTTVTVGIPEIVSASVTIGVEQTFQTTH…	474	PFM_natterin-3-like	cd20220	312-463	PFM_aerolysin_family	cl40431	8.29e-59
					DUF3421 super family	cl26423	208-256	DUF3421 super family	cl26423	1.18e-03
		XP_031424775.1	Isoform X1(2): MLGMSIKSGASKRETHQTVFLLVCLHSLVQQFPPKRLCLIARCLRYRETDDCVEKMRSYLCVALTVLVLAADHTLASDTPPDKAETPPMMTLLKVSKEKIIENRTTNLPDEPAPSAQNKTTAIFVVFNEAKTFDIVPPFTFDDNPNLEWQRFNGSLPSGTVGIWNSYTDRHDYVCRTLDGCETGFYHSGYGDYCFFARYPKLGRTNGFFILVNKDEFVNLEWKSGSYGSVPENSVRTCIKSEKDYVGKNKYGLGLVSAGDSFYLPWLDLISGDTLNGYTTWYRRSYQVLTINTDEYEQVIQDVEYDIDQSSIIKTPPFAVDEHTVNNKECNYATLTVTLSATLTQTNTWEFTSSMTLATSTTVTVGIPEIVSASVTIGVEQTFQ…	474	PFM_natterin-3-like	cd20220	312-463	PFM_aerolysin_family	cl40431	8.29e-59
					DUF3421 super family	cl26423	208-256	DUF3421 super family	cl26423	1.18e-03
		XP_031424777.1	Isoform X2: MRSYLCVALTVLVLAADHTLASDTPPDKAETPPMMTLLKVSKEKIIENRTTNLPDEPAPSAQNKTTAIFVVFNEAKTFDIVPPFTFDDNPNLEWQRFNGSLPSGTVGIWNSYTDRHDYVCRTLDGCETGFYHSGYGDYCFFARYPKLGRTNGFFILVNKDEFVNLEWKSGSYGSVPENSVRTCIKSEKDYVGKNKYGLGLVSAGDSFYLPWLDLISGDTLNGYTTWYRRSYQVLTINTDEYEQVIQDVEYDIDQSSIIKTPPFAVDEHTVNNKECNYATLTVTLSATLTQTNTWEFTSSMTLATSTTVTVGIPEIVSASVTIGVEQTFQTTHEISISESQTTSLQVQITVPPNKKCTFKLQGRRFTLHIPFKALIGRTYSSGDTKWT…	419	PFM_natterin-3-like	cd20220	257-408	PFM_aerolysin_family	cl40431	1.66e-58
					DUF3421 super family	cl26423	153-201	DUF3421 super family	cl26423	1.03e-03
		XP_031424778.1	Isoform X2(2): MRSYLCVALTVLVLAADHTLASDTPPDKAETPPMMTLLKVSKEKIIENRTTNLPDEPAPSAQNKTTAIFVVFNEAKTFDIVPPFTFDDNPNLEWQRFNGSLPSGTVGIWNSYTDRHDYVCRTLDGCETGFYHSGYGDYCFFARYPKLGRTNGFFILVNKDEFVNLEWKSGSYGSVPENSVRTCIKSEKDYVGKNKYGLGLVSAGDSFYLPWLDLISGDTLNGYTTWYRRSYQVLTINTDEYEQVIQDVEYDIDQSSIIKTPPFAVDEHTVNNKECNYATLTVTLSATLTQTNTWEFTSSMTLATSTTVTVGIPEIVSASVTIGVEQTFQTTHEISISESQTTSLQVQITVPPNKKCTFKLQGRRFTLHIPFKALIGRTYSSGDT…	419	PFM_natterin-3-like	cd20220	257-408	PFM_aerolysin_family	cl40431	1.66e-58
					DUF3421 super family	cl26423	153-201	DUF3421 super family	cl26423	1.03e-03
	natterin-3-like	XP_012684608.2	Isoform X1: MRIVAEKRATDYSRFRNQKTKGRRCSMDDLTMNKTEMIIVTLLLMIWGSHATEPGTLLTNMSPDTGGPEGKDQLRFYESLSVPDWRGAGSPPKHLRPILPHNTSDSDELKFMNEMEYPQDTSYLKWVPIKDKQIPDGSVGIFNTYTSRRDFVCRAKDYCTFGFLNEGRGLLCFFPFRGYELHTDNFDVLVNIDDFELLEWKSGSTVPDPDIKFCQDNFVGKNEYGLGDVFKGYFYLPWEGKEIWYSSWDVLTISHDVFDVHYSDVTYDINLVNRTQHPPYTIKTSRVENHDDREVTETVHMEVTTVKANSWQSSFSSSLSQSTSISAGLPDIASAVISIGAVVTLTLTDGHLESESITQGQDVKVQVPPGYYCVVRMEGWKVEATIP…	494	PFM_natterin-3-like	cd20220	275-425	PFM_aerolysin_family	cl40431	1.30e-46
		XP_031432742.1	Isoform X2: MKSPRFPLMNKTEMIIVTLLLMIWGSHATEPGTLLTNMSPDTGGPEGKDQLRFYESLSVPDWRGAGSPPKHLRPILPHNTSDSDELKFMNEMEYPQDTSYLKWVPIKDKQIPDGSVGIFNTYTSRRDFVCRAKDYCTFGFLNEGRGLLCFFPFRGYELHTDNFDVLVNIDDFELLEWKSGSTVPDPDIKFCQDNFVGKNEYGLGDVFKGYFYLPWEGKEIWYSSWDVLTISHDVFDVHYSDVTYDINLVNRTQHPPYTIKTSRVENHDDREVTETVHMEVTTVKANSWQSSFSSSLSQSTSISAGLPDIASAVISIGAVVTLTLTDGHLESESITQGQDVKVQVPPGYYCVVRMEGWKVEATIPYSGRVTKTYKNGKKLTTTVSGTY…	471	PFM_natterin-3-like	cd20220	252-402	PFM_aerolysin_family	cl40431	6.41e-47
	natterin-3-like	XP_031424779.1	MPIKSQDILSMLHCGESFRELTKGLLHKKRKMRSYLCVALSVLVLAADHILASDTPSDTAGTHPLTYSLKVSKEIITERHSTNISGEPGPSARNNTIAVFVAFNDAKTSYIPPFTYDNSNLEWQRFSGSLPNEAVGIWNGYTKRYDYVCRTVDSCETGFYHSGYGDNCFYAHYPDLRYTAGFYILVNKDGFENLQWKSESYGSVPANSVKPCTSAKGYVGKNWYGLGLVHAGDSFYLPWLSSHKNGRFYGYTTWYRQSYQVLTINTDEFSQVIQDVKYDIDNSNYIDAPPFAVDEHTVVNKRCESAMFSATLSATQTETHTWQFDYSMKLGISTTFTVGLPTIVGTSITIGLELSFQLTKGFHISQSQTTSLHVQTNVPPNVKCPLKMQGRKYTLNIPF…	456	PFM_natterin-3-like	cd20220	289-436	PFM_aerolysin_family	cl40431	1.38e-58
					DUF3421 super family	cl26423	182-239	DUF3421 super family	cl26423	4.79e-04
	natterin-4-like	XP_012689920.2	MRCFVLLLCVGLLLDFSAGLPEISDLWQTILTKAKHELASLKRSLERLFSPVPTRPTYGDNVHLGWVRWPGSLPRWAVSVFNRLGNRTDYICSPAHRTEYVVGYYNPTLGPHCFTPSDKLDWSIGKEFDLLVNDHNLELLEWVSVEYFGYGEAPSNAVIVSHSSKADGYIFRGEEGVVSYLLFPPRKTTRRVRLRREEYRGDILTVNPGKYRERLSDVEYDMQQMQILSVETLRISKTIVANDDYSPPDRQVALTGQTELHGTWETISSKRLVISTSLTAQIPAIPSGITPTNSTPRGILGNSVSEVVNHTLSGTVFVPPQLSCEVWMTGTLHSVTIPFNASLQKTYECGAVHTATVPGIYSGTEVVGIELVIDSCQPM	379	PFM_natterin-3-like	cd20220	227-376	PFM_aerolysin_family	cl40431	4.75e-44
	natterin-3-like	XP_031424780.1	MPIKSQDILSMLHCGESFRELTKGLLHKKRKMRSYLCVALSVLVLAADHILASDTPSDTAGTHPLTYSLKVSKEIITERHSTNISGEPGPSARNNTIAVFVAFNDAKTSYIPPFTYDNSNLEWQRFSGSLPNEAVGIWNGYTKRYDYVCRTVDSCETGFYHSGYGDNCFYAHYPDLRYTAGFYILVNKDGFENLQWKSESYGSVPANSVKPCTSAKGYVGKNWYGLGLVHAGDSFYLPWLSSHKNGRFYGYTTWYRQSYQVLTINTDEFSQVIQDVKYDIDNSNYIDAPPFAVDEHTVVNKRCESAMFSAHSLQPKLKHTPGNSITL	327	DUF3421 super family	cl26423	182-239	DUF3421 super family	cl26423	5.74e-04
	natterin-3-like	XP_031431589.1	MLWLQSEFALKDSKMELADFMILCLLLHGPHHAKSQENPTISKEPDRGPLDPNLKEVKPLNASVDLVADTVDLETPGETTNLRWIPADRRGNKQTIPLNAFSIYNSYTSREEYVCRPRDTCALGFMTEARGFYCYYSLRGHQLLTNNFQFLQNRKNYELLEWRPGQNGSVPKYSIKNCEHNFVGRNKYGLGNVHSVMKVFYLPWEGKEYWYQEYEVLTVNRDPYHLHVSQISYDTKKVNVSTYPSEELMESICMTNNNSKEIVKEVYMQTTHEKENFWEPSLSMPHMLSTNFSAKIPEIVLGRGNGSRGSGAKVWSGYKFRENVTLTLHHTTVIQPGLCCKVKMLGKKTEVTMPFWAQVTKIYLNGTTHKAAVAGNYRSKEMGGIGGESGACVPVETKN…	442	PFM_natterin-3-like	cd20220	240-392	PFM_aerolysin_family	cl40431	2.56e-42
					DUF3421 super family	cl26423	134-211	DUF3421 super family	cl26423	8.28e-08
Cottoperca gobio	natterin-3-like	XP_029296358.1	MRWPVAVFLAVLQFCSPALQTDPRLYISQVHEGQEQPKAWLNPTLEDVVPSREVIQSPEIRETPETETTSHSFPMFGEHTNLKWVTWSGSLPNGAVAIFNGYTERNDYVCKVNCEAGFYSPSKGNLCQYPYADKEYASSKFEMLVNVDHFEFLEWVEESYGSVPGYAIKTCPDSDIYVGKNKYGLGKVVPQHEAFFLPWEGDEYWYKSYQVLAINRDRYSQHISHVEYGIDQMELFHHPPEALQLAKVTNLECRNVQKTVRLEKTSSIAKFWDIGRETRNGSISTMKAKVPILGPGTVDLSKEQTVTFSEGTSIVEAISHSVSVELLVPPNHSCTVRMDGRKMTADIPFTGRLSRTNHNGDTHWTYITGIYDGVSVGEINAVVERCQPVIDAVPCTPSQD	400	PFM_natterin-3-like	cd20220	236-386	PFM_aerolysin_family	cl40431	6.84e-67
					DUF3421 super family	cl26423	108-206	DUF3421 super family	cl26423	3.24e-16
	natterin-3-like	XP_029296339.1	MPRRMRAMKLSVLLLLALPALSSAGFFSCEKNDEPVLLLDPDLEDRVPNITAKGTTYQAGPTTRAIEDKLVRSSLFKFDQTNLQWQTFDSSLSNRVISIDNGYVDRTDYVCKFQCQAGFYNPKMGPHCNYPAGGKEYLGYPFEILVNKDNFEFLEWKDGSYGSVPPNSVKTCENFKLYVGKNKYGLGKVDVKNEAFFLPWKGTEYWYKQYQVLTFDTEIKSEHMSDVKYNTDKVKIIVYSPETIRNSTIINLDCQPVTQSATLTKTTEMQETWETSFSMTLGIKTSITAEIPSFASASIEFSVTKTFQFTERTTYIESITHSISVQHIVPPNHSCNVRMVAYKYAGKIPFTARLSRTYSNGDTRWTSISGTYDSVQIGKVMSVVDRCEPVPNPKACP	397	PFM_natterin-3-like	cd20220	236-387	PFM_aerolysin_family	cl40431	3.22e-73
					DUF3421 super family	cl26423	123-207	DUF3421 super family	cl26423	9.89e-12
	natterin-3-like	XP_029296316.1	MKLSVLLMLALLALSSASLQDIVKKSSQHRKVFLLNPELEGQVPEPTGNKVLGPLTPDDLKQQMDLPSSFVFGNNVNLEWLTWDGSLPNGAVAIYIGYTERTDYVCKYKCEAGFYNPSLGPYCRYPYGDSEYYAPEFEILINKDNFEFLEWKEGSYGSVPQYSVRTCPGVGIYVGKNKYGLGKVVPQFEAFFLPWEGDEYWYKSYQVMTINRDAYTQHITDVKYNIDEVAIFQYPPETMRISGVTNNECQTVGKTVTISKTTEVETTWNIGRATMLGITGSITAKIPFIGSGGIELSGEKTLQFSRGTTLVESLSHSVSVELTVPPNHSCRVRMEGRKIKADIPYTARLSRTYRNGDTQWTSISGIYDGVQIGEVRAVVDRCEPVLDAKPCP	392	PFM_natterin-3-like	cd20220	231-382	PFM_aerolysin_family	cl40431	3.50e-87
					DUF3421 super family	cl26423	115-202	DUF3421 super family	cl26423	1.33e-11
	natterin-3-like	XP_029295877.1	MKLSVLILLVLLALCSASLQDSSHHKNVSTLDLAPEDRTHDITSDRTTLTPRFLLSSLMLRKKRQAQPSTLFGDSANLKWVKWDGSLPNGSVSIYNQYAKRFDYVCMAQCEAGFYNSAMGSTCHYPLHNKELRSLNFEILVNKNEFEVLEWKHGSYGSVPQHPVRTCSSTDIYVAKNKYGLGKVHARHKAFFLPWKGSEYFYKYYQVLTISQDVYSEHIYDVKYNINGAVLLKYPPETMHITVLTNNECKSVLKICTLSKTSRSENRWDTDFSLKFGVKRSFSGGVPNIASGGIEVSGEVSFTFKYGQTWTEESSHSIAVEVSVSPQHICKVRMLGYKYKADIPFTARLRRTYRDGKTTWTSTSGTYNSVQIGEVHTVVERCQPLSDVIPCPIAIN	396	PFM_natterin-3-like	cd20220	233-382	PFM_aerolysin_family	cl40431	5.73e-75
					DUF3421 super family	cl26423	122-199	DUF3421 super family	cl26423	4.04e-13
Collichthys lucidus (Sciaena lucida)	Natterin-4	A0A4U5USR6	MLLVFVLCVQ MRWCIAVVLL QLFSPALQAD PLLYELQNGQ EKPKPWLNRA LEDVFPSREV SKPTQIREIQ QTKMTSHSFP MFAEYINLKW VTWNGSLPDG AVAIFNGYTE RTDYVCKVNC EAGFYTPSKG NFCQYPYADK EYASSKFEVL VNVDHFEFIE WIQDSYGSVP QYAIKTCPNS DIYVGKNKYG LGKVVAQHEA FFLPWEGEEY WYKNYHVLAI NTDSYSQHIS HVEYGIDQME LFHHPPEALQ MAKVTNLECR NVEKTVKLEK TSTVEKTWDI GRDTRNGSIS TMKAKVPILG PGTVDFTKEQ TVTFSEGTSM SESISHSVSV ELLVPPNHSC AVRMEGRKMT AEIPYTGRLS RTN…	406	PFM_natterin-3-like	cd20220	199-350	PFM_aerolysin_family	cl40431	5.22e-72
					DUF3421 super family	cl26423	114-212	DUF3421 super family	cl26423	1.89e-16
	Natterin-4	A0A4U5UST4	MRWCIAVVLL QLFSPALQAD PLLYELQNGQ EKPKPWLNRA LEDVFPSREV SKPTQIREIQ QTKMTSHSFP MFAEYINLKW VTWNGSLPNG AVAIFNGYTE RTDYVCKVNC EAGFYTPSKG NFCQYPYADK EYASSKFEVL VNVDHFEFIE WTEDSYGSVP QYAIKTCPNS DIYVGKNKYG LGKVVAQHEA FFLPWEGG	198	DUF3421 super family	cl26423	104-198	DUF3421 super family	cl26423	4.92e-15
	Natterin-3	A0A4U5USP8	MKLSVLLLLA LLGLSSANLQ DIVKKSSQYR KVSLLNPELE DLVPEPTGNN VVSAPLTPAV AIYNSYTERT DYVCKYKCEA GFYNPSLGPY CRYPYGDREY YAPEFEILSN KDNFEFLEWK EDSYGSVPQH SVRTCAGVGI YVGKNKYGLG KVVPQFEAFF LPWEGDEYWY KRYQVLTINR DAYTQHITDV KYKIDEVAIF QYPPETMRIS GVTNNECQTV VKTVTISKTS EVETTWNIGR ETMLGITGSI TAKIPLIGSG GIELSGEKTL QFSRGTTVVE ALSHSVSVEL TVPPNHYCRV RMEGRKIKAD IPYTARLSRT YRNGETQWTS IFGTYDGVQI GEVRAVVDRC EPVADAKPCP	360	PFM_natterin-3-like	cd20220	232-383	PFM_aerolysin_family	cl40431	5.50e-85
					DUF3421 super family	cl26423	116-203	DUF3421		2.66e-12
	Natterin-3	A0A4U5USV2	MKLSVLLLLA LLGLSSANLQ DIVKKSSQYR KVSLLNPELE DLVPEPTGNN VVSAPLTPGD LAQQQDLPDS FIFGNNVNLE WLAWDGSLPN GAVAIYNSYT ERTDYVCKYK CEAGFYNPSL GPYCRYPYGD REYYAPEFEI LSNKDNFEFL EWKEDSYGSV PQHSVRTCAG VGIYVGKNKY GLGKVVPQFE AFFLPWEGDE YWYKRYQVLT INRDAYTQHI TDVKYKIDEV AIFQYPPETM RISGVTNNEC QTVVKTVTIS KTSEVETTWN IGRETMLGIT GSITAKIPLI GSGGIELSGE KTLQFSRGTT VVEALSHSVS VELTVPPNHY CRVRMEGRKI KADIPYTARL SRTYRNGETQ WTS…	393	PFM_natterin-3-like	cd20220	232-383	PFM_aerolysin_family	cl40431	1.16e-86
					DUF3421 super family	cl26423	116-203	DUF3421	cl26423	2.66e-12
Cyclopterus lumpus	natterin-3-like	XP_034397685.1	MKLSVLFLLVLPAVSAATLQGSSQHKNVSILELAPRDRTPYITSNTTMVTHRFRLSSCVSRRTRQDKASTLFDGSQNLKWVTWNGSLPDGAISLQNNYAKRIDYICKYKCDAGFYNPSKGSYCNFPYGDKEYGASQFEILVNRDHFELLEWKDGSHGSVPRHAVKTCSHENIYVGKNKYGLGKVHTKHKAFFLPWKGSEYYYKSYMVLTFGKDVISEEISDIKYDTSTRVFKYHRPDSMFTTKVINNQCRPVVKTPTLTGRSQRVSRWDISGSFRLGIKTTFKGGIPEIISGGIEVSGDLSFTFSGGQTTIEEVSHSIPLQVIVPPNHSCNVRMEMQKYKADICFTARLSRRYRNGKTSSTYILGTYHGVDNRDATALAERCQPVPDAKACPVRSS	396	PFM_natterin-3-like	cd20220	230-382	PFM_aerolysin_family	cl40431	8.04e-60
					DUF3421 super family	cl26423	115-202	DUF3421	cl26423	2.90e-16
		XP_034397684.1	MKLSVLFLLVLPAVSAATLQGSSQHKNVSILELAPRDRTPYITSNTTMVTHRFRLSSCVSRRTRQDKASTLFDGSQNLKWVTWNGSLPDGAISLQNNYAKRIDYICKYKCDAGFYNPSKGSYCNFPYGDKEYGASQFEILVNRDHFELLEWKDGSHGSVPRHAVKTCSHENIYVGKNKYGLGKVHTKHKAFFLPWKGSEYYYKSYMVLTFGKDVISEEISDIKYDTSTRVFKYHRPDSMFTTKVINNQCRPVVKTPTLTGRSQRVSRWDISGSFRLGIKTTFKGGIPEIISGGIEVSGDLSFTFSGGQTTIEEVSHSIPLQVIVPPNHSCNVRMEMQKYKADICFTARLSRRYRNGKTSSTYILGTYHGVDNRDATALAERCQPVPDAKACPVRSS	396	PFM_natterin-3-like	cd20220	230-382	PFM_aerolysin_family	cl40431	8.04e-60
					DUF3421 super family	cl26423	115-202	DUF3421	cl26423	2.90e-16
	natterin-3-like	XP_034398593.1	MQLSVMLMLALPALCSAGTNSCEKDDEPVLLLDPSLEDRVPNITDNGTPTQALPTHLSVGQSLDCDSSFNIGQTNLEWQTFNGFLPHGSISIYNGYVGRNDYVCQFLSRAGFYNPDMDATPYCHYSSGGKEYLGSPFQILVNKDDFEFMEWKEATYGSVPQNSVNTVANNVVYVGKNKYGLGKVDTKNKAFFLPWKGSEYWYNYYQVLTFSKDVYSEHISEVKYETDGVKPIAIPPETMRKSAITNKGCQTVTGTAALSKTYQVEQRWDTSFSITAGVQTSITAEIPIIGSATIGFSIETTLQFTMGTTYIESTTHTVSVQHIIPPNESCVVSMVGFEYRAEIPYTARLSRTYSNGKTSWTSITGTYKGVQMGEVMGVVDRCEFVPDPMPCA	392	PFM_natterin-3-like	cd20220	235-382	PFM_aerolysin_family	cl40431	5.87e-76
					DUF3421 super family	cl26423	123-202	DUF3421	cl26423	8.12e-13
	natterin-3-like	XP_034398576.1	MPTDGPPVPVAKLRLKRQVQSSFMSGSELEWVTWNNSLPNDAVSIYNDKFDRNDYVCKYKCEAGFYTPSMGSYCQYLNESSGSPFEILVNKNNFEILEWKEGSSGSVPQNSVRTCSKGNIYVGKNKYGLGKVATKEKHFYLPWKGSVYSYSSYQVLTTNNDIINQQVYDVRYITDESQIFPYPPETVRKTSVSNYECRLLVKTDSLSKTYRVRHKWDISVSLKVGIEMTFTVGVPFIVSESFKFSSEMTFKYSMGNMVTEAMTSTASVKITAPPNSSCMVKMVEYKYKLDIPFTASLRRTYANGEIRTRSVTGTYESIQVAEVRAVADRCERLEDSKPCLEI	342	PFM_natterin-3-like	cd20220	179-330	PFM_aerolysin_family	cl40431	1.47e-64
					DUF3421 super family	cl26423	85-145	DUF3421	cl26423	1.81e-07
	natterin-3-like	XP_034398574.1	MDMMKPSVLLLLLLLARSSAGPLDIGTDPEPANVSSRNSDVKGDPEAAADRSMPTDGPPVPVAKLRLKRQVQSSFMSGSELEWVTWNNSLPNDAVSIYNDKFDRNDYVCKYRCEAGFYTPSMGSYCQYPNAKKKLSSGSPFEILVNKNNFEILEWKEGSSGSVPQNSVRTCSKGNIYVGKNKYGLGKVATKEKHFYLPWKGSVYSYSSYQVLTTNDDIINQQVYDVRYITDESQIFLYPPETMRKTSVSNYECRLLVKTDSLSKTYQVEHKWDISVSLKVGIEMTFTVSLPFIVSESFRFSSEMTFQYSMGKMVTEAMTSTASVQITAPPNSSCMVKMVEYKYKLDIPFTASLRRTYANGEVRITSVTGKYDSVQVGEVRAVADRCERLEDSKPCLEI	398	PFM_natterin-3-like	cd20220	235-386	PFM_aerolysin_family	cl40431	3.41e-66
					DUF3421 super family	cl26423	141-201	DUF3421	cl26423	1.92e-07
	natterin-3-like	XP_034396614.1	MSWRVAVVVLLLLDGVQLQDEPRLNPTLEDVVPSREVIRPPDIREVPETETTSRSPPMFGEHANLKWATWSGRLPNGAVAVFNGYAERTDYVCKVNCEAGFYSPGKGDFCRYPYADKEYASSKFEMLVNVDHFEFLEWVEGSYGSVPSYAVKTCPETDIFVGKNKYGLGKVVTRHEAFFLPWEGDEYWYKSYQVLAVNRDGYSQHISHVEYGIDQMELFHHPPEALQLAKVTNLECRDVQKTVRLEKTSSVEKTWDIGRETRNGSVSTMKAKVPILGPGDVDFTKEQTVTFSEGTSVVESVGHSVAVELLVPPNHWCAVRMDGRKMTADIPFTGRLSRTNRDGDTRWTYITGVYDGVSVGEINAVVERCRPVADAVPCPPTQD	383	PFM_natterin-3-like	cd20220	219-369	PFM_aerolysin_family	cl40431	1.02e-66
					DUF3421 super family	cl26423	91-189	DUF3421	cl26423	2.11e-15
	natterin-3-like	XP_034396612.1	MVSINIHINKLVPTLYGRDAPTNDALLLILRRFNILIMKLSVLLLPALLALASAGLQDIVKKSSQHRKVSLLNPELEGRVPEPTGDKGVSGPLTPADLEHQQDLPSSFVFGENVNLEWLTWAGSVPSGAVAIYNGYTERTDYVCKYKCEAGFYNPSLGPYCRYPYGDGEYYAPEFEILANKDNFEFLEWKEGSYGSVPQYSVRTCPGVGIYVGKNKYGLGKVVPQFEAFFLPWEGDEYWYKKYQVLTINRDAYSQHITDVKYAIDDVAIFQYPPETMRISGLTNNECQTVVKTVTISKTSEVETTWSIGRATMLGIAGSISAKIPFIGSGGIELSGEKTLQFSRGTTVVESVSHSVSVELTVPPNHSCRVRMEGRKIKADIPYTARLSRTYRNGETQWT…	430	PFM_natterin-3-like	cd20220	269-420	PFM_aerolysin_family	cl40431	8.31e-77
					DUF3421 super family	cl26423	153-240	DUF3421	cl26423	4.28e-11
	natterin-3-like	XP_034396611.1	RDASLNINQTNLEWQIFSRSVPHGAISIYNKYVGRIDYVCQFWCNAGFYSPNLGPYCHYSYGGKEYNSFVWPFEILVNKDNFEFMEWKDGSYGSVPPNSVKTCSKEVYVGMNEYGLGKVDVNDKVFYLPWEGSEYWYRYYQVLTLNKEIYSEHLSEVKYKTDGVKPIEYPPETMRKSAITNYQCQTVTGTATLSKTYQVEQRWDTSFSITAGVQTSITARIPIIGSIGIGFSEETTLQFTKGTTYIESTTHTVSVECKVPPNQSCGVSMVGYQYGAEIPYTARLSRTYSNGETTWTSITGTYKGVQMGEILAVMDRCEPVPDPTPCP	327	PFM_natterin-3-like	cd20220	167-317	PFM_aerolysin_family	cl40431	6.07e-73
					DUF3421 super family	cl26423	49-137	DUF3421	cl26423	6.85e-14
	natterin-3-like	XP_034396610.1	RDASLNINQTNLEWQIFSRSVPHGAISIYNKYVGRIDYVCQFWCNAGFYSPNLGPYCHYSYGGKEYNSFVWPFEILVNKDNFEFMEWKDGSYGSVPPNSVKTCSKEVYVGMNEYGLGKVDVNDKVFYLPWEGSEYWYRYYQVLTLNKEIYSEHLSEVKYKTDGVKPIEYPPETMRKSAITNYQCQTVTGTATLSKTYQVEQRWDTSFSITAGVQTSITARIPIIGSIGIGFSEETTLQFTKGTTYIESTTHTVSVECKVPPNQSCGVSMVGYQYGAEIPYTARLSRTYSNGETTWTSITGTYKGVQMGEILAVMDRCEPVPDPTPCP	327	PFM_natterin-3-like	cd20220	167-317	PFM_aerolysin_family	cl40431	6.07e-73
					DUF3421 super family	cl26423	49-137	DUF3421	cl26423	6.85e-14
Cynoglossus semilaevis	natterin-3-like	XP_016886653.2	MKAKVPIISPATVDLTKEQTVTFSEGTTTVESISHSVSVELQVPPNHSCAVRMDGRKMTADIPFIGRLSRTNHRGETHWTYITGTYNDLSVGEVNAVVERCQP	103	PFM_natterin-3-like	cd20220	1-101	PFM_aerolysin_family	cl40431	3.86e-44
	natterin-3-like	XP_008334723.1	MRASVAVVLTVLQLCGPAVLSNPLLFVSEVQGGQEEPSKLWLNSTLEEVVPSLEHVGPPTIRDPPEAGERSDSFPMFGEHVNLKWVTWNGSLPNGAVAIFNGYTERTDYVCKVNCEAGFYTASKGARCQYPYADKEYASSKFEVLVNVDHFEFLEWVEDSYGSAPQYSVKTCLDRDIYVGKNKYGLGKVVTQHEAFFLPWEGDEYWYKSYQVLAINRDSYSQHISHVEYGIDQMELFQQPPEALKITKVTNLECRDVAKTVTLKKTSTVEKFWDIGRETRNGSISTMKAKVPIISPATVDLTKEQTVTFSEGTTTVESISHSVAVELQVPPNHSCAVRMDGRKMTADIPFTGRLSRTNHRGETHWTYITGTYNDLSVGEVNAVVERCQPVPDAVPCK	397	PFM_natterin-3-like	cd20220	237-387	PFM_aerolysin_family	cl40431	5.01e-69
					DUF3421 super family	cl26423	109-207	DUF3421	cl26423	6.15e-15
	natterin-3-like	XP_008334722.1	MKLFLLLLLPAVLALSSASLQDIVKKSSQRRKVSLLNPALEDLEPQPNVDNVVSPLAPADLEQQQEVPSSMFGDNVNLEWLTWEGALPNGAVSIYNGYTERTDYVCKYKCETGFYNPSLGPYCRYPYGDREYYAPEFEILANKDNFEFLEWKEGSYGSVPKHSVQXIYVGKNKYGLGKVVPQFEAFFLPWEGDEYWYKKYQVLTINRDAYTQHISDVKYNIDEVAIFQFPPETMQISGVTNNECQTVSKTVTISKVTEVETTWNIGRGTMLGITGSITAKIPLLGSGGIELSGEKTLQFTRGTTRVESLSHSVSVELTVPPNHSCKVRMEGRKMKADIPYTARLSRTYRNGDTQWTSISGTYDGVQINEVRAVVDRCEPVADAKPCP	387	PFM_natterin-3-like	cd20220	226-377	PFM_aerolysin_family	cl40431	2.94e-84
					DUF3421 super family	cl26423	104-197	DUF3421	cl26423	5.12e-13
Cyprinodon variegatus	natterin-3-like	XP_015243042.1	MSSYKCKLVSLLNPELKDQVPKFISSKVVSGPLTPVDLEQKRDLPSSFLFDDNVNLKWLTWNGFLPNGAVSIYNGYTKRTDYVCKYQCEAGFYNPSLGPYCRYPYGDREYYASSGGSRMKLLVLILLSALQAISSASLKEIVKKSIQHGKGDEYWYKHYQVLTINRDAYTQHITDVKYGIDEVAIYQYAPETMHNSRVTNNECQAIVKTATISKTSEVEKTWNIGRATKIGITSSITANIPLIGSAGIEMSVEKTMQFSSGLTVVESVSHSVSVELKVQPNHSCRVRMEGRKMKADIPFTARLSRTYRNGQTRWTSDRRSPGRSGSL	327	PFM_natterin-3-like	cd20220	185-316	PFM_aerolysin_family	cl40431	1.45e-57
	natterin-3-like	XP_015241089.1	MRCCVIAVVLAVLQLCSPALQSDLYPKTSMLQRDKENPSKSSLNPSLENVVPSRRVSNSPKIREAPDSQKTSHSLPMFSEHVNLKWITWTGSLPNGAVAIFNGYTERTDYICKVNCEAGFYTPSKGGFCQYAYAEKEYASSKFEVLVNVDHFEFLMWVEDSYGSVPPSAIKTCPNSDIYVGKNKYGLGKVVTQHEAFFLPWEGDEYWYKNYQVLAINRDTYTQHISHVEYAIDQIELFHHPPEALKLTKVTNLECRNVEKTVTLEKTTIVEKTWNIGRETRNSSLSTMTAKVPILGPENVDFTKEQTVTFSKGTSMTETISHTVSVELTVPPNHSCSVRMDGRKMTADIPFTGRLSRTNHDGDTHWTSITGTYDDVSVGEINAVVERCQPVMDAAPCSP…	401	PFM_natterin-3-like	cd20220	238-388	PFM_aerolysin_family	cl40431	1.79e-69
					DUF3421 super family	cl26423	110-208	DUF3421	cl26423	5.89e-16
	natterin-3-like	XP_015241077.1	MKLLVLILLSALQAISSASPQDIVKKSIQHRKVSLLNPELKDQIPEIISSKVVFGPLTPVDLEQQQDLPSSFLFGDNVNLKWLTWDGFLPNGAVSIYNGYTKRTDYVCKYQCEAGFYNPSLGPYCRYPYGDREYYAAKFEILTNKDNFEFLEWKGGSYGSVPNHSVKTCAGGGIFVGKNKYGLGKVVPQFEAFFLPWEGDEYWYKNYQVLTINRDAYTQHITDVKYGIDEVAIFQYPPETMRISGVTNNECQAIVKTATISKTSEVETTWNIGRTTMMGITSSITANIPLIGSAGIEMSVEKTLQFSRGTTVVESLSHSVSVELTVQPNHSCSVRMEGRKIKADIPFTARLSRTYRNGQTRSTTDSGMYDGVQIGEVRAVVDRCEPVADAKPCP	394	PFM_natterin-3-like	cd20220	233-384	PFM_aerolysin_family	cl40431	6.19e-82
					DUF3421 super family	cl26423	106-204	DUF3421	cl26423	7.37e-12
	natterin-3-like	XP_015235140.1	MLLLMLLLSLTLASLQDKVGNQSANENVLSLNQNPVDGAAKMKAIISISKFQHVLPLAKWRKKRPVNSKLSTLHNQSKMRWAKWEGFLPNGAVSIYNNYVDRIDYVCKVRCLSGFYTPSMGAYCHYPDNKKELCSSSFQILVNEDNFEILEWKEDSYGSVPKTAVSTCSNQKIYVGKNKYGLGKVDPKDECFYLPWEGKEYWYRHYEVLTHWKAEKDLISSVKYKTDQAKIFKEPPKALQTSTAINYSSKPVKKTVTLTKTTKDERRWDTSSSFTVGVRVSIKVGIPLIVDKSIELSAETTHVFSKGNTWIEEISHSASVELTVPPSSSCRVNMVAFLYKVDIPFTAILNRTYEDGETRSFVITGTYDGVQTGEIMTEIEACKPLFKSRSFPYKINDIL…	407	PFM_natterin-3-like	cd20220	231-382	PFM_aerolysin_family	cl40431	1.53e-63
					DUF3421 super family	cl26423	105-203	DUF3421	cl26423	6.14e-17
	natterin-3-like	XP_015234320.1	MMLLLVLLLSSAQDTVGIQSPNEKVFSLSPDAAGATALISNQSISTTRRLLPPAKFPQKNPADLKLSTSDTGSLQWESWQGSLPEDAVYIFNDYATRIDYVCKVKCRSGFYNDYMGPYCHYPDDGLEYRSSRFQILVNKKNFEDLEWKTDSYGSVPRNSVDTCLSEKIYVAKNKYGLGMVYQKDECFYLPWEGSEYWYKTTYEVLTSMKGKSTEIKNVKYEKDHAKISKDSPKVLKSSEVTNRNDETLKKTVTLSQTTTEQNQWDTSSSITLGVKTSITVGIPSIVQGSIEFSVEETKTVSKGGSLTEENTHTITLELNVPPKHMCRVVMYGYRYKMDIPFTASLYRTYEDGQTRSLDINGIYRGVQTGEVKAEVEPCIPIN	382	PFM_natterin-3-like	cd20220	227-378	PFM_aerolysin_family	cl40431	1.20e-72
					DUF3421 super family	cl26423	119-198	DUF3421	cl26423	6.04e-15
Cyprinus carpio	natterin-like protein	XP_018962823.1	MSKPTTLQIVGGKGGSPFSFTGEKNGASLEKIGVWVGESQVKAVKVWLSDGRSETFGKPDGPYQEYTFKSGECFTSLSLWENGEGTRLGAIKFKTNEGGEFXAKMTNMGLKKEHPIDIGSGFCLGVAGAAGADIDGMGFMFLNAVQSAVLTDVNYPTLHQLIPQVSVEEIKSGSYTNETSTNQEQTIETSKKVTKTSSWSISYSFTKTFSVEVKAGIPGIIEVSTGYSCSVGAESTYSFEYTDERTETLSTTVDIPPRKKVDVDITIGRAVFDLPYTGTVKITCKNGSVLQYETKGQYKGVTYTDFKVNTKESDL	315	PFM_Dln1-like	cd20221	146-313	PFM_aerolysin_family	cl40431	3.48e-87
					Jacalin_like	cd09302	15-139	Jacalin_like	cl03205	1.79e-20
	natterin-like protein	XP_018946706.1	MLSLVLIPQVSKQRQKAAFRGDKANFEISLKMSYPTTLFEIGGGGGSPFSLTGKKNGASLEKIGVWVGGSQVKAVKVWLSDGRRDTFGNPAGPYQEYTFETGECFTSLSLWGNGAGTRLGAIKFKTSKKGEFFAKMTSWGLKQEYPIDIGSGYCLGVVGRAGADIDCMGFMFLNEVQSTVLTNVNYPTINQLKPQVTVEELKSVTYTNNSSEKQHQTVETSKKVIETSSWSMSVSFTATFSVEVKAGIPEIVEASTGYSFSVGAESTYSHVNTNEKTETLTTTIDVPPRKKVDVDITIGRATSDLPYTGTVKITCKDGSVLQYETKGQYKGITYTDIKVDTKESDL	346	PFM_Dln1-like	cd20221	177-344	PFM_aerolysin_family	cl40431	7.11e-86
					Jacalin_like	cd09302	46-170	Jacalin_like	cl03205	2.92e-26
	natterin-3-like	XP_018932680.1	MPWQKTMMDFSLVIIFALLQIAEVQTQTYLEWTEVNPPQLPKDAVPILDKKSKQTFYLARLEDCTPCFYDSAKKSCWVTTFHGEFNTGHAVQNRKISFLVNKDNFEIFEWKKSSFGEIPPLPVETCNGYFIARNDFGLGYITDNSLMTIGATKQGTTENEVLTLNYDIKGQHLTITEYQIGKAKASENMAVLKHFTASNKNCDPAKQQVKFDQGIDKTVSFLKTRTHTFGGIGETSVTGKVPLIASIGGKLSLKYDYSRLNSKTTSTVEKSLHSVSMEVQVPANHACSIVINSNTFTADVPFTGQLTRVYNNGEARRTLVDGIYSHQEVAEIQALVNPCTPLVDKKRC	348	PFM_natterin-3-like	cd20220	191-339	PFM_aerolysin_family	cl40431	2.76e-50
					DUF3421 super family	cl26423	57-133	DUF3421	cl26423	2.42e-03
	natterin-3-like	XP_018921751.1	MMDFSMRIMFVLLLISLQLTGGDFSPTGKKPSKIRNWFQRRFTSKSAKSAKTKIENDKNVVQSATERNSYLEWTASAKVPKDAVSVKDGQKEYYIAKRLPCEPCFFDKEKSSCVTWVQERESRSDVRADEIMFLVNKDNFEIIEWKNCTNQTIPHMFIEICDEYFIAKTEGDTDLTTESVTETTEVLTLNTDFKMQHLNIAEYFMSSVVTAENLEVLKHFQASNKNCKPSKHTVKFDQNIDKTTTYQTGRTHTFGVNAEISVGGKILTMGNIGGKLGLKYDYTRSRSNTTSVVEKTLHSVGMEVEVPPNNSCTIDITSNTFTAEVPFTGEITRVYKNNKIHKTFINGTYIHQEVAEIQTLVNPCQPLSDRSKC	373	PFM_natterin-3-like	cd20220	209-364	PFM_aerolysin_family	cl40431	2.81e-53
	natterin-3-like	XP_018921710.1	MAFGYVRMTALSLMKEPVNVPTKVLTLNTDIKMQHLHVVEYLMSSVVTAEILEVLKHFQASNKNCKPAKHTVKLDQNIDKITSYQTGRTHKFGVNAEISVNGTLPNITNIGGKLGLKYDYSRSRSNTASVVEKTLHSVGMEVEVPPNHSCTIDITSNTFTAEVPFTGEITRVYKNTKYTRPSSTAPTSIRK	191	PFM_natterin-3-like	cd20220	53-185	PFM_aerolysin_family	cl40431	7.82e-38
Danio rerio	natterin-3-like	XP_021325134.1	MEIITRIVFALLLTILLQDGGDFSPASERAELSESHHQRHPRELALIESNTDEKVLNVDQKASDQNTNLEWVTSEGVPKDAVLFSEEGKKYYIAKYVSKCELCFYDSKSESCFKILSNRKWESVKISTLKDLMFLVNRDNFELLEWKKYSNKKFPPMSLVVCGKCIAKSADMKTQTDGEVLAINTDIKVQHLNVVEYQISSAVTTENLEVLKHFKASNRNCKSSKHTVKLDQNIDKTYSYQIGKVRTFGINTEVSVSGEIPSIAKILGKLGFKYERSRSRVNTTSVLEKNLHSVSTDVEIPPNHSCTVDITSNILKTEVPFTGEITRVYNNNQMKKTLVNGTYIHQEVDEIETLVNPCQPLSGGTKCN	368	PFM_natterin-3-like	cd20220	203-358	PFM_aerolysin_family	cl40431	2.83e-50
		XP_021329119.1	MEIITRIVFALLLTILLQDGGDFSPASERAELSESHHQRHPRELALIESNTDEKVLNVDQKASDQNTNLEWVTSEGVPKDAVLFSEEGKKYYIAKYVSKCELCFYDSKSESCFKILSNRKWESVKISTLKDLMFLVNRDNFELLEWKKYSNKKFPPMSLVVCGKCIAKSADMKTQTDGEVLAINTDIKVQHLNVVEYQISSAVTTENLEVLKHFKASNRNCKSSKHTVKLDQNIDKTYSYQIGKVRTFGINTEVSVSGEIPSIAKILGKLGFKYERSRSRVNTTSVLEKNLHSVSTDVEIPPNHSCTVDITSNILKTEVPFTGEITRVYNNNQMKKTLVNGTYIHQEVDEIETLVNPCQPLSGGTKCN	368	PFM_natterin-3-like	cd20220	203-358	PFM_aerolysin_family	cl40431	2.83e-50
	natterin-like protein	XP_017212453.1	MGEWQIKAVRAWLSDGREETFGKPSGQQQQEFVFSPGEWFTSLSLWGNDEGTRLGAIKFKTMDSQGNAREFFAKMTGRALPAECQIDVGSGYCLGIEGRSGLDIDCLGFKFLNAVQSAVLTNVNYPTINQLIPKVAVEEIKSMTFRNISTAVQQEKIEMSKKVTVTSSWSLLLNLTAAFGVDVQAGIPEIGEVQNNFSVSITPESSFNREHTKEKNQTLSSTIDVPSNKKVDVSITIGRASFDLPYTGMVKITCTNGSELQYETKGQYKGVAYTDVKVKTNESDVV	286	PFM_aerolysin_family super family	cl40431	116-283	PFM_aerolysin_family	cl40431	2.54e-76
					Jacalin_like	cd09302	5-109	Jacalin_like	cl03205	5.69e-16
	hypothetical protein LOC564660	NP_001373566.1	MAYPTTLGQCGSGGGTPFSFTGENNGASLQRIWVWVGGWQIKGVRAWLTDGREKSFGEPYGSHQEYVFSPGELFTSLSVWGNGAGTRLGAIKFTTNKGGKFFAHMTDWGLKTEYPMDVGSGFCLGICGRSSEDINLMGFMFLNAVQSSVLTNVKYPTIKELIPKVAMEEIKSVTCKNETSATQHQTIESSKKVIKKSSWSETSSFSSTFSMSVKAGIPEVVEVSTEYSVTVGTESTYGLEEEEERNETLTTAVEVPPKKKVDVHITIGRASFDLPYTGTVKITCKNGSELQYETKGQYKGVTYTDIKVNTVEKDL	315	PFM_aerolysin_family super family	cl40431	146-313	PFM_aerolysin_family	cl40431	8.03e-69
					Jacalin_like	cd09302	15-144	Jacalin_like	cl03205	2.14e-28
	hypothetical protein LOC564481	NP_001373496.1	MATLLHLIGGNGGHEFECHGFISGASLKKIWVWVGGWQIKAVRVWLSDGSDETFGHPYGSHQEYVFSDGELFTSLSLWGNGAGTRLGAIKFKTNKDGYFFAHMTEWGLKTEYPIKIGSGFCFGVCGNCGEDIDCMGFMFLEETESVVLTNVNYPTIKESTLNVVMEELKSGTYENKTSVAQQQKIETSTKVITSSSWSKTSSFSTTFNMEVKAGIPDVVEISGGFSLTVGKSSTYCLEEKKEKNETLTTTIEIPPKRKMDVGIIIGRANFDLPYTGTVKITCKNGSVLQYETKGQYKGVTYTNLKVTTVETDL	313	PFM_aerolysin_family super family	cl40431	144-311	PFM_aerolysin_family	cl40431	4.14e-72
					Jacalin_like	cd09302	13-137	Jacalin_like	cl03205	4.11e-24
	aerolysin-like protein	NP_001013322.1	MTYPTNLEIIGGQGGSSFSFTGENNGASLEKIWVWVGGWQIKAVRAWLSDGRDETFGVPSGSHQEYVFTPGECFTSLSLWGNGAGTRLGAIKFKTNKGGEFFAHMTSWGLKTEYPMDVGSGYCLGIVGRGGSDIDCMGFMFLNAVQSTVLTNVNYPTINQLIPKVATEEIKSVSFENKTSVKQEQKVETSKKVIKTSSWSMTKSFSSTFSVEVSAGIPEIAEVSTGFSISFGVESTHSLEQTDEKNETLTTTVEVPPKKKVDVHITIGRASFDLPYTGTVKITCKNGSVLQYETKGQYKGVAYTDIKVNTVEKDL	315	PFM_Dln1-like	cd20221	146-313	PFM_aerolysin_family	cl40431	1.82e-94
					Jacalin_like	cd09302	15-139	Jacalin_like	cl03205	1.72e-31
	si:dkeyp-32g11.8	nP_001373644	MAYPTTLELIGGQTGHPFSFTGEKSGASLEKIWVWVGGWQIKAVRAWLSDGRNKTFGEPSGPHQEYVFTPGECITSLSLWGNGAGTRLGAIKFKTSNDGNFFVKMTDWGLKQEYPIDVGSGYCLGIVGRSGGDIDCMGFMFLNAVQSTVLTNVNYPTINQQMAEVAADEIKSLTFENKTSLTQQQSIESSKKVIKTSSWSMDSSLSTTFSMEVSAGIPEVVEVSSGFSVSVGTESTHSLAETDERSKTLTSTIDVPPQKKVTVGITIGRADFDLPYTGTVKITCKNGSVLQYETKGIYKGVAYTDVKENSVETDL	315	PFM_aerolysin_family super family	cl40431	146-313	PFM_aerolysin_family	cl40431	1.07e-76
					Jacalin_like	cd09302	15-139	Jacalin_like	cl03205	6.19e-31
	jacalin 1	XP_005166416.2	Isoform X2: MVSGCVFQIYLSSSSIKHLSLFKLFDELLLRRGGSDYSQLYLILSKMVSSTTLEIIGGQGGCSFSFTSENNGASLEKIWVWVGEWQIKAVKAWLSDGREQIFGVPSGSYQEYVFSPGECFTSLSLWGNGAGTRLGAIRFKTTKGGELFAKMTSWGLKTEYPMDVGSGYCLGIKGRSGSDIDCMGFMFLNAVQSAVLTNVNYPTINQLIPKVATEEIKSVSFENKTSVKQEQKVETSKKVIKTSSWSMTKSFSSTFSMEVKAGIPKIAEVSTGFSVTFGNESTYSLEQSDERNETLTTTVKVSPKKKVDVHITIGRASFDLPYTGTVKITCKNGSELQYETKGQYKGVAYTDIKVNTVEKAL	361	PFM_Dln1-like	cd20221	192-359	PFM_aerolysin_family	cl40431	1.10e-91
					Jacalin_like	cd09302	61-185	Jacalin_like	cl03205	2.68e-27
[truncated: 887 more rows]
